# Supplementary material for: Chiral Triphenylacetic Acid Esters: Residual Stereoisomerism and Solid-State Variability of Molecular Architectures
Source: J Org Chem. 2021 Apr 28;86(9):6433–48. doi: 10.1021/acs.joc.1c00279 (PMC8279475; doi:10.1021/acs.joc.1c00279)
Supplement: Supplementary file 2 — jo1c00279_si_002.zip [file jo1c00279_si_002.zip]

Archive with 744 entries (634 files):
- 21_13C NMR/
- 21_13C NMR/fid
- 21_13C NMR/log
- 21_13C NMR/procpar
- 21_13C NMR/text
- 22_C_AAJ00002HI-C13.fid/
- 22_C_AAJ00002HI-C13.fid/fid
- 22_C_AAJ00002HI-C13.fid/log
- 22_C_AAJ00002HI-C13.fid/procpar
- 22_C_AAJ00002HI-C13.fid/text
- 22_H_AAJ00002HI-H1.fid/
- 22_H_AAJ00002HI-H1.fid/fid
- 22_H_AAJ00002HI-H1.fid/log
- 22_H_AAJ00002HI-H1.fid/procpar
- 22_H_AAJ00002HI-H1.fid/text
- 1_C_NPTr07_19/
- 1_C_NPTr07_19/10/
- 1_C_NPTr07_19/10/acqu
- 1_C_NPTr07_19/10/acqus
- 1_C_NPTr07_19/10/audita.txt
- 1_C_NPTr07_19/10/DrmsPs
- 1_C_NPTr07_19/10/DrmsPsCurr
- 1_C_NPTr07_19/10/fid
- 1_C_NPTr07_19/10/format.temp
- 1_C_NPTr07_19/10/pdata/
- 1_C_NPTr07_19/10/pdata/1/
- 1_C_NPTr07_19/10/pdata/1/1i
- 1_C_NPTr07_19/10/pdata/1/1r
- 1_C_NPTr07_19/10/pdata/1/auditp.txt
- 1_C_NPTr07_19/10/pdata/1/intrng
- 1_C_NPTr07_19/10/pdata/1/outd
- 1_C_NPTr07_19/10/pdata/1/parm.txt
- 1_C_NPTr07_19/10/pdata/1/peaklist.xml
- 1_C_NPTr07_19/10/pdata/1/peakrng
- 1_C_NPTr07_19/10/pdata/1/peaks
- 1_C_NPTr07_19/10/pdata/1/proc
- 1_C_NPTr07_19/10/pdata/1/procs
- 1_C_NPTr07_19/10/pdata/1/title
- 1_C_NPTr07_19/10/prosol_History
- 1_C_NPTr07_19/10/pulseprogram
- 1_C_NPTr07_19/10/scon2
- 1_C_NPTr07_19/10/shimvalues
- 1_C_NPTr07_19/10/specpar
- 1_C_NPTr07_19/10/uxnmr.info
- 1_C_NPTr07_19/10/uxnmr.par
- 1_H_NPTr07_19/
- 1_H_NPTr07_19/10/
- 1_H_NPTr07_19/10/acqu
- 1_H_NPTr07_19/10/acqus
- 1_H_NPTr07_19/10/audita.txt
- 1_H_NPTr07_19/10/DrmsPs
- 1_H_NPTr07_19/10/DrmsPsCurr
- 1_H_NPTr07_19/10/fid
- 1_H_NPTr07_19/10/format.temp
- 1_H_NPTr07_19/10/pdata/
- 1_H_NPTr07_19/10/pdata/1/
- 1_H_NPTr07_19/10/pdata/1/1i
- 1_H_NPTr07_19/10/pdata/1/1r
- 1_H_NPTr07_19/10/pdata/1/auditp.txt
- 1_H_NPTr07_19/10/pdata/1/intrng
- 1_H_NPTr07_19/10/pdata/1/outd
- 1_H_NPTr07_19/10/pdata/1/parm.txt
- 1_H_NPTr07_19/10/pdata/1/peaklist.xml
- 1_H_NPTr07_19/10/pdata/1/peakrng
- 1_H_NPTr07_19/10/pdata/1/peaks
- 1_H_NPTr07_19/10/pdata/1/proc
- 1_H_NPTr07_19/10/pdata/1/procs
- 1_H_NPTr07_19/10/pdata/1/title
- 1_H_NPTr07_19/10/prosol_History
- 1_H_NPTr07_19/10/pulseprogram
- 1_H_NPTr07_19/10/scon2
- 1_H_NPTr07_19/10/shimvalues
- 1_H_NPTr07_19/10/specpar
- 1_H_NPTr07_19/10/uxnmr.info
- 1_H_NPTr07_19/10/uxnmr.par
- 1_rac_C_AAJ00002JY-C13.fid/
- 1_rac_C_AAJ00002JY-C13.fid/log
- 1_rac_C_AAJ00002JY-C13.fid/procpar
- 1_rac_C_AAJ00002JY-C13.fid/fid
- 1_rac_C_AAJ00002JY-C13.fid/text
- 1_rac_H_AAJ00002JY-szer.fid/
- 1_rac_H_AAJ00002JY-szer.fid/log
- 1_rac_H_AAJ00002JY-szer.fid/procpar
- 1_rac_H_AAJ00002JY-szer.fid/fid
- 1_rac_H_AAJ00002JY-szer.fid/text
- 2_C_NPTr15_19/
- 2_C_NPTr15_19/10/
- 2_C_NPTr15_19/10/acqu
- 2_C_NPTr15_19/10/acqus
- 2_C_NPTr15_19/10/audita.txt
- 2_C_NPTr15_19/10/DrmsPs
- 2_C_NPTr15_19/10/DrmsPsCurr
- 2_C_NPTr15_19/10/fid
- 2_C_NPTr15_19/10/format.temp
- 2_C_NPTr15_19/10/pdata/
- 2_C_NPTr15_19/10/pdata/1/
- 2_C_NPTr15_19/10/pdata/1/1i
- 2_C_NPTr15_19/10/pdata/1/1r
- 2_C_NPTr15_19/10/pdata/1/auditp.txt
- 2_C_NPTr15_19/10/pdata/1/intrng
- 2_C_NPTr15_19/10/pdata/1/outd
- 2_C_NPTr15_19/10/pdata/1/parm.txt
- 2_C_NPTr15_19/10/pdata/1/peaklist.xml
- 2_C_NPTr15_19/10/pdata/1/peakrng
- 2_C_NPTr15_19/10/pdata/1/peaks
- 2_C_NPTr15_19/10/pdata/1/proc
- 2_C_NPTr15_19/10/pdata/1/procs
- 2_C_NPTr15_19/10/pdata/1/title
- 2_C_NPTr15_19/10/prosol_History
- 2_C_NPTr15_19/10/pulseprogram
- 2_C_NPTr15_19/10/scon2
- 2_C_NPTr15_19/10/shimvalues
- 2_C_NPTr15_19/10/specpar
- 2_C_NPTr15_19/10/uxnmr.info
- 2_C_NPTr15_19/10/uxnmr.par
- 2_H_NPTr15_19/
- 2_H_NPTr15_19/10/
- 2_H_NPTr15_19/10/acqu
- 2_H_NPTr15_19/10/acqus
- 2_H_NPTr15_19/10/audita.txt
- 2_H_NPTr15_19/10/DrmsPs
- 2_H_NPTr15_19/10/DrmsPsCurr
- 2_H_NPTr15_19/10/fid
- 2_H_NPTr15_19/10/format.temp
- 2_H_NPTr15_19/10/pdata/
- 2_H_NPTr15_19/10/pdata/1/
- 2_H_NPTr15_19/10/pdata/1/1i
- 2_H_NPTr15_19/10/pdata/1/1r
- 2_H_NPTr15_19/10/pdata/1/auditp.txt
- 2_H_NPTr15_19/10/pdata/1/intrng
- 2_H_NPTr15_19/10/pdata/1/outd
- 2_H_NPTr15_19/10/pdata/1/parm.txt
- 2_H_NPTr15_19/10/pdata/1/peaklist.xml
- 2_H_NPTr15_19/10/pdata/1/peakrng
- 2_H_NPTr15_19/10/pdata/1/peaks
- 2_H_NPTr15_19/10/pdata/1/proc
- 2_H_NPTr15_19/10/pdata/1/procs
- 2_H_NPTr15_19/10/pdata/1/title
- 2_H_NPTr15_19/10/prosol_History
- 2_H_NPTr15_19/10/pulseprogram
- 2_H_NPTr15_19/10/scon2
- 2_H_NPTr15_19/10/shimvalues
- 2_H_NPTr15_19/10/specpar
- 2_H_NPTr15_19/10/uxnmr.info
- 2_H_NPTr15_19/10/uxnmr.par
- 3_C_NPTr10_19_C/
- 3_C_NPTr10_19_C/10/
- 3_C_NPTr10_19_C/10/acqu
- 3_C_NPTr10_19_C/10/acqus
- 3_C_NPTr10_19_C/10/audita.txt
- 3_C_NPTr10_19_C/10/DrmsPs
- 3_C_NPTr10_19_C/10/DrmsPsCurr
- 3_C_NPTr10_19_C/10/fid
- 3_C_NPTr10_19_C/10/format.temp
- 3_C_NPTr10_19_C/10/pdata/
- 3_C_NPTr10_19_C/10/pdata/1/
- 3_C_NPTr10_19_C/10/pdata/1/1i
- 3_C_NPTr10_19_C/10/pdata/1/1r
- 3_C_NPTr10_19_C/10/pdata/1/auditp.txt
- 3_C_NPTr10_19_C/10/pdata/1/intrng
- 3_C_NPTr10_19_C/10/pdata/1/outd
- 3_C_NPTr10_19_C/10/pdata/1/parm.txt
- 3_C_NPTr10_19_C/10/pdata/1/peaklist.xml
- 3_C_NPTr10_19_C/10/pdata/1/peakrng
- 3_C_NPTr10_19_C/10/pdata/1/peaks
- 3_C_NPTr10_19_C/10/pdata/1/proc
- 3_C_NPTr10_19_C/10/pdata/1/procs
- 3_C_NPTr10_19_C/10/pdata/1/title
- 3_C_NPTr10_19_C/10/prosol_History
- 3_C_NPTr10_19_C/10/pulseprogram
- 3_C_NPTr10_19_C/10/scon2
- 3_C_NPTr10_19_C/10/shimvalues
- 3_C_NPTr10_19_C/10/specpar
- 3_C_NPTr10_19_C/10/uxnmr.info
- 3_C_NPTr10_19_C/10/uxnmr.par
- 3_H_NPTr10_19/
- 3_H_NPTr10_19/10/
- 3_H_NPTr10_19/10/acqu
- 3_H_NPTr10_19/10/acqus
- 3_H_NPTr10_19/10/audita.txt
- 3_H_NPTr10_19/10/DrmsPs
- 3_H_NPTr10_19/10/DrmsPsCurr
- 3_H_NPTr10_19/10/fid
- 3_H_NPTr10_19/10/format.temp
- 3_H_NPTr10_19/10/pdata/
- 3_H_NPTr10_19/10/pdata/1/
- 3_H_NPTr10_19/10/pdata/1/1i
- 3_H_NPTr10_19/10/pdata/1/1r
- 3_H_NPTr10_19/10/pdata/1/auditp.txt
- 3_H_NPTr10_19/10/pdata/1/intrng
- 3_H_NPTr10_19/10/pdata/1/outd
- 3_H_NPTr10_19/10/pdata/1/parm.txt
- 3_H_NPTr10_19/10/pdata/1/peaklist.xml
- 3_H_NPTr10_19/10/pdata/1/peakrng
- 3_H_NPTr10_19/10/pdata/1/peaks
- 3_H_NPTr10_19/10/pdata/1/proc
- 3_H_NPTr10_19/10/pdata/1/procs
- 3_H_NPTr10_19/10/pdata/1/title
- 3_H_NPTr10_19/10/prosol_History
- 3_H_NPTr10_19/10/pulseprogram
- 3_H_NPTr10_19/10/scon2
- 3_H_NPTr10_19/10/shimvalues
- 3_H_NPTr10_19/10/specpar
- 3_H_NPTr10_19/10/uxnmr.info
- 3_H_NPTr10_19/10/uxnmr.par
- 4_C_AAJ00002HB-C13.fid/
- 4_C_AAJ00002HB-C13.fid/fid
- 4_C_AAJ00002HB-C13.fid/log
- 4_C_AAJ00002HB-C13.fid/procpar
- 4_C_AAJ00002HB-C13.fid/text
- 4_H_AAJ00002HB-H1.fid/
- 4_H_AAJ00002HB-H1.fid/fid
- 4_H_AAJ00002HB-H1.fid/log
- 4_H_AAJ00002HB-H1.fid/procpar
- 4_H_AAJ00002HB-H1.fid/text
- 5_C_NPTr08_19/
- 5_C_NPTr08_19/fid
- 5_C_NPTr08_19/log
- 5_C_NPTr08_19/procpar
- 5_C_NPTr08_19/text
- 5_H_NPTr08_19/
- 5_H_NPTr08_19/fid
- 5_H_NPTr08_19/log
- 5_H_NPTr08_19/procpar
- 5_H_NPTr08_19/text
- 5_rac_C_AAJ00002JY-C13.fid/
- 5_rac_C_AAJ00002JY-C13.fid/log
- 5_rac_C_AAJ00002JY-C13.fid/procpar
- 5_rac_C_AAJ00002JY-C13.fid/fid
- 5_rac_C_AAJ00002JY-C13.fid/text
- 5_rac_H_AAJ00002JY-szer.fid/
- 5_rac_H_AAJ00002JY-szer.fid/log
- 5_rac_H_AAJ00002JY-szer.fid/procpar
- 5_rac_H_AAJ00002JY-szer.fid/fid
- 5_rac_H_AAJ00002JY-szer.fid/text
- 6_C_NPTr02_21_czysty/
- 6_C_NPTr02_21_czysty/fid
- 6_C_NPTr02_21_czysty/log
- 6_C_NPTr02_21_czysty/procpar
- 6_C_NPTr02_21_czysty/text
- 6_H_NPTr02_21_czysty/
- 6_H_NPTr02_21_czysty/fid
- 6_H_NPTr02_21_czysty/log
- 6_H_NPTr02_21_czysty/procpar
- 6_H_NPTr02_21_czysty/text
- 7_C_NPTr29_19_czysty/
- 7_C_NPTr29_19_czysty/fid
- 7_C_NPTr29_19_czysty/log
- 7_C_NPTr29_19_czysty/procpar
- 7_C_NPTr29_19_czysty/text
- 7_H_NPTr29_19_czysty/
- 7_H_NPTr29_19_czysty/fid
- 7_H_NPTr29_19_czysty/log
- 7_H_NPTr29_19_czysty/procpar
- 7_H_NPTr29_19_czysty/text
- 8_C_AAJ00002HC-C13.fid/
- 8_C_AAJ00002HC-C13.fid/fid
- 8_C_AAJ00002HC-C13.fid/log
- 8_C_AAJ00002HC-C13.fid/procpar
- 8_C_AAJ00002HC-C13.fid/text
- 8_H_NPTr12_19/
- 8_H_NPTr12_19/10/
- 8_H_NPTr12_19/10/acqu
- 8_H_NPTr12_19/10/acqus
- 8_H_NPTr12_19/10/audita.txt
- 8_H_NPTr12_19/10/DrmsPs
- 8_H_NPTr12_19/10/DrmsPsCurr
- 8_H_NPTr12_19/10/fid
- 8_H_NPTr12_19/10/format.temp
- 8_H_NPTr12_19/10/pdata/
- 8_H_NPTr12_19/10/pdata/1/
- 8_H_NPTr12_19/10/pdata/1/1i
- 8_H_NPTr12_19/10/pdata/1/1r
- 8_H_NPTr12_19/10/pdata/1/auditp.txt
- 8_H_NPTr12_19/10/pdata/1/intrng
- 8_H_NPTr12_19/10/pdata/1/outd
- 8_H_NPTr12_19/10/pdata/1/parm.txt
- 8_H_NPTr12_19/10/pdata/1/peaklist.xml
- 8_H_NPTr12_19/10/pdata/1/peakrng
- 8_H_NPTr12_19/10/pdata/1/peaks
- 8_H_NPTr12_19/10/pdata/1/proc
- 8_H_NPTr12_19/10/pdata/1/procs
- 8_H_NPTr12_19/10/pdata/1/title
- 8_H_NPTr12_19/10/prosol_History
- 8_H_NPTr12_19/10/pulseprogram
- 8_H_NPTr12_19/10/scon2
- 8_H_NPTr12_19/10/shimvalues
- 8_H_NPTr12_19/10/specpar
- 8_H_NPTr12_19/10/uxnmr.info
- 8_H_NPTr12_19/10/uxnmr.par
- 9_C_AAJ00002K2-C13.fid/
- 9_C_AAJ00002K2-C13.fid/procpar
- 9_C_AAJ00002K2-C13.fid/fid
- 9_C_AAJ00002K2-C13.fid/log
- 9_C_AAJ00002K2-C13.fid/text
- 9_H_AAJ00002K2-szer.fid/
- 9_H_AAJ00002K2-szer.fid/log
- 9_H_AAJ00002K2-szer.fid/procpar
- 9_H_AAJ00002K2-szer.fid/fid
- 9_H_AAJ00002K2-szer.fid/text
[truncated: 444 more entries]
