# Supplementary material for: Chiral Triphenylacetic Acid Esters: Residual Stereoisomerism and Solid-State Variability of Molecular Architectures
Source: J Org Chem. 2021 Apr 28;86(9):6433–48. doi: 10.1021/acs.joc.1c00279 (PMC8279475; doi:10.1021/acs.joc.1c00279)
Supplement: Supplementary file 2 — jo1c00279_si_002.zip [file jo1c00279_si_002.zip › 21_13C NMR/log]

Wed Feb  3 14:39:09 2021: Experiment started
Wed Feb  3 14:39:44 2021: BS 1 completed
Wed Feb  3 14:40:18 2021: BS 2 completed
Wed Feb  3 14:40:51 2021: BS 3 completed
Wed Feb  3 14:41:25 2021: BS 4 completed
Wed Feb  3 14:41:59 2021: BS 5 completed
Wed Feb  3 14:42:32 2021: BS 6 completed
Wed Feb  3 14:43:06 2021: BS 7 completed
Wed Feb  3 14:43:39 2021: BS 8 completed
Wed Feb  3 14:44:13 2021: BS 9 completed
Wed Feb  3 14:44:47 2021: BS 10 completed
Wed Feb  3 14:45:20 2021: BS 11 completed
Wed Feb  3 14:45:54 2021: BS 12 completed
Wed Feb  3 14:46:27 2021: BS 13 completed
Wed Feb  3 14:47:01 2021: BS 14 completed
Wed Feb  3 14:47:35 2021: BS 15 completed
Wed Feb  3 14:48:08 2021: BS 16 completed
Wed Feb  3 14:48:42 2021: BS 17 completed
Wed Feb  3 14:49:16 2021: BS 18 completed
Wed Feb  3 14:49:49 2021: BS 19 completed
Wed Feb  3 14:50:23 2021: BS 20 completed
Wed Feb  3 14:50:56 2021: BS 21 completed
Wed Feb  3 14:51:30 2021: BS 22 completed
Wed Feb  3 14:52:04 2021: BS 23 completed
Wed Feb  3 14:52:37 2021: BS 24 completed
Wed Feb  3 14:53:11 2021: BS 25 completed
Wed Feb  3 14:53:44 2021: BS 26 completed
Wed Feb  3 14:54:18 2021: BS 27 completed
Wed Feb  3 14:54:52 2021: BS 28 completed
Wed Feb  3 14:55:25 2021: BS 29 completed
Wed Feb  3 14:55:59 2021: BS 30 completed
Wed Feb  3 14:56:32 2021: BS 31 completed
Wed Feb  3 14:57:06 2021: BS 32 completed
Wed Feb  3 14:57:40 2021: BS 33 completed
Wed Feb  3 14:58:13 2021: BS 34 completed
Wed Feb  3 14:58:47 2021: BS 35 completed
Wed Feb  3 14:59:20 2021: BS 36 completed
Wed Feb  3 14:59:54 2021: BS 37 completed
Wed Feb  3 15:00:28 2021: BS 38 completed
Wed Feb  3 15:01:01 2021: BS 39 completed
Wed Feb  3 15:01:35 2021: BS 40 completed
Wed Feb  3 15:02:08 2021: BS 41 completed
Wed Feb  3 15:02:42 2021: BS 42 completed
Wed Feb  3 15:03:16 2021: BS 43 completed
Wed Feb  3 15:03:49 2021: BS 44 completed
Wed Feb  3 15:04:23 2021: BS 45 completed
Wed Feb  3 15:04:56 2021: BS 46 completed
Wed Feb  3 15:05:30 2021: BS 47 completed
Wed Feb  3 15:05:52 2021: FID 1: ADC overflow
Wed Feb  3 15:06:04 2021: BS 48 completed
Wed Feb  3 15:06:37 2021: BS 49 completed
Wed Feb  3 15:07:11 2021: BS 50 completed
Wed Feb  3 15:07:44 2021: BS 51 completed
Wed Feb  3 15:08:18 2021: BS 52 completed
Wed Feb  3 15:08:52 2021: BS 53 completed
Wed Feb  3 15:09:25 2021: BS 54 completed
Wed Feb  3 15:09:59 2021: BS 55 completed
Wed Feb  3 15:10:32 2021: BS 56 completed
Wed Feb  3 15:11:06 2021: BS 57 completed
Wed Feb  3 15:11:40 2021: BS 58 completed
Wed Feb  3 15:12:13 2021: BS 59 completed
Wed Feb  3 15:12:47 2021: BS 60 completed
Wed Feb  3 15:13:20 2021: BS 61 completed
Wed Feb  3 15:13:54 2021: BS 62 completed
Wed Feb  3 15:14:28 2021: BS 63 completed
Wed Feb  3 15:15:01 2021: BS 64 completed
Wed Feb  3 15:15:35 2021: BS 65 completed
Wed Feb  3 15:16:08 2021: BS 66 completed
Wed Feb  3 15:16:42 2021: BS 67 completed
Wed Feb  3 15:17:16 2021: BS 68 completed
Wed Feb  3 15:17:49 2021: BS 69 completed
Wed Feb  3 15:18:23 2021: BS 70 completed
Wed Feb  3 15:18:56 2021: BS 71 completed
Wed Feb  3 15:19:30 2021: BS 72 completed
Wed Feb  3 15:20:04 2021: BS 73 completed
Wed Feb  3 15:20:37 2021: BS 74 completed
Wed Feb  3 15:21:11 2021: BS 75 completed
Wed Feb  3 15:21:44 2021: BS 76 completed
Wed Feb  3 15:22:18 2021: BS 77 completed
Wed Feb  3 15:22:52 2021: BS 78 completed
Wed Feb  3 15:23:25 2021: BS 79 completed
Wed Feb  3 15:23:59 2021: BS 80 completed
Wed Feb  3 15:24:32 2021: BS 81 completed
Wed Feb  3 15:25:06 2021: BS 82 completed
Wed Feb  3 15:25:40 2021: BS 83 completed
Wed Feb  3 15:26:13 2021: BS 84 completed
Wed Feb  3 15:26:47 2021: BS 85 completed
Wed Feb  3 15:27:20 2021: BS 86 completed
Wed Feb  3 15:27:54 2021: BS 87 completed
Wed Feb  3 15:28:28 2021: BS 88 completed
Wed Feb  3 15:29:01 2021: BS 89 completed
Wed Feb  3 15:29:35 2021: BS 90 completed
Wed Feb  3 15:30:08 2021: BS 91 completed
Wed Feb  3 15:30:42 2021: BS 92 completed
Wed Feb  3 15:31:16 2021: BS 93 completed
Wed Feb  3 15:31:49 2021: BS 94 completed
Wed Feb  3 15:32:23 2021: BS 95 completed
Wed Feb  3 15:32:56 2021: BS 96 completed
Wed Feb  3 15:33:30 2021: BS 97 completed
Wed Feb  3 15:34:04 2021: BS 98 completed
Wed Feb  3 15:34:37 2021: BS 99 completed
Wed Feb  3 15:35:11 2021: BS 100 completed
Wed Feb  3 15:35:44 2021: BS 101 completed
Wed Feb  3 15:36:18 2021: BS 102 completed
Wed Feb  3 15:36:52 2021: BS 103 completed
Wed Feb  3 15:37:25 2021: BS 104 completed
Wed Feb  3 15:37:59 2021: BS 105 completed
Wed Feb  3 15:38:32 2021: BS 106 completed
Wed Feb  3 15:39:06 2021: BS 107 completed
Wed Feb  3 15:39:40 2021: BS 108 completed
Wed Feb  3 15:40:13 2021: BS 109 completed
Wed Feb  3 15:40:47 2021: BS 110 completed
Wed Feb  3 15:41:20 2021: BS 111 completed
Wed Feb  3 15:41:54 2021: BS 112 completed
Wed Feb  3 15:42:28 2021: BS 113 completed
Wed Feb  3 15:43:01 2021: BS 114 completed
Wed Feb  3 15:43:35 2021: BS 115 completed
Wed Feb  3 15:44:08 2021: BS 116 completed
Wed Feb  3 15:44:42 2021: BS 117 completed
Wed Feb  3 15:45:16 2021: BS 118 completed
Wed Feb  3 15:45:49 2021: BS 119 completed
Wed Feb  3 15:46:23 2021: BS 120 completed
Wed Feb  3 15:46:56 2021: BS 121 completed
Wed Feb  3 15:47:30 2021: BS 122 completed
Wed Feb  3 15:48:04 2021: BS 123 completed
Wed Feb  3 15:48:37 2021: BS 124 completed
Wed Feb  3 15:49:11 2021: BS 125 completed
Wed Feb  3 15:49:44 2021: BS 126 completed
Wed Feb  3 15:50:18 2021: BS 127 completed
Wed Feb  3 15:50:52 2021: BS 128 completed
Wed Feb  3 15:51:25 2021: BS 129 completed
Wed Feb  3 15:51:59 2021: BS 130 completed
Wed Feb  3 15:52:32 2021: BS 131 completed
Wed Feb  3 15:53:06 2021: BS 132 completed
Wed Feb  3 15:53:40 2021: BS 133 completed
Wed Feb  3 15:54:13 2021: BS 134 completed
Wed Feb  3 15:54:47 2021: BS 135 completed
Wed Feb  3 15:55:20 2021: BS 136 completed
Wed Feb  3 15:55:54 2021: BS 137 completed
Wed Feb  3 15:56:28 2021: BS 138 completed
Wed Feb  3 15:57:01 2021: BS 139 completed
Wed Feb  3 15:57:35 2021: BS 140 completed
Wed Feb  3 15:58:08 2021: BS 141 completed
Wed Feb  3 15:58:42 2021: BS 142 completed
Wed Feb  3 15:59:16 2021: BS 143 completed
Wed Feb  3 15:59:49 2021: BS 144 completed
Wed Feb  3 16:00:23 2021: BS 145 completed
Wed Feb  3 16:00:56 2021: BS 146 completed
Wed Feb  3 16:01:30 2021: BS 147 completed
Wed Feb  3 16:02:04 2021: BS 148 completed
Wed Feb  3 16:02:37 2021: BS 149 completed
Wed Feb  3 16:03:11 2021: BS 150 completed
Wed Feb  3 16:03:44 2021: BS 151 completed
Wed Feb  3 16:04:18 2021: BS 152 completed
Wed Feb  3 16:04:52 2021: BS 153 completed
Wed Feb  3 16:05:25 2021: BS 154 completed
Wed Feb  3 16:05:59 2021: BS 155 completed
Wed Feb  3 16:06:33 2021: BS 156 completed
Wed Feb  3 16:07:06 2021: BS 157 completed
Wed Feb  3 16:07:40 2021: BS 158 completed
Wed Feb  3 16:08:13 2021: BS 159 completed
Wed Feb  3 16:08:47 2021: BS 160 completed
Wed Feb  3 16:09:21 2021: BS 161 completed
Wed Feb  3 16:09:54 2021: BS 162 completed
Wed Feb  3 16:10:28 2021: BS 163 completed
Wed Feb  3 16:11:01 2021: BS 164 completed
Wed Feb  3 16:11:35 2021: BS 165 completed
Wed Feb  3 16:12:09 2021: BS 166 completed
Wed Feb  3 16:12:42 2021: BS 167 completed
Wed Feb  3 16:13:16 2021: BS 168 completed
Wed Feb  3 16:13:49 2021: BS 169 completed
Wed Feb  3 16:14:23 2021: BS 170 completed
Wed Feb  3 16:14:57 2021: BS 171 completed
Wed Feb  3 16:15:30 2021: BS 172 completed
Wed Feb  3 16:16:04 2021: BS 173 completed
Wed Feb  3 16:16:37 2021: BS 174 completed
Wed Feb  3 16:17:11 2021: BS 175 completed
Wed Feb  3 16:17:45 2021: BS 176 completed
Wed Feb  3 16:18:18 2021: BS 177 completed
Wed Feb  3 16:18:52 2021: BS 178 completed
Wed Feb  3 16:19:25 2021: BS 179 completed
Wed Feb  3 16:19:59 2021: BS 180 completed
Wed Feb  3 16:20:33 2021: BS 181 completed
Wed Feb  3 16:21:06 2021: BS 182 completed
Wed Feb  3 16:21:40 2021: BS 183 completed
Wed Feb  3 16:22:13 2021: BS 184 completed
Wed Feb  3 16:22:47 2021: BS 185 completed
Wed Feb  3 16:23:21 2021: BS 186 completed
Wed Feb  3 16:23:54 2021: BS 187 completed
Wed Feb  3 16:24:28 2021: BS 188 completed
Wed Feb  3 16:25:01 2021: BS 189 completed
Wed Feb  3 16:25:35 2021: BS 190 completed
Wed Feb  3 16:26:09 2021: BS 191 completed
Wed Feb  3 16:26:42 2021: BS 192 completed
Wed Feb  3 16:27:16 2021: BS 193 completed
Wed Feb  3 16:27:49 2021: BS 194 completed
Wed Feb  3 16:28:23 2021: BS 195 completed
Wed Feb  3 16:28:57 2021: BS 196 completed
Wed Feb  3 16:29:30 2021: BS 197 completed
Wed Feb  3 16:30:04 2021: BS 198 completed
Wed Feb  3 16:30:37 2021: BS 199 completed
Wed Feb  3 16:31:11 2021: BS 200 completed
Wed Feb  3 16:31:45 2021: BS 201 completed
Wed Feb  3 16:32:18 2021: BS 202 completed
Wed Feb  3 16:32:52 2021: BS 203 completed
Wed Feb  3 16:33:25 2021: BS 204 completed
Wed Feb  3 16:33:59 2021: BS 205 completed
Wed Feb  3 16:34:33 2021: BS 206 completed
Wed Feb  3 16:35:06 2021: BS 207 completed
Wed Feb  3 16:35:40 2021: BS 208 completed
Wed Feb  3 16:36:13 2021: BS 209 completed
Wed Feb  3 16:36:47 2021: BS 210 completed
Wed Feb  3 16:37:21 2021: BS 211 completed
Wed Feb  3 16:37:54 2021: BS 212 completed
Wed Feb  3 16:38:28 2021: BS 213 completed
Wed Feb  3 16:39:01 2021: BS 214 completed
Wed Feb  3 16:39:35 2021: BS 215 completed
Wed Feb  3 16:40:09 2021: BS 216 completed
Wed Feb  3 16:40:42 2021: BS 217 completed
Wed Feb  3 16:41:16 2021: BS 218 completed
Wed Feb  3 16:41:49 2021: BS 219 completed
Wed Feb  3 16:42:23 2021: BS 220 completed
Wed Feb  3 16:42:57 2021: BS 221 completed
Wed Feb  3 16:43:30 2021: BS 222 completed
Wed Feb  3 16:44:04 2021: BS 223 completed
Wed Feb  3 16:44:37 2021: BS 224 completed
Wed Feb  3 16:45:11 2021: BS 225 completed
Wed Feb  3 16:45:45 2021: BS 226 completed
Wed Feb  3 16:46:18 2021: BS 227 completed
Wed Feb  3 16:46:52 2021: BS 228 completed
Wed Feb  3 16:47:25 2021: BS 229 completed
Wed Feb  3 16:47:59 2021: BS 230 completed
Wed Feb  3 16:48:33 2021: BS 231 completed
Wed Feb  3 16:49:06 2021: BS 232 completed
Wed Feb  3 16:49:40 2021: BS 233 completed
Wed Feb  3 16:50:13 2021: BS 234 completed
Wed Feb  3 16:50:47 2021: BS 235 completed
Wed Feb  3 16:51:21 2021: BS 236 completed
Wed Feb  3 16:51:54 2021: BS 237 completed
Wed Feb  3 16:52:28 2021: BS 238 completed
Wed Feb  3 16:53:01 2021: BS 239 completed
Wed Feb  3 16:53:35 2021: BS 240 completed
Wed Feb  3 16:54:09 2021: BS 241 completed
Wed Feb  3 16:54:42 2021: BS 242 completed
Wed Feb  3 16:55:16 2021: BS 243 completed
Wed Feb  3 16:55:49 2021: BS 244 completed
Wed Feb  3 16:56:23 2021: BS 245 completed
Wed Feb  3 16:56:57 2021: BS 246 completed
Wed Feb  3 16:57:30 2021: BS 247 completed
Wed Feb  3 16:58:04 2021: BS 248 completed
Wed Feb  3 16:58:37 2021: BS 249 completed
Wed Feb  3 16:59:11 2021: BS 250 completed
Wed Feb  3 16:59:45 2021: BS 251 completed
Wed Feb  3 17:00:18 2021: BS 252 completed
Wed Feb  3 17:00:52 2021: BS 253 completed
Wed Feb  3 17:01:25 2021: BS 254 completed
Wed Feb  3 17:01:59 2021: BS 255 completed
Wed Feb  3 17:02:33 2021: BS 256 completed
Wed Feb  3 17:03:06 2021: BS 257 completed
Wed Feb  3 17:03:40 2021: BS 258 completed
Wed Feb  3 17:04:13 2021: BS 259 completed
Wed Feb  3 17:04:47 2021: BS 260 completed
Wed Feb  3 17:05:21 2021: BS 261 completed
Wed Feb  3 17:05:54 2021: BS 262 completed
Wed Feb  3 17:06:28 2021: BS 263 completed
Wed Feb  3 17:07:01 2021: BS 264 completed
Wed Feb  3 17:07:35 2021: BS 265 completed
Wed Feb  3 17:08:09 2021: BS 266 completed
Wed Feb  3 17:08:42 2021: BS 267 completed
Wed Feb  3 17:09:16 2021: BS 268 completed
Wed Feb  3 17:09:49 2021: BS 269 completed
Wed Feb  3 17:10:23 2021: BS 270 completed
Wed Feb  3 17:10:57 2021: BS 271 completed
Wed Feb  3 17:11:30 2021: BS 272 completed
Wed Feb  3 17:12:04 2021: BS 273 completed
Wed Feb  3 17:12:37 2021: BS 274 completed
Wed Feb  3 17:13:11 2021: BS 275 completed
Wed Feb  3 17:13:45 2021: BS 276 completed
Wed Feb  3 17:14:18 2021: BS 277 completed
Wed Feb  3 17:14:52 2021: BS 278 completed
Wed Feb  3 17:15:25 2021: BS 279 completed
Wed Feb  3 17:15:59 2021: BS 280 completed
Wed Feb  3 17:16:33 2021: BS 281 completed
Wed Feb  3 17:17:06 2021: BS 282 completed
Wed Feb  3 17:17:40 2021: BS 283 completed
Wed Feb  3 17:18:13 2021: BS 284 completed
Wed Feb  3 17:18:47 2021: BS 285 completed
Wed Feb  3 17:19:21 2021: BS 286 completed
Wed Feb  3 17:19:54 2021: BS 287 completed
Wed Feb  3 17:20:28 2021: BS 288 completed
Wed Feb  3 17:21:01 2021: BS 289 completed
Wed Feb  3 17:21:35 2021: BS 290 completed
Wed Feb  3 17:22:09 2021: BS 291 completed
Wed Feb  3 17:22:42 2021: BS 292 completed
Wed Feb  3 17:23:16 2021: BS 293 completed
Wed Feb  3 17:23:49 2021: BS 294 completed
Wed Feb  3 17:24:23 2021: BS 295 completed
Wed Feb  3 17:24:57 2021: BS 296 completed
Wed Feb  3 17:25:30 2021: BS 297 completed
Wed Feb  3 17:26:04 2021: BS 298 completed
Wed Feb  3 17:26:38 2021: BS 299 completed
Wed Feb  3 17:27:11 2021: BS 300 completed
Wed Feb  3 17:27:45 2021: BS 301 completed
Wed Feb  3 17:28:18 2021: BS 302 completed
Wed Feb  3 17:28:52 2021: BS 303 completed
Wed Feb  3 17:29:26 2021: BS 304 completed
Wed Feb  3 17:29:59 2021: BS 305 completed
Wed Feb  3 17:30:33 2021: BS 306 completed
Wed Feb  3 17:31:06 2021: BS 307 completed
Wed Feb  3 17:31:40 2021: BS 308 completed
Wed Feb  3 17:32:14 2021: BS 309 completed
Wed Feb  3 17:32:47 2021: BS 310 completed
Wed Feb  3 17:33:21 2021: BS 311 completed
Wed Feb  3 17:33:54 2021: BS 312 completed
Wed Feb  3 17:34:28 2021: BS 313 completed
Wed Feb  3 17:35:02 2021: BS 314 completed
Wed Feb  3 17:35:35 2021: BS 315 completed
Wed Feb  3 17:36:09 2021: BS 316 completed
Wed Feb  3 17:36:42 2021: BS 317 completed
Wed Feb  3 17:37:16 2021: BS 318 completed
Wed Feb  3 17:37:50 2021: BS 319 completed
Wed Feb  3 17:38:23 2021: BS 320 completed
Wed Feb  3 17:38:57 2021: BS 321 completed
Wed Feb  3 17:39:30 2021: BS 322 completed
Wed Feb  3 17:40:04 2021: BS 323 completed
Wed Feb  3 17:40:38 2021: BS 324 completed
Wed Feb  3 17:41:11 2021: BS 325 completed
Wed Feb  3 17:41:45 2021: BS 326 completed
Wed Feb  3 17:42:18 2021: BS 327 completed
Wed Feb  3 17:42:52 2021: BS 328 completed
Wed Feb  3 17:43:26 2021: BS 329 completed
Wed Feb  3 17:43:59 2021: BS 330 completed
Wed Feb  3 17:44:33 2021: BS 331 completed
Wed Feb  3 17:45:06 2021: BS 332 completed
Wed Feb  3 17:45:40 2021: BS 333 completed
Wed Feb  3 17:46:14 2021: BS 334 completed
Wed Feb  3 17:46:47 2021: BS 335 completed
Wed Feb  3 17:47:21 2021: BS 336 completed
Wed Feb  3 17:47:54 2021: BS 337 completed
Wed Feb  3 17:48:28 2021: BS 338 completed
Wed Feb  3 17:49:02 2021: BS 339 completed
Wed Feb  3 17:49:35 2021: BS 340 completed
Wed Feb  3 17:50:09 2021: BS 341 completed
Wed Feb  3 17:50:42 2021: BS 342 completed
Wed Feb  3 17:51:16 2021: BS 343 completed
Wed Feb  3 17:51:50 2021: BS 344 completed
Wed Feb  3 17:52:23 2021: BS 345 completed
Wed Feb  3 17:52:57 2021: BS 346 completed
Wed Feb  3 17:53:30 2021: BS 347 completed
Wed Feb  3 17:54:04 2021: BS 348 completed
Wed Feb  3 17:54:38 2021: BS 349 completed
Wed Feb  3 17:55:11 2021: BS 350 completed
Wed Feb  3 17:55:45 2021: BS 351 completed
Wed Feb  3 17:56:18 2021: BS 352 completed
Wed Feb  3 17:56:52 2021: BS 353 completed
Wed Feb  3 17:57:26 2021: BS 354 completed
Wed Feb  3 17:57:59 2021: BS 355 completed
Wed Feb  3 17:58:33 2021: BS 356 completed
Wed Feb  3 17:59:06 2021: BS 357 completed
Wed Feb  3 17:59:40 2021: BS 358 completed
Wed Feb  3 18:00:14 2021: BS 359 completed
Wed Feb  3 18:00:47 2021: BS 360 completed
Wed Feb  3 18:01:21 2021: BS 361 completed
Wed Feb  3 18:01:54 2021: BS 362 completed
Wed Feb  3 18:02:28 2021: BS 363 completed
Wed Feb  3 18:03:02 2021: BS 364 completed
Wed Feb  3 18:03:35 2021: BS 365 completed
Wed Feb  3 18:04:09 2021: BS 366 completed
Wed Feb  3 18:04:42 2021: BS 367 completed
Wed Feb  3 18:05:16 2021: BS 368 completed
Wed Feb  3 18:05:50 2021: BS 369 completed
Wed Feb  3 18:06:23 2021: BS 370 completed
Wed Feb  3 18:06:57 2021: BS 371 completed
Wed Feb  3 18:07:30 2021: BS 372 completed
Wed Feb  3 18:08:04 2021: BS 373 completed
Wed Feb  3 18:08:38 2021: BS 374 completed
Wed Feb  3 18:09:11 2021: BS 375 completed
Wed Feb  3 18:09:45 2021: BS 376 completed
Wed Feb  3 18:10:18 2021: BS 377 completed
Wed Feb  3 18:10:52 2021: BS 378 completed
Wed Feb  3 18:11:26 2021: BS 379 completed
Wed Feb  3 18:11:59 2021: BS 380 completed
Wed Feb  3 18:12:33 2021: BS 381 completed
Wed Feb  3 18:13:06 2021: BS 382 completed
Wed Feb  3 18:13:40 2021: BS 383 completed
Wed Feb  3 18:14:14 2021: BS 384 completed
Wed Feb  3 18:14:47 2021: BS 385 completed
Wed Feb  3 18:15:21 2021: BS 386 completed
Wed Feb  3 18:15:54 2021: BS 387 completed
Wed Feb  3 18:16:28 2021: BS 388 completed
Wed Feb  3 18:17:02 2021: BS 389 completed
Wed Feb  3 18:17:35 2021: BS 390 completed
Wed Feb  3 18:18:09 2021: BS 391 completed
Wed Feb  3 18:18:42 2021: BS 392 completed
Wed Feb  3 18:19:16 2021: BS 393 completed
Wed Feb  3 18:19:50 2021: BS 394 completed
Wed Feb  3 18:20:23 2021: BS 395 completed
Wed Feb  3 18:20:57 2021: BS 396 completed
Wed Feb  3 18:21:30 2021: BS 397 completed
Wed Feb  3 18:22:04 2021: BS 398 completed
Wed Feb  3 18:22:38 2021: BS 399 completed
Wed Feb  3 18:23:11 2021: BS 400 completed
Wed Feb  3 18:23:45 2021: BS 401 completed
Wed Feb  3 18:24:18 2021: BS 402 completed
Wed Feb  3 18:24:52 2021: BS 403 completed
Wed Feb  3 18:25:26 2021: BS 404 completed
Wed Feb  3 18:25:59 2021: BS 405 completed
Wed Feb  3 18:26:33 2021: BS 406 completed
Wed Feb  3 18:27:06 2021: BS 407 completed
Wed Feb  3 18:27:40 2021: BS 408 completed
Wed Feb  3 18:28:14 2021: BS 409 completed
Wed Feb  3 18:28:47 2021: BS 410 completed
Wed Feb  3 18:29:21 2021: BS 411 completed
Wed Feb  3 18:29:54 2021: BS 412 completed
Wed Feb  3 18:30:28 2021: BS 413 completed
Wed Feb  3 18:31:02 2021: BS 414 completed
Wed Feb  3 18:31:35 2021: BS 415 completed
Wed Feb  3 18:32:09 2021: BS 416 completed
Wed Feb  3 18:32:42 2021: BS 417 completed
Wed Feb  3 18:33:16 2021: BS 418 completed
Wed Feb  3 18:33:50 2021: BS 419 completed
Wed Feb  3 18:34:23 2021: BS 420 completed
Wed Feb  3 18:34:57 2021: BS 421 completed
Wed Feb  3 18:35:30 2021: BS 422 completed
Wed Feb  3 18:36:04 2021: BS 423 completed
Wed Feb  3 18:36:38 2021: BS 424 completed
Wed Feb  3 18:37:11 2021: BS 425 completed
Wed Feb  3 18:37:45 2021: BS 426 completed
Wed Feb  3 18:38:18 2021: BS 427 completed
Wed Feb  3 18:38:52 2021: BS 428 completed
Wed Feb  3 18:39:26 2021: BS 429 completed
Wed Feb  3 18:39:59 2021: BS 430 completed
Wed Feb  3 18:40:33 2021: BS 431 completed
Wed Feb  3 18:41:06 2021: BS 432 completed
Wed Feb  3 18:41:40 2021: BS 433 completed
Wed Feb  3 18:42:14 2021: BS 434 completed
Wed Feb  3 18:42:47 2021: BS 435 completed
Wed Feb  3 18:43:21 2021: BS 436 completed
Wed Feb  3 18:43:55 2021: BS 437 completed
Wed Feb  3 18:44:28 2021: BS 438 completed
Wed Feb  3 18:45:02 2021: BS 439 completed
Wed Feb  3 18:45:35 2021: BS 440 completed
Wed Feb  3 18:46:09 2021: BS 441 completed
Wed Feb  3 18:46:43 2021: BS 442 completed
Wed Feb  3 18:47:16 2021: BS 443 completed
Wed Feb  3 18:47:50 2021: BS 444 completed
Wed Feb  3 18:48:23 2021: BS 445 completed
Wed Feb  3 18:48:57 2021: BS 446 completed
Wed Feb  3 18:49:31 2021: BS 447 completed
Wed Feb  3 18:50:04 2021: BS 448 completed
Wed Feb  3 18:50:38 2021: BS 449 completed
Wed Feb  3 18:51:11 2021: BS 450 completed
Wed Feb  3 18:51:45 2021: BS 451 completed
Wed Feb  3 18:52:19 2021: BS 452 completed
Wed Feb  3 18:52:52 2021: BS 453 completed
Wed Feb  3 18:53:26 2021: BS 454 completed
Wed Feb  3 18:53:59 2021: BS 455 completed
Wed Feb  3 18:54:33 2021: BS 456 completed
Wed Feb  3 18:55:07 2021: BS 457 completed
Wed Feb  3 18:55:40 2021: BS 458 completed
Wed Feb  3 18:56:14 2021: BS 459 completed
Wed Feb  3 18:56:47 2021: BS 460 completed
Wed Feb  3 18:57:21 2021: BS 461 completed
Wed Feb  3 18:57:55 2021: BS 462 completed
Wed Feb  3 18:58:28 2021: BS 463 completed
Wed Feb  3 18:59:02 2021: BS 464 completed
Wed Feb  3 18:59:35 2021: BS 465 completed
Wed Feb  3 19:00:09 2021: BS 466 completed
Wed Feb  3 19:00:43 2021: BS 467 completed
Wed Feb  3 19:01:16 2021: BS 468 completed
Wed Feb  3 19:01:50 2021: BS 469 completed
Wed Feb  3 19:02:23 2021: BS 470 completed
Wed Feb  3 19:02:57 2021: BS 471 completed
Wed Feb  3 19:03:31 2021: BS 472 completed
Wed Feb  3 19:04:04 2021: BS 473 completed
Wed Feb  3 19:04:38 2021: BS 474 completed
Wed Feb  3 19:05:11 2021: BS 475 completed
Wed Feb  3 19:05:45 2021: BS 476 completed
Wed Feb  3 19:06:19 2021: BS 477 completed
Wed Feb  3 19:06:52 2021: BS 478 completed
Wed Feb  3 19:07:26 2021: BS 479 completed
Wed Feb  3 19:07:59 2021: BS 480 completed
Wed Feb  3 19:08:33 2021: BS 481 completed
Wed Feb  3 19:09:07 2021: BS 482 completed
Wed Feb  3 19:09:40 2021: BS 483 completed
Wed Feb  3 19:10:14 2021: BS 484 completed
Wed Feb  3 19:10:47 2021: BS 485 completed
Wed Feb  3 19:11:21 2021: BS 486 completed
Wed Feb  3 19:11:55 2021: BS 487 completed
Wed Feb  3 19:12:28 2021: BS 488 completed
Wed Feb  3 19:13:02 2021: BS 489 completed
Wed Feb  3 19:13:35 2021: BS 490 completed
Wed Feb  3 19:14:09 2021: BS 491 completed
Wed Feb  3 19:14:43 2021: BS 492 completed
Wed Feb  3 19:15:16 2021: BS 493 completed
Wed Feb  3 19:15:50 2021: BS 494 completed
Wed Feb  3 19:16:23 2021: BS 495 completed
Wed Feb  3 19:16:57 2021: BS 496 completed
Wed Feb  3 19:17:31 2021: BS 497 completed
Wed Feb  3 19:18:04 2021: BS 498 completed
Wed Feb  3 19:18:38 2021: BS 499 completed
Wed Feb  3 19:19:11 2021: BS 500 completed
Wed Feb  3 19:19:45 2021: BS 501 completed
Wed Feb  3 19:20:19 2021: BS 502 completed
Wed Feb  3 19:20:52 2021: BS 503 completed
Wed Feb  3 19:21:26 2021: BS 504 completed
Wed Feb  3 19:21:59 2021: BS 505 completed
Wed Feb  3 19:22:33 2021: BS 506 completed
Wed Feb  3 19:23:07 2021: BS 507 completed
Wed Feb  3 19:23:40 2021: BS 508 completed
Wed Feb  3 19:24:14 2021: BS 509 completed
Wed Feb  3 19:24:47 2021: BS 510 completed
Wed Feb  3 19:25:21 2021: BS 511 completed
Wed Feb  3 19:25:55 2021: BS 512 completed
Wed Feb  3 19:26:28 2021: BS 513 completed
Wed Feb  3 19:27:02 2021: BS 514 completed
Wed Feb  3 19:27:35 2021: BS 515 completed
Wed Feb  3 19:28:09 2021: BS 516 completed
Wed Feb  3 19:28:43 2021: BS 517 completed
Wed Feb  3 19:29:16 2021: BS 518 completed
Wed Feb  3 19:29:50 2021: BS 519 completed
Wed Feb  3 19:30:23 2021: BS 520 completed
Wed Feb  3 19:30:57 2021: BS 521 completed
Wed Feb  3 19:31:31 2021: BS 522 completed
Wed Feb  3 19:32:04 2021: BS 523 completed
Wed Feb  3 19:32:38 2021: BS 524 completed
Wed Feb  3 19:33:11 2021: BS 525 completed
Wed Feb  3 19:33:45 2021: BS 526 completed
Wed Feb  3 19:34:19 2021: BS 527 completed
Wed Feb  3 19:34:52 2021: BS 528 completed
Wed Feb  3 19:35:26 2021: BS 529 completed
Wed Feb  3 19:35:59 2021: BS 530 completed
Wed Feb  3 19:36:33 2021: BS 531 completed
Wed Feb  3 19:37:07 2021: BS 532 completed
Wed Feb  3 19:37:40 2021: BS 533 completed
Wed Feb  3 19:38:14 2021: BS 534 completed
Wed Feb  3 19:38:47 2021: BS 535 completed
Wed Feb  3 19:39:21 2021: BS 536 completed
Wed Feb  3 19:39:55 2021: BS 537 completed
Wed Feb  3 19:40:28 2021: BS 538 completed
Wed Feb  3 19:41:02 2021: BS 539 completed
Wed Feb  3 19:41:35 2021: BS 540 completed
Wed Feb  3 19:42:09 2021: BS 541 completed
Wed Feb  3 19:42:43 2021: BS 542 completed
Wed Feb  3 19:43:16 2021: BS 543 completed
Wed Feb  3 19:43:50 2021: BS 544 completed
Wed Feb  3 19:44:23 2021: BS 545 completed
Wed Feb  3 19:44:57 2021: BS 546 completed
Wed Feb  3 19:45:31 2021: BS 547 completed
Wed Feb  3 19:46:04 2021: BS 548 completed
Wed Feb  3 19:46:38 2021: BS 549 completed
Wed Feb  3 19:47:11 2021: BS 550 completed
Wed Feb  3 19:47:45 2021: BS 551 completed
Wed Feb  3 19:48:19 2021: BS 552 completed
Wed Feb  3 19:48:52 2021: BS 553 completed
Wed Feb  3 19:49:26 2021: BS 554 completed
Wed Feb  3 19:49:59 2021: BS 555 completed
Wed Feb  3 19:50:33 2021: BS 556 completed
Wed Feb  3 19:51:07 2021: BS 557 completed
Wed Feb  3 19:51:40 2021: BS 558 completed
Wed Feb  3 19:52:14 2021: BS 559 completed
Wed Feb  3 19:52:47 2021: BS 560 completed
Wed Feb  3 19:53:21 2021: BS 561 completed
Wed Feb  3 19:53:55 2021: BS 562 completed
Wed Feb  3 19:54:28 2021: BS 563 completed
Wed Feb  3 19:55:02 2021: BS 564 completed
Wed Feb  3 19:55:35 2021: BS 565 completed
Wed Feb  3 19:56:09 2021: BS 566 completed
Wed Feb  3 19:56:43 2021: BS 567 completed
Wed Feb  3 19:57:16 2021: BS 568 completed
Wed Feb  3 19:57:50 2021: BS 569 completed
Wed Feb  3 19:58:23 2021: BS 570 completed
Wed Feb  3 19:58:57 2021: BS 571 completed
Wed Feb  3 19:59:31 2021: BS 572 completed
Wed Feb  3 20:00:04 2021: BS 573 completed
Wed Feb  3 20:00:38 2021: BS 574 completed
Wed Feb  3 20:01:11 2021: BS 575 completed
Wed Feb  3 20:01:45 2021: BS 576 completed
Wed Feb  3 20:02:19 2021: BS 577 completed
Wed Feb  3 20:02:52 2021: BS 578 completed
Wed Feb  3 20:03:26 2021: BS 579 completed
Wed Feb  3 20:04:00 2021: BS 580 completed
Wed Feb  3 20:04:33 2021: BS 581 completed
Wed Feb  3 20:05:07 2021: BS 582 completed
Wed Feb  3 20:05:40 2021: BS 583 completed
Wed Feb  3 20:06:14 2021: BS 584 completed
Wed Feb  3 20:06:48 2021: BS 585 completed
Wed Feb  3 20:07:21 2021: BS 586 completed
Wed Feb  3 20:07:55 2021: BS 587 completed
Wed Feb  3 20:08:28 2021: BS 588 completed
Wed Feb  3 20:09:02 2021: BS 589 completed
Wed Feb  3 20:09:36 2021: BS 590 completed
Wed Feb  3 20:10:09 2021: BS 591 completed
Wed Feb  3 20:10:43 2021: BS 592 completed
Wed Feb  3 20:11:16 2021: BS 593 completed
Wed Feb  3 20:11:50 2021: BS 594 completed
Wed Feb  3 20:12:24 2021: BS 595 completed
Wed Feb  3 20:12:57 2021: BS 596 completed
Wed Feb  3 20:13:31 2021: BS 597 completed
Wed Feb  3 20:14:04 2021: BS 598 completed
Wed Feb  3 20:14:38 2021: BS 599 completed
Wed Feb  3 20:15:12 2021: BS 600 completed
Wed Feb  3 20:15:45 2021: BS 601 completed
Wed Feb  3 20:16:19 2021: BS 602 completed
Wed Feb  3 20:16:52 2021: BS 603 completed
Wed Feb  3 20:17:26 2021: BS 604 completed
Wed Feb  3 20:18:00 2021: BS 605 completed
Wed Feb  3 20:18:33 2021: BS 606 completed
Wed Feb  3 20:19:07 2021: BS 607 completed
Wed Feb  3 20:19:40 2021: BS 608 completed
Wed Feb  3 20:20:14 2021: BS 609 completed
Wed Feb  3 20:20:48 2021: BS 610 completed
Wed Feb  3 20:21:21 2021: BS 611 completed
Wed Feb  3 20:21:55 2021: BS 612 completed
Wed Feb  3 20:22:28 2021: BS 613 completed
Wed Feb  3 20:23:02 2021: BS 614 completed
Wed Feb  3 20:23:36 2021: BS 615 completed
Wed Feb  3 20:24:09 2021: BS 616 completed
Wed Feb  3 20:24:43 2021: BS 617 completed
Wed Feb  3 20:25:16 2021: BS 618 completed
Wed Feb  3 20:25:50 2021: BS 619 completed
Wed Feb  3 20:26:24 2021: BS 620 completed
Wed Feb  3 20:26:57 2021: BS 621 completed
Wed Feb  3 20:27:31 2021: BS 622 completed
Wed Feb  3 20:28:04 2021: BS 623 completed
Wed Feb  3 20:28:38 2021: BS 624 completed
Wed Feb  3 20:29:12 2021: BS 625 completed
Wed Feb  3 20:29:45 2021: BS 626 completed
Wed Feb  3 20:30:19 2021: BS 627 completed
Wed Feb  3 20:30:52 2021: BS 628 completed
Wed Feb  3 20:31:26 2021: BS 629 completed
Wed Feb  3 20:32:00 2021: BS 630 completed
Wed Feb  3 20:32:33 2021: BS 631 completed
Wed Feb  3 20:33:07 2021: BS 632 completed
Wed Feb  3 20:33:40 2021: BS 633 completed
Wed Feb  3 20:34:14 2021: BS 634 completed
Wed Feb  3 20:34:48 2021: BS 635 completed
Wed Feb  3 20:35:21 2021: BS 636 completed
Wed Feb  3 20:35:55 2021: BS 637 completed
Wed Feb  3 20:36:28 2021: BS 638 completed
Wed Feb  3 20:37:02 2021: BS 639 completed
Wed Feb  3 20:37:36 2021: BS 640 completed
Wed Feb  3 20:38:09 2021: BS 641 completed
Wed Feb  3 20:38:43 2021: BS 642 completed
Wed Feb  3 20:39:16 2021: BS 643 completed
Wed Feb  3 20:39:50 2021: BS 644 completed
Wed Feb  3 20:40:24 2021: BS 645 completed
Wed Feb  3 20:40:57 2021: BS 646 completed
Wed Feb  3 20:41:31 2021: BS 647 completed
Wed Feb  3 20:42:04 2021: BS 648 completed
Wed Feb  3 20:42:38 2021: BS 649 completed
Wed Feb  3 20:43:12 2021: BS 650 completed
Wed Feb  3 20:43:45 2021: BS 651 completed
Wed Feb  3 20:44:19 2021: BS 652 completed
Wed Feb  3 20:44:52 2021: BS 653 completed
Wed Feb  3 20:45:26 2021: BS 654 completed
Wed Feb  3 20:46:00 2021: BS 655 completed
Wed Feb  3 20:46:33 2021: BS 656 completed
Wed Feb  3 20:47:07 2021: BS 657 completed
Wed Feb  3 20:47:40 2021: BS 658 completed
Wed Feb  3 20:48:14 2021: BS 659 completed
Wed Feb  3 20:48:48 2021: BS 660 completed
Wed Feb  3 20:49:21 2021: BS 661 completed
Wed Feb  3 20:49:55 2021: BS 662 completed
Wed Feb  3 20:50:28 2021: BS 663 completed
Wed Feb  3 20:51:02 2021: BS 664 completed
Wed Feb  3 20:51:36 2021: BS 665 completed
Wed Feb  3 20:52:09 2021: BS 666 completed
Wed Feb  3 20:52:43 2021: BS 667 completed
Wed Feb  3 20:53:16 2021: BS 668 completed
Wed Feb  3 20:53:50 2021: BS 669 completed
Wed Feb  3 20:54:24 2021: BS 670 completed
Wed Feb  3 20:54:57 2021: BS 671 completed
Wed Feb  3 20:55:31 2021: BS 672 completed
Wed Feb  3 20:56:04 2021: BS 673 completed
Wed Feb  3 20:56:38 2021: BS 674 completed
Wed Feb  3 20:57:12 2021: BS 675 completed
Wed Feb  3 20:57:45 2021: BS 676 completed
Wed Feb  3 20:58:19 2021: BS 677 completed
Wed Feb  3 20:58:52 2021: BS 678 completed
Wed Feb  3 20:59:26 2021: BS 679 completed
Wed Feb  3 21:00:00 2021: BS 680 completed
Wed Feb  3 21:00:33 2021: BS 681 completed
Wed Feb  3 21:01:07 2021: BS 682 completed
Wed Feb  3 21:01:40 2021: BS 683 completed
Wed Feb  3 21:02:14 2021: BS 684 completed
Wed Feb  3 21:02:48 2021: BS 685 completed
Wed Feb  3 21:03:21 2021: BS 686 completed
Wed Feb  3 21:03:55 2021: BS 687 completed
Wed Feb  3 21:04:28 2021: BS 688 completed
Wed Feb  3 21:05:02 2021: BS 689 completed
Wed Feb  3 21:05:36 2021: BS 690 completed
Wed Feb  3 21:06:09 2021: BS 691 completed
Wed Feb  3 21:06:43 2021: BS 692 completed
Wed Feb  3 21:07:16 2021: BS 693 completed
Wed Feb  3 21:07:50 2021: BS 694 completed
Wed Feb  3 21:08:24 2021: BS 695 completed
Wed Feb  3 21:08:57 2021: BS 696 completed
Wed Feb  3 21:09:31 2021: BS 697 completed
Wed Feb  3 21:10:04 2021: BS 698 completed
Wed Feb  3 21:10:38 2021: BS 699 completed
Wed Feb  3 21:11:12 2021: BS 700 completed
Wed Feb  3 21:11:45 2021: BS 701 completed
Wed Feb  3 21:12:19 2021: BS 702 completed
Wed Feb  3 21:12:52 2021: BS 703 completed
Wed Feb  3 21:13:26 2021: BS 704 completed
Wed Feb  3 21:14:00 2021: BS 705 completed
Wed Feb  3 21:14:33 2021: BS 706 completed
Wed Feb  3 21:15:07 2021: BS 707 completed
Wed Feb  3 21:15:40 2021: BS 708 completed
Wed Feb  3 21:16:14 2021: BS 709 completed
Wed Feb  3 21:16:48 2021: BS 710 completed
Wed Feb  3 21:17:21 2021: BS 711 completed
Wed Feb  3 21:17:55 2021: BS 712 completed
Wed Feb  3 21:18:28 2021: BS 713 completed
Wed Feb  3 21:19:02 2021: BS 714 completed
Wed Feb  3 21:19:36 2021: BS 715 completed
Wed Feb  3 21:20:09 2021: BS 716 completed
Wed Feb  3 21:20:43 2021: BS 717 completed
Wed Feb  3 21:21:17 2021: BS 718 completed
Wed Feb  3 21:21:50 2021: BS 719 completed
Wed Feb  3 21:22:24 2021: BS 720 completed
Wed Feb  3 21:22:57 2021: BS 721 completed
Wed Feb  3 21:23:31 2021: BS 722 completed
Wed Feb  3 21:24:05 2021: BS 723 completed
Wed Feb  3 21:24:38 2021: BS 724 completed
Wed Feb  3 21:25:12 2021: BS 725 completed
Wed Feb  3 21:25:45 2021: BS 726 completed
Wed Feb  3 21:26:19 2021: BS 727 completed
Wed Feb  3 21:26:53 2021: BS 728 completed
Wed Feb  3 21:27:26 2021: BS 729 completed
Wed Feb  3 21:28:00 2021: BS 730 completed
Wed Feb  3 21:28:33 2021: BS 731 completed
Wed Feb  3 21:29:07 2021: BS 732 completed
Wed Feb  3 21:29:41 2021: BS 733 completed
Wed Feb  3 21:30:14 2021: BS 734 completed
Wed Feb  3 21:30:48 2021: BS 735 completed
Wed Feb  3 21:31:21 2021: BS 736 completed
Wed Feb  3 21:31:55 2021: BS 737 completed
Wed Feb  3 21:32:29 2021: BS 738 completed
Wed Feb  3 21:33:02 2021: BS 739 completed
Wed Feb  3 21:33:36 2021: BS 740 completed
Wed Feb  3 21:34:09 2021: BS 741 completed
Wed Feb  3 21:34:43 2021: BS 742 completed
Wed Feb  3 21:35:17 2021: BS 743 completed
Wed Feb  3 21:35:50 2021: BS 744 completed
Wed Feb  3 21:36:24 2021: BS 745 completed
Wed Feb  3 21:36:57 2021: BS 746 completed
Wed Feb  3 21:37:31 2021: BS 747 completed
Wed Feb  3 21:38:05 2021: BS 748 completed
Wed Feb  3 21:38:38 2021: BS 749 completed
Wed Feb  3 21:39:12 2021: BS 750 completed
Wed Feb  3 21:39:45 2021: BS 751 completed
Wed Feb  3 21:40:19 2021: BS 752 completed
Wed Feb  3 21:40:53 2021: BS 753 completed
Wed Feb  3 21:41:26 2021: BS 754 completed
Wed Feb  3 21:42:00 2021: BS 755 completed
Wed Feb  3 21:42:33 2021: BS 756 completed
Wed Feb  3 21:43:07 2021: BS 757 completed
Wed Feb  3 21:43:41 2021: BS 758 completed
Wed Feb  3 21:44:14 2021: BS 759 completed
Wed Feb  3 21:44:48 2021: BS 760 completed
Wed Feb  3 21:45:21 2021: BS 761 completed
Wed Feb  3 21:45:55 2021: BS 762 completed
Wed Feb  3 21:46:29 2021: BS 763 completed
Wed Feb  3 21:47:02 2021: BS 764 completed
Wed Feb  3 21:47:36 2021: BS 765 completed
Wed Feb  3 21:48:09 2021: BS 766 completed
Wed Feb  3 21:48:43 2021: BS 767 completed
Wed Feb  3 21:49:17 2021: BS 768 completed
Wed Feb  3 21:49:50 2021: BS 769 completed
Wed Feb  3 21:50:24 2021: BS 770 completed
Wed Feb  3 21:50:57 2021: BS 771 completed
Wed Feb  3 21:51:31 2021: BS 772 completed
Wed Feb  3 21:52:05 2021: BS 773 completed
Wed Feb  3 21:52:38 2021: BS 774 completed
Wed Feb  3 21:53:12 2021: BS 775 completed
Wed Feb  3 21:53:45 2021: BS 776 completed
Wed Feb  3 21:54:19 2021: BS 777 completed
Wed Feb  3 21:54:53 2021: BS 778 completed
Wed Feb  3 21:55:26 2021: BS 779 completed
Wed Feb  3 21:56:00 2021: BS 780 completed
Wed Feb  3 21:56:33 2021: BS 781 completed
Wed Feb  3 21:57:07 2021: BS 782 completed
Wed Feb  3 21:57:41 2021: BS 783 completed
Wed Feb  3 21:58:14 2021: BS 784 completed
Wed Feb  3 21:58:48 2021: BS 785 completed
Wed Feb  3 21:59:21 2021: BS 786 completed
Wed Feb  3 21:59:55 2021: BS 787 completed
Wed Feb  3 22:00:29 2021: BS 788 completed
Wed Feb  3 22:01:02 2021: BS 789 completed
Wed Feb  3 22:01:36 2021: BS 790 completed
Wed Feb  3 22:02:09 2021: BS 791 completed
Wed Feb  3 22:02:43 2021: BS 792 completed
Wed Feb  3 22:03:17 2021: BS 793 completed
Wed Feb  3 22:03:50 2021: BS 794 completed
Wed Feb  3 22:04:24 2021: BS 795 completed
Wed Feb  3 22:04:57 2021: BS 796 completed
Wed Feb  3 22:05:31 2021: BS 797 completed
Wed Feb  3 22:06:05 2021: BS 798 completed
Wed Feb  3 22:06:38 2021: BS 799 completed
Wed Feb  3 22:07:12 2021: BS 800 completed
Wed Feb  3 22:07:45 2021: BS 801 completed
Wed Feb  3 22:08:19 2021: BS 802 completed
Wed Feb  3 22:08:53 2021: BS 803 completed
Wed Feb  3 22:09:26 2021: BS 804 completed
Wed Feb  3 22:10:00 2021: BS 805 completed
Wed Feb  3 22:10:33 2021: BS 806 completed
Wed Feb  3 22:11:07 2021: BS 807 completed
Wed Feb  3 22:11:41 2021: BS 808 completed
Wed Feb  3 22:12:14 2021: BS 809 completed
Wed Feb  3 22:12:48 2021: BS 810 completed
Wed Feb  3 22:13:21 2021: BS 811 completed
Wed Feb  3 22:13:55 2021: BS 812 completed
Wed Feb  3 22:14:29 2021: BS 813 completed
Wed Feb  3 22:15:02 2021: BS 814 completed
Wed Feb  3 22:15:36 2021: BS 815 completed
Wed Feb  3 22:16:09 2021: BS 816 completed
Wed Feb  3 22:16:43 2021: BS 817 completed
Wed Feb  3 22:17:17 2021: BS 818 completed
Wed Feb  3 22:17:50 2021: BS 819 completed
Wed Feb  3 22:18:24 2021: BS 820 completed
Wed Feb  3 22:18:57 2021: BS 821 completed
Wed Feb  3 22:19:31 2021: BS 822 completed
Wed Feb  3 22:20:05 2021: BS 823 completed
Wed Feb  3 22:20:38 2021: BS 824 completed
Wed Feb  3 22:21:12 2021: BS 825 completed
Wed Feb  3 22:21:45 2021: BS 826 completed
Wed Feb  3 22:22:19 2021: BS 827 completed
Wed Feb  3 22:22:53 2021: BS 828 completed
Wed Feb  3 22:23:26 2021: BS 829 completed
Wed Feb  3 22:24:00 2021: BS 830 completed
Wed Feb  3 22:24:33 2021: BS 831 completed
Wed Feb  3 22:25:07 2021: BS 832 completed
Wed Feb  3 22:25:41 2021: BS 833 completed
Wed Feb  3 22:26:14 2021: BS 834 completed
Wed Feb  3 22:26:48 2021: BS 835 completed
Wed Feb  3 22:27:21 2021: BS 836 completed
Wed Feb  3 22:27:55 2021: BS 837 completed
Wed Feb  3 22:28:29 2021: BS 838 completed
Wed Feb  3 22:29:02 2021: BS 839 completed
Wed Feb  3 22:29:36 2021: BS 840 completed
Wed Feb  3 22:30:09 2021: BS 841 completed
Wed Feb  3 22:30:43 2021: BS 842 completed
Wed Feb  3 22:31:17 2021: BS 843 completed
Wed Feb  3 22:31:50 2021: BS 844 completed
Wed Feb  3 22:32:24 2021: BS 845 completed
Wed Feb  3 22:32:57 2021: BS 846 completed
Wed Feb  3 22:33:31 2021: BS 847 completed
Wed Feb  3 22:34:05 2021: BS 848 completed
Wed Feb  3 22:34:38 2021: BS 849 completed
Wed Feb  3 22:35:12 2021: BS 850 completed
Wed Feb  3 22:35:45 2021: BS 851 completed
Wed Feb  3 22:36:19 2021: BS 852 completed
Wed Feb  3 22:36:53 2021: BS 853 completed
Wed Feb  3 22:37:26 2021: BS 854 completed
Wed Feb  3 22:38:00 2021: BS 855 completed
Wed Feb  3 22:38:33 2021: BS 856 completed
Wed Feb  3 22:39:07 2021: BS 857 completed
Wed Feb  3 22:39:41 2021: BS 858 completed
Wed Feb  3 22:40:14 2021: BS 859 completed
Wed Feb  3 22:40:48 2021: BS 860 completed
Wed Feb  3 22:41:22 2021: BS 861 completed
Wed Feb  3 22:41:55 2021: BS 862 completed
Wed Feb  3 22:42:29 2021: BS 863 completed
Wed Feb  3 22:43:02 2021: BS 864 completed
Wed Feb  3 22:43:36 2021: BS 865 completed
Wed Feb  3 22:44:10 2021: BS 866 completed
Wed Feb  3 22:44:43 2021: BS 867 completed
Wed Feb  3 22:45:17 2021: BS 868 completed
Wed Feb  3 22:45:50 2021: BS 869 completed
Wed Feb  3 22:46:24 2021: BS 870 completed
Wed Feb  3 22:46:58 2021: BS 871 completed
Wed Feb  3 22:47:31 2021: BS 872 completed
Wed Feb  3 22:48:05 2021: BS 873 completed
Wed Feb  3 22:48:38 2021: BS 874 completed
Wed Feb  3 22:49:12 2021: BS 875 completed
Wed Feb  3 22:49:46 2021: BS 876 completed
Wed Feb  3 22:50:19 2021: BS 877 completed
Wed Feb  3 22:50:53 2021: BS 878 completed
Wed Feb  3 22:51:26 2021: BS 879 completed
Wed Feb  3 22:52:00 2021: BS 880 completed
Wed Feb  3 22:52:34 2021: BS 881 completed
Wed Feb  3 22:53:07 2021: BS 882 completed
Wed Feb  3 22:53:41 2021: BS 883 completed
Wed Feb  3 22:54:14 2021: BS 884 completed
Wed Feb  3 22:54:48 2021: BS 885 completed
Wed Feb  3 22:55:22 2021: BS 886 completed
Wed Feb  3 22:55:55 2021: BS 887 completed
Wed Feb  3 22:56:29 2021: BS 888 completed
Wed Feb  3 22:57:02 2021: BS 889 completed
Wed Feb  3 22:57:36 2021: BS 890 completed
Wed Feb  3 22:58:10 2021: BS 891 completed
Wed Feb  3 22:58:43 2021: BS 892 completed
Wed Feb  3 22:59:17 2021: BS 893 completed
Wed Feb  3 22:59:50 2021: BS 894 completed
Wed Feb  3 23:00:24 2021: BS 895 completed
Wed Feb  3 23:00:58 2021: BS 896 completed
Wed Feb  3 23:01:31 2021: BS 897 completed
Wed Feb  3 23:02:05 2021: BS 898 completed
Wed Feb  3 23:02:38 2021: BS 899 completed
Wed Feb  3 23:03:12 2021: BS 900 completed
Wed Feb  3 23:03:46 2021: BS 901 completed
Wed Feb  3 23:04:19 2021: BS 902 completed
Wed Feb  3 23:04:53 2021: BS 903 completed
Wed Feb  3 23:05:26 2021: BS 904 completed
Wed Feb  3 23:06:00 2021: BS 905 completed
Wed Feb  3 23:06:34 2021: BS 906 completed
Wed Feb  3 23:07:07 2021: BS 907 completed
Wed Feb  3 23:07:41 2021: BS 908 completed
Wed Feb  3 23:08:14 2021: BS 909 completed
Wed Feb  3 23:08:48 2021: BS 910 completed
Wed Feb  3 23:09:22 2021: BS 911 completed
Wed Feb  3 23:09:55 2021: BS 912 completed
Wed Feb  3 23:10:29 2021: BS 913 completed
Wed Feb  3 23:11:02 2021: BS 914 completed
Wed Feb  3 23:11:36 2021: BS 915 completed
Wed Feb  3 23:12:10 2021: BS 916 completed
Wed Feb  3 23:12:43 2021: BS 917 completed
Wed Feb  3 23:13:17 2021: BS 918 completed
Wed Feb  3 23:13:50 2021: BS 919 completed
Wed Feb  3 23:14:24 2021: BS 920 completed
Wed Feb  3 23:14:58 2021: BS 921 completed
Wed Feb  3 23:15:31 2021: BS 922 completed
Wed Feb  3 23:16:05 2021: BS 923 completed
Wed Feb  3 23:16:38 2021: BS 924 completed
Wed Feb  3 23:17:12 2021: BS 925 completed
Wed Feb  3 23:17:46 2021: BS 926 completed
Wed Feb  3 23:18:19 2021: BS 927 completed
Wed Feb  3 23:18:53 2021: BS 928 completed
Wed Feb  3 23:19:26 2021: BS 929 completed
Wed Feb  3 23:20:00 2021: BS 930 completed
Wed Feb  3 23:20:34 2021: BS 931 completed
Wed Feb  3 23:21:07 2021: BS 932 completed
Wed Feb  3 23:21:41 2021: BS 933 completed
Wed Feb  3 23:22:14 2021: BS 934 completed
Wed Feb  3 23:22:48 2021: BS 935 completed
Wed Feb  3 23:23:22 2021: BS 936 completed
Wed Feb  3 23:23:55 2021: BS 937 completed
Wed Feb  3 23:24:29 2021: BS 938 completed
Wed Feb  3 23:25:02 2021: BS 939 completed
Wed Feb  3 23:25:36 2021: BS 940 completed
Wed Feb  3 23:26:10 2021: BS 941 completed
Wed Feb  3 23:26:43 2021: BS 942 completed
Wed Feb  3 23:27:17 2021: BS 943 completed
Wed Feb  3 23:27:50 2021: BS 944 completed
Wed Feb  3 23:28:24 2021: BS 945 completed
Wed Feb  3 23:28:58 2021: BS 946 completed
Wed Feb  3 23:29:31 2021: BS 947 completed
Wed Feb  3 23:30:05 2021: BS 948 completed
Wed Feb  3 23:30:38 2021: BS 949 completed
Wed Feb  3 23:31:12 2021: BS 950 completed
Wed Feb  3 23:31:46 2021: BS 951 completed
Wed Feb  3 23:32:19 2021: BS 952 completed
Wed Feb  3 23:32:53 2021: BS 953 completed
Wed Feb  3 23:33:26 2021: BS 954 completed
Wed Feb  3 23:34:00 2021: BS 955 completed
Wed Feb  3 23:34:34 2021: BS 956 completed
Wed Feb  3 23:35:07 2021: BS 957 completed
Wed Feb  3 23:35:41 2021: BS 958 completed
Wed Feb  3 23:36:14 2021: BS 959 completed
Wed Feb  3 23:36:48 2021: BS 960 completed
Wed Feb  3 23:37:22 2021: BS 961 completed
Wed Feb  3 23:37:55 2021: BS 962 completed
Wed Feb  3 23:38:29 2021: BS 963 completed
Wed Feb  3 23:39:02 2021: BS 964 completed
Wed Feb  3 23:39:36 2021: BS 965 completed
Wed Feb  3 23:40:10 2021: BS 966 completed
Wed Feb  3 23:40:43 2021: BS 967 completed
Wed Feb  3 23:41:17 2021: BS 968 completed
Wed Feb  3 23:41:50 2021: BS 969 completed
Wed Feb  3 23:42:24 2021: BS 970 completed
Wed Feb  3 23:42:58 2021: BS 971 completed
Wed Feb  3 23:43:31 2021: BS 972 completed
Wed Feb  3 23:44:05 2021: BS 973 completed
Wed Feb  3 23:44:38 2021: BS 974 completed
Wed Feb  3 23:45:12 2021: BS 975 completed
Wed Feb  3 23:45:46 2021: BS 976 completed
Wed Feb  3 23:46:19 2021: BS 977 completed
Wed Feb  3 23:46:53 2021: BS 978 completed
Wed Feb  3 23:47:26 2021: BS 979 completed
Wed Feb  3 23:48:00 2021: BS 980 completed
Wed Feb  3 23:48:34 2021: BS 981 completed
Wed Feb  3 23:49:07 2021: BS 982 completed
Wed Feb  3 23:49:41 2021: BS 983 completed
Wed Feb  3 23:50:14 2021: BS 984 completed
Wed Feb  3 23:50:48 2021: BS 985 completed
Wed Feb  3 23:51:22 2021: BS 986 completed
Wed Feb  3 23:51:55 2021: BS 987 completed
Wed Feb  3 23:52:29 2021: BS 988 completed
Wed Feb  3 23:53:02 2021: BS 989 completed
Wed Feb  3 23:53:36 2021: BS 990 completed
Wed Feb  3 23:54:10 2021: BS 991 completed
Wed Feb  3 23:54:43 2021: BS 992 completed
Wed Feb  3 23:55:17 2021: BS 993 completed
Wed Feb  3 23:55:50 2021: BS 994 completed
Wed Feb  3 23:56:24 2021: BS 995 completed
Wed Feb  3 23:56:58 2021: BS 996 completed
Wed Feb  3 23:57:31 2021: BS 997 completed
Wed Feb  3 23:58:05 2021: BS 998 completed
Wed Feb  3 23:58:38 2021: BS 999 completed
Wed Feb  3 23:59:12 2021: BS 1000 completed
Wed Feb  3 23:59:46 2021: BS 1001 completed
Thu Feb  4 00:00:19 2021: BS 1002 completed
Thu Feb  4 00:00:53 2021: BS 1003 completed
Thu Feb  4 00:01:27 2021: BS 1004 completed
Thu Feb  4 00:02:00 2021: BS 1005 completed
Thu Feb  4 00:02:34 2021: BS 1006 completed
Thu Feb  4 00:03:07 2021: BS 1007 completed
Thu Feb  4 00:03:41 2021: BS 1008 completed
Thu Feb  4 00:04:15 2021: BS 1009 completed
Thu Feb  4 00:04:48 2021: BS 1010 completed
Thu Feb  4 00:05:22 2021: BS 1011 completed
Thu Feb  4 00:05:55 2021: BS 1012 completed
Thu Feb  4 00:06:29 2021: BS 1013 completed
Thu Feb  4 00:07:03 2021: BS 1014 completed
Thu Feb  4 00:07:36 2021: BS 1015 completed
Thu Feb  4 00:08:10 2021: BS 1016 completed
Thu Feb  4 00:08:43 2021: BS 1017 completed
Thu Feb  4 00:09:17 2021: BS 1018 completed
Thu Feb  4 00:09:51 2021: BS 1019 completed
Thu Feb  4 00:10:24 2021: BS 1020 completed
Thu Feb  4 00:10:58 2021: BS 1021 completed
Thu Feb  4 00:11:31 2021: BS 1022 completed
Thu Feb  4 00:12:05 2021: BS 1023 completed
Thu Feb  4 00:12:39 2021: BS 1024 completed
Thu Feb  4 00:13:12 2021: BS 1025 completed
Thu Feb  4 00:13:46 2021: BS 1026 completed
Thu Feb  4 00:14:19 2021: BS 1027 completed
Thu Feb  4 00:14:53 2021: BS 1028 completed
Thu Feb  4 00:15:27 2021: BS 1029 completed
Thu Feb  4 00:16:00 2021: BS 1030 completed
Thu Feb  4 00:16:34 2021: BS 1031 completed
Thu Feb  4 00:17:07 2021: BS 1032 completed
Thu Feb  4 00:17:41 2021: BS 1033 completed
Thu Feb  4 00:18:15 2021: BS 1034 completed
Thu Feb  4 00:18:48 2021: BS 1035 completed
Thu Feb  4 00:19:22 2021: BS 1036 completed
Thu Feb  4 00:19:55 2021: BS 1037 completed
Thu Feb  4 00:20:29 2021: BS 1038 completed
Thu Feb  4 00:21:03 2021: BS 1039 completed
Thu Feb  4 00:21:36 2021: BS 1040 completed
Thu Feb  4 00:22:10 2021: BS 1041 completed
Thu Feb  4 00:22:43 2021: BS 1042 completed
Thu Feb  4 00:23:17 2021: BS 1043 completed
Thu Feb  4 00:23:51 2021: BS 1044 completed
Thu Feb  4 00:24:24 2021: BS 1045 completed
Thu Feb  4 00:24:58 2021: BS 1046 completed
Thu Feb  4 00:25:31 2021: BS 1047 completed
Thu Feb  4 00:26:05 2021: BS 1048 completed
Thu Feb  4 00:26:39 2021: BS 1049 completed
Thu Feb  4 00:27:12 2021: BS 1050 completed
Thu Feb  4 00:27:46 2021: BS 1051 completed
Thu Feb  4 00:28:19 2021: BS 1052 completed
Thu Feb  4 00:28:53 2021: BS 1053 completed
Thu Feb  4 00:29:27 2021: BS 1054 completed
Thu Feb  4 00:30:00 2021: BS 1055 completed
Thu Feb  4 00:30:34 2021: BS 1056 completed
Thu Feb  4 00:31:07 2021: BS 1057 completed
Thu Feb  4 00:31:41 2021: BS 1058 completed
Thu Feb  4 00:32:15 2021: BS 1059 completed
Thu Feb  4 00:32:48 2021: BS 1060 completed
Thu Feb  4 00:33:22 2021: BS 1061 completed
Thu Feb  4 00:33:55 2021: BS 1062 completed
Thu Feb  4 00:34:29 2021: BS 1063 completed
Thu Feb  4 00:35:03 2021: BS 1064 completed
Thu Feb  4 00:35:36 2021: BS 1065 completed
Thu Feb  4 00:36:10 2021: BS 1066 completed
Thu Feb  4 00:36:43 2021: BS 1067 completed
Thu Feb  4 00:37:17 2021: BS 1068 completed
Thu Feb  4 00:37:51 2021: BS 1069 completed
Thu Feb  4 00:38:24 2021: BS 1070 completed
Thu Feb  4 00:38:58 2021: BS 1071 completed
Thu Feb  4 00:39:31 2021: BS 1072 completed
Thu Feb  4 00:40:05 2021: BS 1073 completed
Thu Feb  4 00:40:39 2021: BS 1074 completed
Thu Feb  4 00:41:12 2021: BS 1075 completed
Thu Feb  4 00:41:46 2021: BS 1076 completed
Thu Feb  4 00:42:19 2021: BS 1077 completed
Thu Feb  4 00:42:53 2021: BS 1078 completed
Thu Feb  4 00:43:27 2021: BS 1079 completed
Thu Feb  4 00:44:00 2021: BS 1080 completed
Thu Feb  4 00:44:34 2021: BS 1081 completed
Thu Feb  4 00:45:07 2021: BS 1082 completed
Thu Feb  4 00:45:41 2021: BS 1083 completed
Thu Feb  4 00:46:15 2021: BS 1084 completed
Thu Feb  4 00:46:48 2021: BS 1085 completed
Thu Feb  4 00:47:22 2021: BS 1086 completed
Thu Feb  4 00:47:55 2021: BS 1087 completed
Thu Feb  4 00:48:29 2021: BS 1088 completed
Thu Feb  4 00:49:03 2021: BS 1089 completed
Thu Feb  4 00:49:36 2021: BS 1090 completed
Thu Feb  4 00:50:10 2021: BS 1091 completed
Thu Feb  4 00:50:43 2021: BS 1092 completed
Thu Feb  4 00:51:17 2021: BS 1093 completed
Thu Feb  4 00:51:51 2021: BS 1094 completed
Thu Feb  4 00:52:24 2021: BS 1095 completed
Thu Feb  4 00:52:58 2021: BS 1096 completed
Thu Feb  4 00:53:31 2021: BS 1097 completed
Thu Feb  4 00:54:05 2021: BS 1098 completed
Thu Feb  4 00:54:39 2021: BS 1099 completed
Thu Feb  4 00:55:12 2021: BS 1100 completed
Thu Feb  4 00:55:46 2021: BS 1101 completed
Thu Feb  4 00:56:19 2021: BS 1102 completed
Thu Feb  4 00:56:53 2021: BS 1103 completed
Thu Feb  4 00:57:27 2021: BS 1104 completed
Thu Feb  4 00:58:00 2021: BS 1105 completed
Thu Feb  4 00:58:34 2021: BS 1106 completed
Thu Feb  4 00:59:07 2021: BS 1107 completed
Thu Feb  4 00:59:41 2021: BS 1108 completed
Thu Feb  4 01:00:15 2021: BS 1109 completed
Thu Feb  4 01:00:48 2021: BS 1110 completed
Thu Feb  4 01:01:22 2021: BS 1111 completed
Thu Feb  4 01:01:55 2021: BS 1112 completed
Thu Feb  4 01:02:29 2021: BS 1113 completed
Thu Feb  4 01:03:03 2021: BS 1114 completed
Thu Feb  4 01:03:36 2021: BS 1115 completed
Thu Feb  4 01:04:10 2021: BS 1116 completed
Thu Feb  4 01:04:43 2021: BS 1117 completed
Thu Feb  4 01:05:17 2021: BS 1118 completed
Thu Feb  4 01:05:51 2021: BS 1119 completed
Thu Feb  4 01:06:24 2021: BS 1120 completed
Thu Feb  4 01:06:58 2021: BS 1121 completed
Thu Feb  4 01:07:31 2021: BS 1122 completed
Thu Feb  4 01:08:05 2021: BS 1123 completed
Thu Feb  4 01:08:39 2021: BS 1124 completed
Thu Feb  4 01:09:12 2021: BS 1125 completed
Thu Feb  4 01:09:46 2021: BS 1126 completed
Thu Feb  4 01:10:19 2021: BS 1127 completed
Thu Feb  4 01:10:53 2021: BS 1128 completed
Thu Feb  4 01:11:27 2021: BS 1129 completed
Thu Feb  4 01:12:00 2021: BS 1130 completed
Thu Feb  4 01:12:34 2021: BS 1131 completed
Thu Feb  4 01:13:07 2021: BS 1132 completed
Thu Feb  4 01:13:41 2021: BS 1133 completed
Thu Feb  4 01:14:15 2021: BS 1134 completed
Thu Feb  4 01:14:48 2021: BS 1135 completed
Thu Feb  4 01:15:22 2021: BS 1136 completed
Thu Feb  4 01:15:55 2021: BS 1137 completed
Thu Feb  4 01:16:29 2021: BS 1138 completed
Thu Feb  4 01:17:03 2021: BS 1139 completed
Thu Feb  4 01:17:36 2021: BS 1140 completed
Thu Feb  4 01:18:10 2021: BS 1141 completed
Thu Feb  4 01:18:44 2021: BS 1142 completed
Thu Feb  4 01:19:17 2021: BS 1143 completed
Thu Feb  4 01:19:51 2021: BS 1144 completed
Thu Feb  4 01:20:24 2021: BS 1145 completed
Thu Feb  4 01:20:58 2021: BS 1146 completed
Thu Feb  4 01:21:32 2021: BS 1147 completed
Thu Feb  4 01:22:05 2021: BS 1148 completed
Thu Feb  4 01:22:39 2021: BS 1149 completed
Thu Feb  4 01:23:12 2021: BS 1150 completed
Thu Feb  4 01:23:46 2021: BS 1151 completed
Thu Feb  4 01:24:20 2021: BS 1152 completed
Thu Feb  4 01:24:53 2021: BS 1153 completed
Thu Feb  4 01:25:27 2021: BS 1154 completed
Thu Feb  4 01:26:00 2021: BS 1155 completed
Thu Feb  4 01:26:34 2021: BS 1156 completed
Thu Feb  4 01:27:08 2021: BS 1157 completed
Thu Feb  4 01:27:41 2021: BS 1158 completed
Thu Feb  4 01:28:15 2021: BS 1159 completed
Thu Feb  4 01:28:48 2021: BS 1160 completed
Thu Feb  4 01:29:22 2021: BS 1161 completed
Thu Feb  4 01:29:56 2021: BS 1162 completed
Thu Feb  4 01:30:29 2021: BS 1163 completed
Thu Feb  4 01:31:03 2021: BS 1164 completed
Thu Feb  4 01:31:36 2021: BS 1165 completed
Thu Feb  4 01:32:10 2021: BS 1166 completed
Thu Feb  4 01:32:44 2021: BS 1167 completed
Thu Feb  4 01:33:17 2021: BS 1168 completed
Thu Feb  4 01:33:51 2021: BS 1169 completed
Thu Feb  4 01:34:24 2021: BS 1170 completed
Thu Feb  4 01:34:58 2021: BS 1171 completed
Thu Feb  4 01:35:32 2021: BS 1172 completed
Thu Feb  4 01:36:05 2021: BS 1173 completed
Thu Feb  4 01:36:39 2021: BS 1174 completed
Thu Feb  4 01:37:12 2021: BS 1175 completed
Thu Feb  4 01:37:46 2021: BS 1176 completed
Thu Feb  4 01:38:20 2021: BS 1177 completed
Thu Feb  4 01:38:53 2021: BS 1178 completed
Thu Feb  4 01:39:27 2021: BS 1179 completed
Thu Feb  4 01:40:00 2021: BS 1180 completed
Thu Feb  4 01:40:34 2021: BS 1181 completed
Thu Feb  4 01:41:08 2021: BS 1182 completed
Thu Feb  4 01:41:41 2021: BS 1183 completed
Thu Feb  4 01:42:15 2021: BS 1184 completed
Thu Feb  4 01:42:48 2021: BS 1185 completed
Thu Feb  4 01:43:22 2021: BS 1186 completed
Thu Feb  4 01:43:56 2021: BS 1187 completed
Thu Feb  4 01:44:29 2021: BS 1188 completed
Thu Feb  4 01:45:03 2021: BS 1189 completed
Thu Feb  4 01:45:36 2021: BS 1190 completed
Thu Feb  4 01:46:10 2021: BS 1191 completed
Thu Feb  4 01:46:44 2021: BS 1192 completed
Thu Feb  4 01:47:17 2021: BS 1193 completed
Thu Feb  4 01:47:51 2021: BS 1194 completed
Thu Feb  4 01:48:24 2021: BS 1195 completed
Thu Feb  4 01:48:58 2021: BS 1196 completed
Thu Feb  4 01:49:32 2021: BS 1197 completed
Thu Feb  4 01:50:05 2021: BS 1198 completed
Thu Feb  4 01:50:39 2021: BS 1199 completed
Thu Feb  4 01:51:12 2021: BS 1200 completed
Thu Feb  4 01:51:46 2021: BS 1201 completed
Thu Feb  4 01:52:20 2021: BS 1202 completed
Thu Feb  4 01:52:53 2021: BS 1203 completed
Thu Feb  4 01:53:27 2021: BS 1204 completed
Thu Feb  4 01:54:00 2021: BS 1205 completed
Thu Feb  4 01:54:34 2021: BS 1206 completed
Thu Feb  4 01:55:08 2021: BS 1207 completed
Thu Feb  4 01:55:41 2021: BS 1208 completed
Thu Feb  4 01:56:15 2021: BS 1209 completed
Thu Feb  4 01:56:48 2021: BS 1210 completed
Thu Feb  4 01:57:22 2021: BS 1211 completed
Thu Feb  4 01:57:56 2021: BS 1212 completed
Thu Feb  4 01:58:29 2021: BS 1213 completed
Thu Feb  4 01:59:03 2021: BS 1214 completed
Thu Feb  4 01:59:36 2021: BS 1215 completed
Thu Feb  4 02:00:10 2021: BS 1216 completed
Thu Feb  4 02:00:44 2021: BS 1217 completed
Thu Feb  4 02:01:17 2021: BS 1218 completed
Thu Feb  4 02:01:51 2021: BS 1219 completed
Thu Feb  4 02:02:24 2021: BS 1220 completed
Thu Feb  4 02:02:58 2021: BS 1221 completed
Thu Feb  4 02:03:32 2021: BS 1222 completed
Thu Feb  4 02:04:05 2021: BS 1223 completed
Thu Feb  4 02:04:39 2021: BS 1224 completed
Thu Feb  4 02:05:12 2021: BS 1225 completed
Thu Feb  4 02:05:46 2021: BS 1226 completed
Thu Feb  4 02:06:20 2021: BS 1227 completed
Thu Feb  4 02:06:53 2021: BS 1228 completed
Thu Feb  4 02:07:27 2021: BS 1229 completed
Thu Feb  4 02:08:00 2021: BS 1230 completed
Thu Feb  4 02:08:34 2021: BS 1231 completed
Thu Feb  4 02:09:08 2021: BS 1232 completed
Thu Feb  4 02:09:41 2021: BS 1233 completed
Thu Feb  4 02:10:15 2021: BS 1234 completed
Thu Feb  4 02:10:48 2021: BS 1235 completed
Thu Feb  4 02:11:22 2021: BS 1236 completed
Thu Feb  4 02:11:56 2021: BS 1237 completed
Thu Feb  4 02:12:29 2021: BS 1238 completed
Thu Feb  4 02:13:03 2021: BS 1239 completed
Thu Feb  4 02:13:36 2021: BS 1240 completed
Thu Feb  4 02:14:10 2021: BS 1241 completed
Thu Feb  4 02:14:44 2021: BS 1242 completed
Thu Feb  4 02:15:17 2021: BS 1243 completed
Thu Feb  4 02:15:51 2021: BS 1244 completed
Thu Feb  4 02:16:24 2021: BS 1245 completed
Thu Feb  4 02:16:58 2021: BS 1246 completed
Thu Feb  4 02:17:32 2021: BS 1247 completed
Thu Feb  4 02:18:05 2021: BS 1248 completed
Thu Feb  4 02:18:39 2021: BS 1249 completed
Thu Feb  4 02:19:12 2021: BS 1250 completed
Thu Feb  4 02:19:46 2021: BS 1251 completed
Thu Feb  4 02:20:20 2021: BS 1252 completed
Thu Feb  4 02:20:53 2021: BS 1253 completed
Thu Feb  4 02:21:27 2021: BS 1254 completed
Thu Feb  4 02:22:00 2021: BS 1255 completed
Thu Feb  4 02:22:34 2021: BS 1256 completed
Thu Feb  4 02:23:08 2021: BS 1257 completed
Thu Feb  4 02:23:41 2021: BS 1258 completed
Thu Feb  4 02:24:15 2021: BS 1259 completed
Thu Feb  4 02:24:48 2021: BS 1260 completed
Thu Feb  4 02:25:22 2021: BS 1261 completed
Thu Feb  4 02:25:56 2021: BS 1262 completed
Thu Feb  4 02:26:29 2021: BS 1263 completed
Thu Feb  4 02:27:03 2021: BS 1264 completed
Thu Feb  4 02:27:36 2021: BS 1265 completed
Thu Feb  4 02:28:10 2021: BS 1266 completed
Thu Feb  4 02:28:44 2021: BS 1267 completed
Thu Feb  4 02:29:17 2021: BS 1268 completed
Thu Feb  4 02:29:51 2021: BS 1269 completed
Thu Feb  4 02:30:24 2021: BS 1270 completed
Thu Feb  4 02:30:58 2021: BS 1271 completed
Thu Feb  4 02:31:32 2021: BS 1272 completed
Thu Feb  4 02:32:05 2021: BS 1273 completed
Thu Feb  4 02:32:39 2021: BS 1274 completed
Thu Feb  4 02:33:12 2021: BS 1275 completed
Thu Feb  4 02:33:46 2021: BS 1276 completed
Thu Feb  4 02:34:20 2021: BS 1277 completed
Thu Feb  4 02:34:53 2021: BS 1278 completed
Thu Feb  4 02:35:27 2021: BS 1279 completed
Thu Feb  4 02:36:00 2021: BS 1280 completed
Thu Feb  4 02:36:34 2021: BS 1281 completed
Thu Feb  4 02:37:08 2021: BS 1282 completed
Thu Feb  4 02:37:41 2021: BS 1283 completed
Thu Feb  4 02:38:15 2021: BS 1284 completed
Thu Feb  4 02:38:49 2021: BS 1285 completed
Thu Feb  4 02:39:22 2021: BS 1286 completed
Thu Feb  4 02:39:56 2021: BS 1287 completed
Thu Feb  4 02:40:29 2021: BS 1288 completed
Thu Feb  4 02:41:03 2021: BS 1289 completed
Thu Feb  4 02:41:37 2021: BS 1290 completed
Thu Feb  4 02:42:10 2021: BS 1291 completed
Thu Feb  4 02:42:44 2021: BS 1292 completed
Thu Feb  4 02:43:17 2021: BS 1293 completed
Thu Feb  4 02:43:51 2021: BS 1294 completed
Thu Feb  4 02:44:25 2021: BS 1295 completed
Thu Feb  4 02:44:58 2021: BS 1296 completed
Thu Feb  4 02:45:32 2021: BS 1297 completed
Thu Feb  4 02:46:05 2021: BS 1298 completed
Thu Feb  4 02:46:39 2021: BS 1299 completed
Thu Feb  4 02:47:13 2021: BS 1300 completed
Thu Feb  4 02:47:46 2021: BS 1301 completed
Thu Feb  4 02:48:20 2021: BS 1302 completed
Thu Feb  4 02:48:53 2021: BS 1303 completed
Thu Feb  4 02:49:27 2021: BS 1304 completed
Thu Feb  4 02:50:01 2021: BS 1305 completed
Thu Feb  4 02:50:34 2021: BS 1306 completed
Thu Feb  4 02:51:08 2021: BS 1307 completed
Thu Feb  4 02:51:41 2021: BS 1308 completed
Thu Feb  4 02:52:15 2021: BS 1309 completed
Thu Feb  4 02:52:49 2021: BS 1310 completed
Thu Feb  4 02:53:22 2021: BS 1311 completed
Thu Feb  4 02:53:56 2021: BS 1312 completed
Thu Feb  4 02:54:29 2021: BS 1313 completed
Thu Feb  4 02:55:03 2021: BS 1314 completed
Thu Feb  4 02:55:37 2021: BS 1315 completed
Thu Feb  4 02:56:10 2021: BS 1316 completed
Thu Feb  4 02:56:44 2021: BS 1317 completed
Thu Feb  4 02:57:17 2021: BS 1318 completed
Thu Feb  4 02:57:51 2021: BS 1319 completed
Thu Feb  4 02:58:25 2021: BS 1320 completed
Thu Feb  4 02:58:58 2021: BS 1321 completed
Thu Feb  4 02:59:32 2021: BS 1322 completed
Thu Feb  4 03:00:05 2021: BS 1323 completed
Thu Feb  4 03:00:39 2021: BS 1324 completed
Thu Feb  4 03:01:13 2021: BS 1325 completed
Thu Feb  4 03:01:46 2021: BS 1326 completed
Thu Feb  4 03:02:20 2021: BS 1327 completed
Thu Feb  4 03:02:53 2021: BS 1328 completed
Thu Feb  4 03:03:27 2021: BS 1329 completed
Thu Feb  4 03:04:01 2021: BS 1330 completed
Thu Feb  4 03:04:34 2021: BS 1331 completed
Thu Feb  4 03:05:08 2021: BS 1332 completed
Thu Feb  4 03:05:41 2021: BS 1333 completed
Thu Feb  4 03:06:15 2021: BS 1334 completed
Thu Feb  4 03:06:49 2021: BS 1335 completed
Thu Feb  4 03:07:22 2021: BS 1336 completed
Thu Feb  4 03:07:56 2021: BS 1337 completed
Thu Feb  4 03:08:29 2021: BS 1338 completed
Thu Feb  4 03:09:03 2021: BS 1339 completed
Thu Feb  4 03:09:37 2021: BS 1340 completed
Thu Feb  4 03:10:10 2021: BS 1341 completed
Thu Feb  4 03:10:44 2021: BS 1342 completed
Thu Feb  4 03:11:17 2021: BS 1343 completed
Thu Feb  4 03:11:51 2021: BS 1344 completed
Thu Feb  4 03:12:25 2021: BS 1345 completed
Thu Feb  4 03:12:58 2021: BS 1346 completed
Thu Feb  4 03:13:32 2021: BS 1347 completed
Thu Feb  4 03:14:05 2021: BS 1348 completed
Thu Feb  4 03:14:39 2021: BS 1349 completed
Thu Feb  4 03:15:13 2021: BS 1350 completed
Thu Feb  4 03:15:46 2021: BS 1351 completed
Thu Feb  4 03:16:20 2021: BS 1352 completed
Thu Feb  4 03:16:53 2021: BS 1353 completed
Thu Feb  4 03:17:27 2021: BS 1354 completed
Thu Feb  4 03:18:01 2021: BS 1355 completed
Thu Feb  4 03:18:34 2021: BS 1356 completed
Thu Feb  4 03:19:08 2021: BS 1357 completed
Thu Feb  4 03:19:41 2021: BS 1358 completed
Thu Feb  4 03:20:15 2021: BS 1359 completed
Thu Feb  4 03:20:49 2021: BS 1360 completed
Thu Feb  4 03:21:22 2021: BS 1361 completed
Thu Feb  4 03:21:56 2021: BS 1362 completed
Thu Feb  4 03:22:29 2021: BS 1363 completed
Thu Feb  4 03:23:03 2021: BS 1364 completed
Thu Feb  4 03:23:37 2021: BS 1365 completed
Thu Feb  4 03:24:10 2021: BS 1366 completed
Thu Feb  4 03:24:44 2021: BS 1367 completed
Thu Feb  4 03:25:17 2021: BS 1368 completed
Thu Feb  4 03:25:51 2021: BS 1369 completed
Thu Feb  4 03:26:25 2021: BS 1370 completed
Thu Feb  4 03:26:58 2021: BS 1371 completed
Thu Feb  4 03:27:32 2021: BS 1372 completed
Thu Feb  4 03:28:05 2021: BS 1373 completed
Thu Feb  4 03:28:39 2021: BS 1374 completed
Thu Feb  4 03:29:13 2021: BS 1375 completed
Thu Feb  4 03:29:46 2021: BS 1376 completed
Thu Feb  4 03:30:20 2021: BS 1377 completed
Thu Feb  4 03:30:53 2021: BS 1378 completed
Thu Feb  4 03:31:27 2021: BS 1379 completed
Thu Feb  4 03:32:01 2021: BS 1380 completed
Thu Feb  4 03:32:34 2021: BS 1381 completed
Thu Feb  4 03:33:08 2021: BS 1382 completed
Thu Feb  4 03:33:41 2021: BS 1383 completed
Thu Feb  4 03:34:15 2021: BS 1384 completed
Thu Feb  4 03:34:49 2021: BS 1385 completed
Thu Feb  4 03:35:22 2021: BS 1386 completed
Thu Feb  4 03:35:56 2021: BS 1387 completed
Thu Feb  4 03:36:29 2021: BS 1388 completed
Thu Feb  4 03:37:03 2021: BS 1389 completed
Thu Feb  4 03:37:37 2021: BS 1390 completed
Thu Feb  4 03:38:10 2021: BS 1391 completed
Thu Feb  4 03:38:44 2021: BS 1392 completed
Thu Feb  4 03:39:17 2021: BS 1393 completed
Thu Feb  4 03:39:51 2021: BS 1394 completed
Thu Feb  4 03:40:25 2021: BS 1395 completed
Thu Feb  4 03:40:58 2021: BS 1396 completed
Thu Feb  4 03:41:32 2021: BS 1397 completed
Thu Feb  4 03:42:05 2021: BS 1398 completed
Thu Feb  4 03:42:39 2021: BS 1399 completed
Thu Feb  4 03:43:13 2021: BS 1400 completed
Thu Feb  4 03:43:46 2021: BS 1401 completed
Thu Feb  4 03:44:20 2021: BS 1402 completed
Thu Feb  4 03:44:53 2021: BS 1403 completed
Thu Feb  4 03:45:27 2021: BS 1404 completed
Thu Feb  4 03:46:01 2021: BS 1405 completed
Thu Feb  4 03:46:34 2021: BS 1406 completed
Thu Feb  4 03:47:08 2021: BS 1407 completed
Thu Feb  4 03:47:41 2021: BS 1408 completed
Thu Feb  4 03:48:15 2021: BS 1409 completed
Thu Feb  4 03:48:49 2021: BS 1410 completed
Thu Feb  4 03:49:22 2021: BS 1411 completed
Thu Feb  4 03:49:56 2021: BS 1412 completed
Thu Feb  4 03:50:30 2021: BS 1413 completed
Thu Feb  4 03:51:03 2021: BS 1414 completed
Thu Feb  4 03:51:37 2021: BS 1415 completed
Thu Feb  4 03:52:10 2021: BS 1416 completed
Thu Feb  4 03:52:44 2021: BS 1417 completed
Thu Feb  4 03:53:17 2021: BS 1418 completed
Thu Feb  4 03:53:51 2021: BS 1419 completed
Thu Feb  4 03:54:25 2021: BS 1420 completed
Thu Feb  4 03:54:58 2021: BS 1421 completed
Thu Feb  4 03:55:32 2021: BS 1422 completed
Thu Feb  4 03:56:05 2021: BS 1423 completed
Thu Feb  4 03:56:39 2021: BS 1424 completed
Thu Feb  4 03:57:13 2021: BS 1425 completed
Thu Feb  4 03:57:46 2021: BS 1426 completed
Thu Feb  4 03:58:20 2021: BS 1427 completed
Thu Feb  4 03:58:54 2021: BS 1428 completed
Thu Feb  4 03:59:27 2021: BS 1429 completed
Thu Feb  4 04:00:01 2021: BS 1430 completed
Thu Feb  4 04:00:34 2021: BS 1431 completed
Thu Feb  4 04:01:08 2021: BS 1432 completed
Thu Feb  4 04:01:42 2021: BS 1433 completed
Thu Feb  4 04:02:15 2021: BS 1434 completed
Thu Feb  4 04:02:49 2021: BS 1435 completed
Thu Feb  4 04:03:22 2021: BS 1436 completed
Thu Feb  4 04:03:56 2021: BS 1437 completed
Thu Feb  4 04:04:30 2021: BS 1438 completed
Thu Feb  4 04:05:03 2021: BS 1439 completed
Thu Feb  4 04:05:37 2021: BS 1440 completed
Thu Feb  4 04:06:10 2021: BS 1441 completed
Thu Feb  4 04:06:44 2021: BS 1442 completed
Thu Feb  4 04:07:18 2021: BS 1443 completed
Thu Feb  4 04:07:51 2021: BS 1444 completed
Thu Feb  4 04:08:25 2021: BS 1445 completed
Thu Feb  4 04:08:58 2021: BS 1446 completed
Thu Feb  4 04:09:32 2021: BS 1447 completed
Thu Feb  4 04:10:06 2021: BS 1448 completed
Thu Feb  4 04:10:39 2021: BS 1449 completed
Thu Feb  4 04:11:13 2021: BS 1450 completed
Thu Feb  4 04:11:46 2021: BS 1451 completed
Thu Feb  4 04:12:20 2021: BS 1452 completed
Thu Feb  4 04:12:54 2021: BS 1453 completed
Thu Feb  4 04:13:27 2021: BS 1454 completed
Thu Feb  4 04:14:01 2021: BS 1455 completed
Thu Feb  4 04:14:34 2021: BS 1456 completed
Thu Feb  4 04:15:08 2021: BS 1457 completed
Thu Feb  4 04:15:42 2021: BS 1458 completed
Thu Feb  4 04:16:15 2021: BS 1459 completed
Thu Feb  4 04:16:49 2021: BS 1460 completed
Thu Feb  4 04:17:22 2021: BS 1461 completed
Thu Feb  4 04:17:56 2021: BS 1462 completed
Thu Feb  4 04:18:30 2021: BS 1463 completed
Thu Feb  4 04:19:03 2021: BS 1464 completed
Thu Feb  4 04:19:37 2021: BS 1465 completed
Thu Feb  4 04:20:10 2021: BS 1466 completed
Thu Feb  4 04:20:44 2021: BS 1467 completed
Thu Feb  4 04:21:18 2021: BS 1468 completed
Thu Feb  4 04:21:51 2021: BS 1469 completed
Thu Feb  4 04:22:25 2021: BS 1470 completed
Thu Feb  4 04:22:58 2021: BS 1471 completed
Thu Feb  4 04:23:32 2021: BS 1472 completed
Thu Feb  4 04:24:06 2021: BS 1473 completed
Thu Feb  4 04:24:39 2021: BS 1474 completed
Thu Feb  4 04:25:13 2021: BS 1475 completed
Thu Feb  4 04:25:46 2021: BS 1476 completed
Thu Feb  4 04:26:20 2021: BS 1477 completed
Thu Feb  4 04:26:54 2021: BS 1478 completed
Thu Feb  4 04:27:27 2021: BS 1479 completed
Thu Feb  4 04:28:01 2021: BS 1480 completed
Thu Feb  4 04:28:34 2021: BS 1481 completed
Thu Feb  4 04:29:08 2021: BS 1482 completed
Thu Feb  4 04:29:42 2021: BS 1483 completed
Thu Feb  4 04:30:15 2021: BS 1484 completed
Thu Feb  4 04:30:49 2021: BS 1485 completed
Thu Feb  4 04:31:22 2021: BS 1486 completed
Thu Feb  4 04:31:56 2021: BS 1487 completed
Thu Feb  4 04:32:30 2021: BS 1488 completed
Thu Feb  4 04:33:03 2021: BS 1489 completed
Thu Feb  4 04:33:37 2021: BS 1490 completed
Thu Feb  4 04:34:10 2021: BS 1491 completed
Thu Feb  4 04:34:44 2021: BS 1492 completed
Thu Feb  4 04:35:18 2021: BS 1493 completed
Thu Feb  4 04:35:51 2021: BS 1494 completed
Thu Feb  4 04:36:25 2021: BS 1495 completed
Thu Feb  4 04:36:58 2021: BS 1496 completed
Thu Feb  4 04:37:32 2021: BS 1497 completed
Thu Feb  4 04:38:06 2021: BS 1498 completed
Thu Feb  4 04:38:39 2021: BS 1499 completed
Thu Feb  4 04:39:13 2021: BS 1500 completed
Thu Feb  4 04:39:46 2021: BS 1501 completed
Thu Feb  4 04:40:20 2021: BS 1502 completed
Thu Feb  4 04:40:54 2021: BS 1503 completed
Thu Feb  4 04:41:27 2021: BS 1504 completed
Thu Feb  4 04:42:01 2021: BS 1505 completed
Thu Feb  4 04:42:34 2021: BS 1506 completed
Thu Feb  4 04:43:08 2021: BS 1507 completed
Thu Feb  4 04:43:42 2021: BS 1508 completed
Thu Feb  4 04:44:15 2021: BS 1509 completed
Thu Feb  4 04:44:49 2021: BS 1510 completed
Thu Feb  4 04:45:22 2021: BS 1511 completed
Thu Feb  4 04:45:56 2021: BS 1512 completed
Thu Feb  4 04:46:30 2021: BS 1513 completed
Thu Feb  4 04:47:03 2021: BS 1514 completed
Thu Feb  4 04:47:37 2021: BS 1515 completed
Thu Feb  4 04:48:10 2021: BS 1516 completed
Thu Feb  4 04:48:44 2021: BS 1517 completed
Thu Feb  4 04:49:18 2021: BS 1518 completed
Thu Feb  4 04:49:51 2021: BS 1519 completed
Thu Feb  4 04:50:25 2021: BS 1520 completed
Thu Feb  4 04:50:58 2021: BS 1521 completed
Thu Feb  4 04:51:32 2021: BS 1522 completed
Thu Feb  4 04:52:06 2021: BS 1523 completed
Thu Feb  4 04:52:39 2021: BS 1524 completed
Thu Feb  4 04:53:13 2021: BS 1525 completed
Thu Feb  4 04:53:46 2021: BS 1526 completed
Thu Feb  4 04:54:20 2021: BS 1527 completed
Thu Feb  4 04:54:54 2021: BS 1528 completed
Thu Feb  4 04:55:27 2021: BS 1529 completed
Thu Feb  4 04:56:01 2021: BS 1530 completed
Thu Feb  4 04:56:34 2021: BS 1531 completed
Thu Feb  4 04:57:08 2021: BS 1532 completed
Thu Feb  4 04:57:42 2021: BS 1533 completed
Thu Feb  4 04:58:15 2021: BS 1534 completed
Thu Feb  4 04:58:49 2021: BS 1535 completed
Thu Feb  4 04:59:22 2021: BS 1536 completed
Thu Feb  4 04:59:56 2021: BS 1537 completed
Thu Feb  4 05:00:30 2021: BS 1538 completed
Thu Feb  4 05:01:03 2021: BS 1539 completed
Thu Feb  4 05:01:37 2021: BS 1540 completed
Thu Feb  4 05:02:10 2021: BS 1541 completed
Thu Feb  4 05:02:44 2021: BS 1542 completed
Thu Feb  4 05:03:18 2021: BS 1543 completed
Thu Feb  4 05:03:51 2021: BS 1544 completed
Thu Feb  4 05:04:25 2021: BS 1545 completed
Thu Feb  4 05:04:58 2021: BS 1546 completed
Thu Feb  4 05:05:32 2021: BS 1547 completed
Thu Feb  4 05:06:06 2021: BS 1548 completed
Thu Feb  4 05:06:39 2021: BS 1549 completed
Thu Feb  4 05:07:13 2021: BS 1550 completed
Thu Feb  4 05:07:46 2021: BS 1551 completed
Thu Feb  4 05:08:20 2021: BS 1552 completed
Thu Feb  4 05:08:54 2021: BS 1553 completed
Thu Feb  4 05:09:27 2021: BS 1554 completed
Thu Feb  4 05:10:01 2021: BS 1555 completed
Thu Feb  4 05:10:34 2021: BS 1556 completed
Thu Feb  4 05:11:08 2021: BS 1557 completed
Thu Feb  4 05:11:42 2021: BS 1558 completed
Thu Feb  4 05:12:15 2021: BS 1559 completed
Thu Feb  4 05:12:49 2021: BS 1560 completed
Thu Feb  4 05:13:22 2021: BS 1561 completed
Thu Feb  4 05:13:56 2021: BS 1562 completed
Thu Feb  4 05:14:30 2021: BS 1563 completed
Thu Feb  4 05:15:03 2021: BS 1564 completed
Thu Feb  4 05:15:37 2021: BS 1565 completed
Thu Feb  4 05:16:11 2021: BS 1566 completed
Thu Feb  4 05:16:44 2021: BS 1567 completed
Thu Feb  4 05:17:18 2021: BS 1568 completed
Thu Feb  4 05:17:51 2021: BS 1569 completed
Thu Feb  4 05:18:25 2021: BS 1570 completed
Thu Feb  4 05:18:59 2021: BS 1571 completed
Thu Feb  4 05:19:32 2021: BS 1572 completed
Thu Feb  4 05:20:06 2021: BS 1573 completed
Thu Feb  4 05:20:39 2021: BS 1574 completed
Thu Feb  4 05:21:13 2021: BS 1575 completed
Thu Feb  4 05:21:47 2021: BS 1576 completed
Thu Feb  4 05:22:20 2021: BS 1577 completed
Thu Feb  4 05:22:54 2021: BS 1578 completed
Thu Feb  4 05:23:27 2021: BS 1579 completed
Thu Feb  4 05:24:01 2021: BS 1580 completed
Thu Feb  4 05:24:35 2021: BS 1581 completed
Thu Feb  4 05:25:08 2021: BS 1582 completed
Thu Feb  4 05:25:42 2021: BS 1583 completed
Thu Feb  4 05:26:15 2021: BS 1584 completed
Thu Feb  4 05:26:49 2021: BS 1585 completed
Thu Feb  4 05:27:23 2021: BS 1586 completed
Thu Feb  4 05:27:56 2021: BS 1587 completed
Thu Feb  4 05:28:30 2021: BS 1588 completed
Thu Feb  4 05:29:03 2021: BS 1589 completed
Thu Feb  4 05:29:37 2021: BS 1590 completed
Thu Feb  4 05:30:11 2021: BS 1591 completed
Thu Feb  4 05:30:44 2021: BS 1592 completed
Thu Feb  4 05:31:18 2021: BS 1593 completed
Thu Feb  4 05:31:51 2021: BS 1594 completed
Thu Feb  4 05:32:25 2021: BS 1595 completed
Thu Feb  4 05:32:59 2021: BS 1596 completed
Thu Feb  4 05:33:32 2021: BS 1597 completed
Thu Feb  4 05:34:06 2021: BS 1598 completed
Thu Feb  4 05:34:39 2021: BS 1599 completed
Thu Feb  4 05:35:13 2021: BS 1600 completed
Thu Feb  4 05:35:47 2021: BS 1601 completed
Thu Feb  4 05:36:20 2021: BS 1602 completed
Thu Feb  4 05:36:54 2021: BS 1603 completed
Thu Feb  4 05:37:27 2021: BS 1604 completed
Thu Feb  4 05:38:01 2021: BS 1605 completed
Thu Feb  4 05:38:35 2021: BS 1606 completed
Thu Feb  4 05:39:08 2021: BS 1607 completed
Thu Feb  4 05:39:42 2021: BS 1608 completed
Thu Feb  4 05:40:15 2021: BS 1609 completed
Thu Feb  4 05:40:49 2021: BS 1610 completed
Thu Feb  4 05:41:23 2021: BS 1611 completed
Thu Feb  4 05:41:56 2021: BS 1612 completed
Thu Feb  4 05:42:30 2021: BS 1613 completed
Thu Feb  4 05:43:03 2021: BS 1614 completed
Thu Feb  4 05:43:37 2021: BS 1615 completed
Thu Feb  4 05:44:11 2021: BS 1616 completed
Thu Feb  4 05:44:44 2021: BS 1617 completed
Thu Feb  4 05:45:18 2021: BS 1618 completed
Thu Feb  4 05:45:51 2021: BS 1619 completed
Thu Feb  4 05:46:25 2021: BS 1620 completed
Thu Feb  4 05:46:59 2021: BS 1621 completed
Thu Feb  4 05:47:32 2021: BS 1622 completed
Thu Feb  4 05:48:06 2021: BS 1623 completed
Thu Feb  4 05:48:39 2021: BS 1624 completed
Thu Feb  4 05:49:13 2021: BS 1625 completed
Thu Feb  4 05:49:47 2021: BS 1626 completed
Thu Feb  4 05:50:20 2021: BS 1627 completed
Thu Feb  4 05:50:54 2021: BS 1628 completed
Thu Feb  4 05:51:27 2021: BS 1629 completed
Thu Feb  4 05:52:01 2021: BS 1630 completed
Thu Feb  4 05:52:35 2021: BS 1631 completed
Thu Feb  4 05:53:08 2021: BS 1632 completed
Thu Feb  4 05:53:42 2021: BS 1633 completed
Thu Feb  4 05:54:15 2021: BS 1634 completed
Thu Feb  4 05:54:49 2021: BS 1635 completed
Thu Feb  4 05:55:23 2021: BS 1636 completed
Thu Feb  4 05:55:56 2021: BS 1637 completed
Thu Feb  4 05:56:30 2021: BS 1638 completed
Thu Feb  4 05:57:03 2021: BS 1639 completed
Thu Feb  4 05:57:37 2021: BS 1640 completed
Thu Feb  4 05:58:11 2021: BS 1641 completed
Thu Feb  4 05:58:44 2021: BS 1642 completed
Thu Feb  4 05:59:18 2021: BS 1643 completed
Thu Feb  4 05:59:51 2021: BS 1644 completed
Thu Feb  4 06:00:25 2021: BS 1645 completed
Thu Feb  4 06:00:59 2021: BS 1646 completed
Thu Feb  4 06:01:32 2021: BS 1647 completed
Thu Feb  4 06:02:06 2021: BS 1648 completed
Thu Feb  4 06:02:39 2021: BS 1649 completed
Thu Feb  4 06:03:13 2021: BS 1650 completed
Thu Feb  4 06:03:47 2021: BS 1651 completed
Thu Feb  4 06:04:20 2021: BS 1652 completed
Thu Feb  4 06:04:54 2021: BS 1653 completed
Thu Feb  4 06:05:27 2021: BS 1654 completed
Thu Feb  4 06:06:01 2021: BS 1655 completed
Thu Feb  4 06:06:35 2021: BS 1656 completed
Thu Feb  4 06:07:08 2021: BS 1657 completed
Thu Feb  4 06:07:42 2021: BS 1658 completed
Thu Feb  4 06:08:15 2021: BS 1659 completed
Thu Feb  4 06:08:49 2021: BS 1660 completed
Thu Feb  4 06:09:23 2021: BS 1661 completed
Thu Feb  4 06:09:56 2021: BS 1662 completed
Thu Feb  4 06:10:30 2021: BS 1663 completed
Thu Feb  4 06:11:03 2021: BS 1664 completed
Thu Feb  4 06:11:37 2021: BS 1665 completed
Thu Feb  4 06:12:11 2021: BS 1666 completed
Thu Feb  4 06:12:44 2021: BS 1667 completed
Thu Feb  4 06:13:18 2021: BS 1668 completed
Thu Feb  4 06:13:51 2021: BS 1669 completed
Thu Feb  4 06:14:25 2021: BS 1670 completed
Thu Feb  4 06:14:59 2021: BS 1671 completed
Thu Feb  4 06:15:32 2021: BS 1672 completed
Thu Feb  4 06:16:06 2021: BS 1673 completed
Thu Feb  4 06:16:39 2021: BS 1674 completed
Thu Feb  4 06:17:13 2021: BS 1675 completed
Thu Feb  4 06:17:47 2021: BS 1676 completed
Thu Feb  4 06:18:20 2021: BS 1677 completed
Thu Feb  4 06:18:54 2021: BS 1678 completed
Thu Feb  4 06:19:27 2021: BS 1679 completed
Thu Feb  4 06:20:01 2021: BS 1680 completed
Thu Feb  4 06:20:35 2021: BS 1681 completed
Thu Feb  4 06:21:08 2021: BS 1682 completed
Thu Feb  4 06:21:42 2021: BS 1683 completed
Thu Feb  4 06:22:15 2021: BS 1684 completed
Thu Feb  4 06:22:49 2021: BS 1685 completed
Thu Feb  4 06:23:23 2021: BS 1686 completed
Thu Feb  4 06:23:56 2021: BS 1687 completed
Thu Feb  4 06:24:30 2021: BS 1688 completed
Thu Feb  4 06:25:03 2021: BS 1689 completed
Thu Feb  4 06:25:37 2021: BS 1690 completed
Thu Feb  4 06:26:11 2021: BS 1691 completed
Thu Feb  4 06:26:44 2021: BS 1692 completed
Thu Feb  4 06:27:18 2021: BS 1693 completed
Thu Feb  4 06:27:51 2021: BS 1694 completed
Thu Feb  4 06:28:25 2021: BS 1695 completed
Thu Feb  4 06:28:59 2021: BS 1696 completed
Thu Feb  4 06:29:32 2021: BS 1697 completed
Thu Feb  4 06:30:06 2021: BS 1698 completed
Thu Feb  4 06:30:39 2021: BS 1699 completed
Thu Feb  4 06:31:13 2021: BS 1700 completed
Thu Feb  4 06:31:47 2021: BS 1701 completed
Thu Feb  4 06:32:20 2021: BS 1702 completed
Thu Feb  4 06:32:54 2021: BS 1703 completed
Thu Feb  4 06:33:27 2021: BS 1704 completed
Thu Feb  4 06:34:01 2021: BS 1705 completed
Thu Feb  4 06:34:35 2021: BS 1706 completed
Thu Feb  4 06:35:08 2021: BS 1707 completed
Thu Feb  4 06:35:42 2021: BS 1708 completed
Thu Feb  4 06:36:16 2021: BS 1709 completed
Thu Feb  4 06:36:49 2021: BS 1710 completed
Thu Feb  4 06:37:23 2021: BS 1711 completed
Thu Feb  4 06:37:56 2021: BS 1712 completed
Thu Feb  4 06:38:30 2021: BS 1713 completed
Thu Feb  4 06:39:04 2021: BS 1714 completed
Thu Feb  4 06:39:37 2021: BS 1715 completed
Thu Feb  4 06:40:11 2021: BS 1716 completed
Thu Feb  4 06:40:44 2021: BS 1717 completed
Thu Feb  4 06:41:18 2021: BS 1718 completed
Thu Feb  4 06:41:52 2021: BS 1719 completed
Thu Feb  4 06:42:25 2021: BS 1720 completed
Thu Feb  4 06:42:59 2021: BS 1721 completed
Thu Feb  4 06:43:32 2021: BS 1722 completed
Thu Feb  4 06:44:06 2021: BS 1723 completed
Thu Feb  4 06:44:40 2021: BS 1724 completed
Thu Feb  4 06:45:13 2021: BS 1725 completed
Thu Feb  4 06:45:47 2021: BS 1726 completed
Thu Feb  4 06:46:20 2021: BS 1727 completed
Thu Feb  4 06:46:54 2021: BS 1728 completed
Thu Feb  4 06:47:28 2021: BS 1729 completed
Thu Feb  4 06:48:01 2021: BS 1730 completed
Thu Feb  4 06:48:35 2021: BS 1731 completed
Thu Feb  4 06:49:08 2021: BS 1732 completed
Thu Feb  4 06:49:42 2021: BS 1733 completed
Thu Feb  4 06:50:16 2021: BS 1734 completed
Thu Feb  4 06:50:49 2021: BS 1735 completed
Thu Feb  4 06:51:23 2021: BS 1736 completed
Thu Feb  4 06:51:56 2021: BS 1737 completed
Thu Feb  4 06:52:30 2021: BS 1738 completed
Thu Feb  4 06:53:04 2021: BS 1739 completed
Thu Feb  4 06:53:37 2021: BS 1740 completed
Thu Feb  4 06:54:11 2021: BS 1741 completed
Thu Feb  4 06:54:44 2021: BS 1742 completed
Thu Feb  4 06:55:18 2021: BS 1743 completed
Thu Feb  4 06:55:52 2021: BS 1744 completed
Thu Feb  4 06:56:25 2021: BS 1745 completed
Thu Feb  4 06:56:59 2021: BS 1746 completed
Thu Feb  4 06:57:32 2021: BS 1747 completed
Thu Feb  4 06:58:06 2021: BS 1748 completed
Thu Feb  4 06:58:40 2021: BS 1749 completed
Thu Feb  4 06:59:13 2021: BS 1750 completed
Thu Feb  4 06:59:47 2021: BS 1751 completed
Thu Feb  4 07:00:20 2021: BS 1752 completed
Thu Feb  4 07:00:54 2021: BS 1753 completed
Thu Feb  4 07:01:28 2021: BS 1754 completed
Thu Feb  4 07:02:01 2021: BS 1755 completed
Thu Feb  4 07:02:35 2021: BS 1756 completed
Thu Feb  4 07:03:08 2021: BS 1757 completed
Thu Feb  4 07:03:42 2021: BS 1758 completed
Thu Feb  4 07:04:16 2021: BS 1759 completed
Thu Feb  4 07:04:49 2021: BS 1760 completed
Thu Feb  4 07:05:23 2021: BS 1761 completed
Thu Feb  4 07:05:56 2021: BS 1762 completed
Thu Feb  4 07:06:30 2021: BS 1763 completed
Thu Feb  4 07:07:04 2021: BS 1764 completed
Thu Feb  4 07:07:37 2021: BS 1765 completed
Thu Feb  4 07:08:11 2021: BS 1766 completed
Thu Feb  4 07:08:44 2021: BS 1767 completed
Thu Feb  4 07:09:18 2021: BS 1768 completed
Thu Feb  4 07:09:52 2021: BS 1769 completed
Thu Feb  4 07:10:25 2021: BS 1770 completed
Thu Feb  4 07:10:59 2021: BS 1771 completed
Thu Feb  4 07:11:32 2021: BS 1772 completed
Thu Feb  4 07:12:06 2021: BS 1773 completed
Thu Feb  4 07:12:40 2021: BS 1774 completed
Thu Feb  4 07:13:13 2021: BS 1775 completed
Thu Feb  4 07:13:47 2021: BS 1776 completed
Thu Feb  4 07:14:20 2021: BS 1777 completed
Thu Feb  4 07:14:54 2021: BS 1778 completed
Thu Feb  4 07:15:28 2021: BS 1779 completed
Thu Feb  4 07:16:01 2021: BS 1780 completed
Thu Feb  4 07:16:35 2021: BS 1781 completed
Thu Feb  4 07:17:08 2021: BS 1782 completed
Thu Feb  4 07:17:42 2021: BS 1783 completed
Thu Feb  4 07:18:16 2021: BS 1784 completed
Thu Feb  4 07:18:49 2021: BS 1785 completed
Thu Feb  4 07:19:23 2021: BS 1786 completed
Thu Feb  4 07:19:56 2021: BS 1787 completed
Thu Feb  4 07:20:30 2021: BS 1788 completed
Thu Feb  4 07:21:04 2021: BS 1789 completed
Thu Feb  4 07:21:37 2021: BS 1790 completed
Thu Feb  4 07:22:11 2021: BS 1791 completed
Thu Feb  4 07:22:44 2021: BS 1792 completed
Thu Feb  4 07:23:18 2021: BS 1793 completed
Thu Feb  4 07:23:52 2021: BS 1794 completed
Thu Feb  4 07:24:25 2021: BS 1795 completed
Thu Feb  4 07:24:59 2021: BS 1796 completed
Thu Feb  4 07:25:32 2021: BS 1797 completed
Thu Feb  4 07:26:06 2021: BS 1798 completed
Thu Feb  4 07:26:40 2021: BS 1799 completed
Thu Feb  4 07:27:13 2021: BS 1800 completed
Thu Feb  4 07:27:47 2021: BS 1801 completed
Thu Feb  4 07:28:20 2021: BS 1802 completed
Thu Feb  4 07:28:54 2021: BS 1803 completed
Thu Feb  4 07:29:28 2021: BS 1804 completed
Thu Feb  4 07:30:01 2021: BS 1805 completed
Thu Feb  4 07:30:35 2021: BS 1806 completed
Thu Feb  4 07:31:08 2021: BS 1807 completed
Thu Feb  4 07:31:42 2021: BS 1808 completed
Thu Feb  4 07:32:16 2021: BS 1809 completed
Thu Feb  4 07:32:49 2021: BS 1810 completed
Thu Feb  4 07:33:23 2021: BS 1811 completed
Thu Feb  4 07:33:56 2021: BS 1812 completed
Thu Feb  4 07:34:30 2021: BS 1813 completed
Thu Feb  4 07:35:04 2021: BS 1814 completed
Thu Feb  4 07:35:37 2021: BS 1815 completed
Thu Feb  4 07:36:11 2021: BS 1816 completed
Thu Feb  4 07:36:44 2021: BS 1817 completed
Thu Feb  4 07:37:18 2021: BS 1818 completed
Thu Feb  4 07:37:52 2021: BS 1819 completed
Thu Feb  4 07:38:25 2021: BS 1820 completed
Thu Feb  4 07:38:59 2021: BS 1821 completed
Thu Feb  4 07:39:32 2021: BS 1822 completed
Thu Feb  4 07:40:06 2021: BS 1823 completed
Thu Feb  4 07:40:40 2021: BS 1824 completed
Thu Feb  4 07:41:13 2021: BS 1825 completed
Thu Feb  4 07:41:47 2021: BS 1826 completed
Thu Feb  4 07:42:20 2021: BS 1827 completed
Thu Feb  4 07:42:54 2021: BS 1828 completed
Thu Feb  4 07:43:28 2021: BS 1829 completed
Thu Feb  4 07:44:01 2021: BS 1830 completed
Thu Feb  4 07:44:35 2021: BS 1831 completed
Thu Feb  4 07:45:08 2021: BS 1832 completed
Thu Feb  4 07:45:42 2021: BS 1833 completed
Thu Feb  4 07:46:16 2021: BS 1834 completed
Thu Feb  4 07:46:49 2021: BS 1835 completed
Thu Feb  4 07:47:23 2021: BS 1836 completed
Thu Feb  4 07:47:56 2021: BS 1837 completed
Thu Feb  4 07:48:30 2021: BS 1838 completed
Thu Feb  4 07:49:04 2021: BS 1839 completed
Thu Feb  4 07:49:37 2021: BS 1840 completed
Thu Feb  4 07:50:11 2021: BS 1841 completed
Thu Feb  4 07:50:44 2021: BS 1842 completed
Thu Feb  4 07:51:18 2021: BS 1843 completed
Thu Feb  4 07:51:52 2021: BS 1844 completed
Thu Feb  4 07:52:25 2021: BS 1845 completed
Thu Feb  4 07:52:59 2021: BS 1846 completed
Thu Feb  4 07:53:33 2021: BS 1847 completed
Thu Feb  4 07:54:06 2021: BS 1848 completed
Thu Feb  4 07:54:40 2021: BS 1849 completed
Thu Feb  4 07:55:13 2021: BS 1850 completed
Thu Feb  4 07:55:47 2021: BS 1851 completed
Thu Feb  4 07:56:21 2021: BS 1852 completed
Thu Feb  4 07:56:54 2021: BS 1853 completed
Thu Feb  4 07:57:28 2021: BS 1854 completed
Thu Feb  4 07:58:01 2021: BS 1855 completed
Thu Feb  4 07:58:35 2021: BS 1856 completed
Thu Feb  4 07:59:09 2021: BS 1857 completed
Thu Feb  4 07:59:42 2021: BS 1858 completed
Thu Feb  4 08:00:16 2021: BS 1859 completed
Thu Feb  4 08:00:49 2021: BS 1860 completed
Thu Feb  4 08:01:23 2021: BS 1861 completed
Thu Feb  4 08:01:57 2021: BS 1862 completed
Thu Feb  4 08:02:30 2021: BS 1863 completed
Thu Feb  4 08:03:04 2021: BS 1864 completed
Thu Feb  4 08:03:37 2021: BS 1865 completed
Thu Feb  4 08:04:11 2021: BS 1866 completed
Thu Feb  4 08:04:45 2021: BS 1867 completed
Thu Feb  4 08:05:18 2021: BS 1868 completed
Thu Feb  4 08:05:52 2021: BS 1869 completed
Thu Feb  4 08:06:25 2021: BS 1870 completed
Thu Feb  4 08:06:59 2021: BS 1871 completed
Thu Feb  4 08:07:33 2021: BS 1872 completed
Thu Feb  4 08:08:06 2021: BS 1873 completed
Thu Feb  4 08:08:40 2021: BS 1874 completed
Thu Feb  4 08:09:13 2021: BS 1875 completed
Thu Feb  4 08:09:47 2021: BS 1876 completed
Thu Feb  4 08:10:21 2021: BS 1877 completed
Thu Feb  4 08:10:54 2021: BS 1878 completed
Thu Feb  4 08:11:28 2021: BS 1879 completed
Thu Feb  4 08:12:01 2021: BS 1880 completed
Thu Feb  4 08:12:35 2021: BS 1881 completed
Thu Feb  4 08:13:09 2021: BS 1882 completed
Thu Feb  4 08:13:42 2021: BS 1883 completed
Thu Feb  4 08:14:16 2021: BS 1884 completed
Thu Feb  4 08:14:49 2021: BS 1885 completed
Thu Feb  4 08:15:23 2021: BS 1886 completed
Thu Feb  4 08:15:57 2021: BS 1887 completed
Thu Feb  4 08:16:30 2021: BS 1888 completed
Thu Feb  4 08:17:04 2021: BS 1889 completed
Thu Feb  4 08:17:37 2021: BS 1890 completed
Thu Feb  4 08:18:11 2021: BS 1891 completed
Thu Feb  4 08:18:45 2021: BS 1892 completed
Thu Feb  4 08:19:18 2021: BS 1893 completed
Thu Feb  4 08:19:52 2021: BS 1894 completed
Thu Feb  4 08:20:25 2021: BS 1895 completed
Thu Feb  4 08:20:59 2021: BS 1896 completed
Thu Feb  4 08:21:33 2021: BS 1897 completed
Thu Feb  4 08:22:06 2021: BS 1898 completed
Thu Feb  4 08:22:40 2021: BS 1899 completed
Thu Feb  4 08:23:13 2021: BS 1900 completed
Thu Feb  4 08:23:47 2021: BS 1901 completed
Thu Feb  4 08:24:21 2021: BS 1902 completed
Thu Feb  4 08:24:54 2021: BS 1903 completed
Thu Feb  4 08:25:28 2021: BS 1904 completed
Thu Feb  4 08:26:01 2021: BS 1905 completed
Thu Feb  4 08:26:35 2021: BS 1906 completed
Thu Feb  4 08:27:09 2021: BS 1907 completed
Thu Feb  4 08:27:42 2021: BS 1908 completed
Thu Feb  4 08:28:16 2021: BS 1909 completed
Thu Feb  4 08:28:49 2021: BS 1910 completed
Thu Feb  4 08:29:23 2021: BS 1911 completed
Thu Feb  4 08:29:57 2021: BS 1912 completed
Thu Feb  4 08:30:30 2021: BS 1913 completed
Thu Feb  4 08:31:04 2021: BS 1914 completed
Thu Feb  4 08:31:37 2021: BS 1915 completed
Thu Feb  4 08:32:11 2021: BS 1916 completed
Thu Feb  4 08:32:45 2021: BS 1917 completed
Thu Feb  4 08:33:18 2021: BS 1918 completed
Thu Feb  4 08:33:52 2021: BS 1919 completed
Thu Feb  4 08:34:25 2021: BS 1920 completed
Thu Feb  4 08:34:59 2021: BS 1921 completed
Thu Feb  4 08:35:33 2021: BS 1922 completed
Thu Feb  4 08:36:06 2021: BS 1923 completed
Thu Feb  4 08:36:40 2021: BS 1924 completed
Thu Feb  4 08:37:13 2021: BS 1925 completed
Thu Feb  4 08:37:47 2021: BS 1926 completed
Thu Feb  4 08:38:21 2021: BS 1927 completed
Thu Feb  4 08:38:54 2021: BS 1928 completed
Thu Feb  4 08:39:28 2021: BS 1929 completed
Thu Feb  4 08:40:01 2021: BS 1930 completed
Thu Feb  4 08:40:35 2021: BS 1931 completed
Thu Feb  4 08:41:09 2021: BS 1932 completed
Thu Feb  4 08:41:42 2021: BS 1933 completed
Thu Feb  4 08:42:16 2021: BS 1934 completed
Thu Feb  4 08:42:49 2021: BS 1935 completed
Thu Feb  4 08:43:23 2021: BS 1936 completed
Thu Feb  4 08:43:57 2021: BS 1937 completed
Thu Feb  4 08:44:30 2021: BS 1938 completed
Thu Feb  4 08:45:04 2021: BS 1939 completed
Thu Feb  4 08:45:37 2021: BS 1940 completed
Thu Feb  4 08:46:11 2021: BS 1941 completed
Thu Feb  4 08:46:45 2021: BS 1942 completed
Thu Feb  4 08:47:18 2021: BS 1943 completed
Thu Feb  4 08:47:52 2021: BS 1944 completed
Thu Feb  4 08:48:25 2021: BS 1945 completed
Thu Feb  4 08:48:59 2021: BS 1946 completed
Thu Feb  4 08:49:33 2021: BS 1947 completed
Thu Feb  4 08:50:06 2021: BS 1948 completed
Thu Feb  4 08:50:40 2021: BS 1949 completed
Thu Feb  4 08:51:13 2021: BS 1950 completed
Thu Feb  4 08:51:47 2021: BS 1951 completed
Thu Feb  4 08:52:21 2021: BS 1952 completed
Thu Feb  4 08:52:54 2021: BS 1953 completed
Thu Feb  4 08:53:28 2021: BS 1954 completed
Thu Feb  4 08:54:01 2021: BS 1955 completed
Thu Feb  4 08:54:35 2021: BS 1956 completed
Thu Feb  4 08:55:09 2021: BS 1957 completed
Thu Feb  4 08:55:42 2021: BS 1958 completed
Thu Feb  4 08:56:16 2021: BS 1959 completed
Thu Feb  4 08:56:49 2021: BS 1960 completed
Thu Feb  4 08:57:23 2021: BS 1961 completed
Thu Feb  4 08:57:57 2021: BS 1962 completed
Thu Feb  4 08:58:30 2021: BS 1963 completed
Thu Feb  4 08:59:04 2021: BS 1964 completed
Thu Feb  4 08:59:37 2021: BS 1965 completed
Thu Feb  4 09:00:11 2021: BS 1966 completed
Thu Feb  4 09:00:45 2021: BS 1967 completed
Thu Feb  4 09:01:18 2021: BS 1968 completed
Thu Feb  4 09:01:52 2021: BS 1969 completed
Thu Feb  4 09:02:25 2021: BS 1970 completed
Thu Feb  4 09:02:59 2021: BS 1971 completed
Thu Feb  4 09:03:33 2021: BS 1972 completed
Thu Feb  4 09:04:06 2021: BS 1973 completed
Thu Feb  4 09:04:40 2021: BS 1974 completed
Thu Feb  4 09:05:13 2021: BS 1975 completed
Thu Feb  4 09:05:47 2021: BS 1976 completed
Thu Feb  4 09:06:21 2021: BS 1977 completed
Thu Feb  4 09:06:54 2021: BS 1978 completed
Thu Feb  4 09:07:28 2021: BS 1979 completed
Thu Feb  4 09:08:01 2021: BS 1980 completed
Thu Feb  4 09:08:35 2021: BS 1981 completed
Thu Feb  4 09:09:09 2021: BS 1982 completed
Thu Feb  4 09:09:42 2021: BS 1983 completed
Thu Feb  4 09:10:16 2021: BS 1984 completed
Thu Feb  4 09:10:49 2021: BS 1985 completed
Thu Feb  4 09:11:23 2021: BS 1986 completed
Thu Feb  4 09:11:57 2021: BS 1987 completed
Thu Feb  4 09:12:30 2021: BS 1988 completed
Thu Feb  4 09:13:04 2021: BS 1989 completed
Thu Feb  4 09:13:38 2021: BS 1990 completed
Thu Feb  4 09:14:11 2021: BS 1991 completed
Thu Feb  4 09:14:45 2021: BS 1992 completed
Thu Feb  4 09:15:18 2021: BS 1993 completed
Thu Feb  4 09:15:52 2021: BS 1994 completed
Thu Feb  4 09:16:26 2021: BS 1995 completed
Thu Feb  4 09:16:59 2021: BS 1996 completed
Thu Feb  4 09:17:33 2021: BS 1997 completed
Thu Feb  4 09:18:06 2021: BS 1998 completed
Thu Feb  4 09:18:40 2021: BS 1999 completed
Thu Feb  4 09:19:14 2021: BS 2000 completed
Thu Feb  4 09:19:47 2021: BS 2001 completed
Thu Feb  4 09:20:21 2021: BS 2002 completed
Thu Feb  4 09:20:54 2021: BS 2003 completed
Thu Feb  4 09:21:28 2021: BS 2004 completed
Thu Feb  4 09:22:02 2021: BS 2005 completed
Thu Feb  4 09:22:35 2021: BS 2006 completed
Thu Feb  4 09:23:09 2021: BS 2007 completed
Thu Feb  4 09:23:42 2021: BS 2008 completed
Thu Feb  4 09:24:16 2021: BS 2009 completed
Thu Feb  4 09:24:50 2021: BS 2010 completed
Thu Feb  4 09:25:23 2021: BS 2011 completed
Thu Feb  4 09:25:57 2021: BS 2012 completed
Thu Feb  4 09:26:30 2021: BS 2013 completed
Thu Feb  4 09:27:04 2021: BS 2014 completed
Thu Feb  4 09:27:38 2021: BS 2015 completed
Thu Feb  4 09:28:11 2021: BS 2016 completed
Thu Feb  4 09:28:45 2021: BS 2017 completed
Thu Feb  4 09:29:18 2021: BS 2018 completed
Thu Feb  4 09:29:52 2021: BS 2019 completed
Thu Feb  4 09:30:26 2021: BS 2020 completed
Thu Feb  4 09:30:59 2021: BS 2021 completed
Thu Feb  4 09:31:33 2021: BS 2022 completed
Thu Feb  4 09:32:06 2021: BS 2023 completed
Thu Feb  4 09:32:40 2021: BS 2024 completed
Thu Feb  4 09:33:14 2021: BS 2025 completed
Thu Feb  4 09:33:47 2021: BS 2026 completed
Thu Feb  4 09:34:21 2021: BS 2027 completed
