# Supplementary material for: Chiral Triphenylacetic Acid Esters: Residual Stereoisomerism and Solid-State Variability of Molecular Architectures
Source: J Org Chem. 2021 Apr 28;86(9):6433–48. doi: 10.1021/acs.joc.1c00279 (PMC8279475; doi:10.1021/acs.joc.1c00279)
Supplement: Supplementary file 2 — jo1c00279_si_002.zip [file jo1c00279_si_002.zip › 22_C_AAJ00002HI-C13.fid/log]

Wed Nov 27 15:10:04 2019: Experiment started
Wed Nov 27 15:37:25 2019: FID 1: ADC overflow
Thu Nov 28 08:13:42 2019: BS 5319 completed
Thu Nov 28 08:13:53 2019: BS 5320 completed
