# Supplementary material for: Chiral Triphenylacetic Acid Esters: Residual Stereoisomerism and Solid-State Variability of Molecular Architectures
Source: J Org Chem. 2021 Apr 28;86(9):6433–48. doi: 10.1021/acs.joc.1c00279 (PMC8279475; doi:10.1021/acs.joc.1c00279)
Supplement: Supplementary file 2 — jo1c00279_si_002.zip [file jo1c00279_si_002.zip › 22_H_AAJ00002HI-H1.fid/log]

Wed Nov 27 14:18:49 2019: Experiment started
Wed Nov 27 14:19:14 2019: BS 1 completed
Wed Nov 27 14:19:38 2019: BS 2 completed
Wed Nov 27 14:20:02 2019: BS 3 completed
Wed Nov 27 14:20:50 2019: BS 5 completed
Wed Nov 27 14:21:14 2019: BS 6 completed
Wed Nov 27 14:21:38 2019: BS 7 completed
Wed Nov 27 14:22:03 2019: BS 8 completed
Wed Nov 27 14:22:26 2019: BS 9 completed
Wed Nov 27 14:22:50 2019: BS 10 completed
Wed Nov 27 14:23:15 2019: BS 11 completed
Wed Nov 27 14:23:39 2019: BS 12 completed
Wed Nov 27 14:24:03 2019: BS 13 completed
Wed Nov 27 14:24:27 2019: BS 14 completed
Wed Nov 27 14:24:51 2019: BS 15 completed
Wed Nov 27 14:25:15 2019: BS 16 completed
Wed Nov 27 14:25:39 2019: BS 17 completed
Wed Nov 27 14:26:03 2019: BS 18 completed
Wed Nov 27 14:26:27 2019: BS 19 completed
Wed Nov 27 14:26:51 2019: BS 20 completed
Wed Nov 27 14:27:15 2019: BS 21 completed
Wed Nov 27 14:27:39 2019: BS 22 completed
Wed Nov 27 14:28:03 2019: BS 23 completed
Wed Nov 27 14:28:27 2019: BS 24 completed
Wed Nov 27 14:28:51 2019: BS 25 completed
Wed Nov 27 14:29:15 2019: BS 26 completed
Wed Nov 27 14:29:39 2019: BS 27 completed
Wed Nov 27 14:30:03 2019: BS 28 completed
Wed Nov 27 14:30:27 2019: BS 29 completed
Wed Nov 27 14:30:51 2019: BS 30 completed
Wed Nov 27 14:31:15 2019: BS 31 completed
Wed Nov 27 14:31:39 2019: BS 32 completed
Wed Nov 27 14:32:03 2019: BS 33 completed
Wed Nov 27 14:32:27 2019: BS 34 completed
Wed Nov 27 14:32:51 2019: BS 35 completed
Wed Nov 27 14:33:15 2019: BS 36 completed
Wed Nov 27 14:33:39 2019: BS 37 completed
Wed Nov 27 14:34:03 2019: BS 38 completed
Wed Nov 27 14:34:27 2019: BS 39 completed
Wed Nov 27 14:34:51 2019: BS 40 completed
Wed Nov 27 14:35:15 2019: BS 41 completed
Wed Nov 27 14:35:39 2019: BS 42 completed
Wed Nov 27 14:36:03 2019: BS 43 completed
Wed Nov 27 14:36:27 2019: BS 44 completed
Wed Nov 27 14:36:51 2019: BS 45 completed
Wed Nov 27 14:37:15 2019: BS 46 completed
Wed Nov 27 14:37:39 2019: BS 47 completed
Wed Nov 27 14:38:03 2019: BS 48 completed
Wed Nov 27 14:38:27 2019: BS 49 completed
Wed Nov 27 14:38:51 2019: BS 50 completed
Wed Nov 27 14:39:15 2019: BS 51 completed
Wed Nov 27 14:39:39 2019: BS 52 completed
Wed Nov 27 14:40:03 2019: BS 53 completed
Wed Nov 27 14:40:27 2019: BS 54 completed
Wed Nov 27 14:40:51 2019: BS 55 completed
Wed Nov 27 14:41:15 2019: BS 56 completed
Wed Nov 27 14:41:39 2019: BS 57 completed
Wed Nov 27 14:42:03 2019: BS 58 completed
Wed Nov 27 14:42:27 2019: BS 59 completed
Wed Nov 27 14:42:51 2019: BS 60 completed
Wed Nov 27 14:43:15 2019: BS 61 completed
Wed Nov 27 14:43:39 2019: BS 62 completed
Wed Nov 27 14:44:03 2019: BS 63 completed
Wed Nov 27 14:44:27 2019: BS 64 completed
Wed Nov 27 14:44:51 2019: BS 65 completed
Wed Nov 27 14:45:15 2019: BS 66 completed
Wed Nov 27 14:45:39 2019: BS 67 completed
Wed Nov 27 14:46:03 2019: BS 68 completed
Wed Nov 27 14:46:27 2019: BS 69 completed
Wed Nov 27 14:46:51 2019: BS 70 completed
Wed Nov 27 14:47:15 2019: BS 71 completed
Wed Nov 27 14:47:39 2019: BS 72 completed
Wed Nov 27 14:48:03 2019: BS 73 completed
Wed Nov 27 14:48:27 2019: BS 74 completed
Wed Nov 27 14:48:51 2019: BS 75 completed
Wed Nov 27 14:49:15 2019: BS 76 completed
Wed Nov 27 14:49:39 2019: BS 77 completed
Wed Nov 27 14:50:03 2019: BS 78 completed
Wed Nov 27 14:50:27 2019: BS 79 completed
Wed Nov 27 14:50:51 2019: BS 80 completed
Wed Nov 27 14:51:15 2019: BS 81 completed
Wed Nov 27 14:51:39 2019: BS 82 completed
Wed Nov 27 14:52:03 2019: BS 83 completed
Wed Nov 27 14:52:27 2019: BS 84 completed
Wed Nov 27 14:52:51 2019: BS 85 completed
Wed Nov 27 14:53:15 2019: BS 86 completed
Wed Nov 27 14:53:39 2019: BS 87 completed
Wed Nov 27 14:54:03 2019: BS 88 completed
Wed Nov 27 14:54:27 2019: BS 89 completed
Wed Nov 27 14:54:51 2019: BS 90 completed
Wed Nov 27 14:55:15 2019: BS 91 completed
Wed Nov 27 14:55:39 2019: BS 92 completed
Wed Nov 27 14:56:03 2019: BS 93 completed
Wed Nov 27 14:56:27 2019: BS 94 completed
Wed Nov 27 14:56:51 2019: BS 95 completed
Wed Nov 27 14:57:15 2019: BS 96 completed
Wed Nov 27 14:57:39 2019: BS 97 completed
Wed Nov 27 14:58:03 2019: BS 98 completed
Wed Nov 27 14:58:27 2019: BS 99 completed
Wed Nov 27 14:58:51 2019: BS 100 completed
Wed Nov 27 14:59:15 2019: BS 101 completed
Wed Nov 27 14:59:39 2019: BS 102 completed
Wed Nov 27 15:00:03 2019: BS 103 completed
Wed Nov 27 15:00:27 2019: BS 104 completed
Wed Nov 27 15:00:51 2019: BS 105 completed
Wed Nov 27 15:01:15 2019: BS 106 completed
Wed Nov 27 15:01:39 2019: BS 107 completed
Wed Nov 27 15:02:03 2019: BS 108 completed
Wed Nov 27 15:02:27 2019: BS 109 completed
Wed Nov 27 15:02:51 2019: BS 110 completed
Wed Nov 27 15:03:15 2019: BS 111 completed
Wed Nov 27 15:03:39 2019: BS 112 completed
Wed Nov 27 15:04:03 2019: BS 113 completed
Wed Nov 27 15:04:27 2019: BS 114 completed
Wed Nov 27 15:04:51 2019: BS 115 completed
Wed Nov 27 15:05:16 2019: BS 116 completed
Wed Nov 27 15:05:40 2019: BS 117 completed
Wed Nov 27 15:06:04 2019: BS 118 completed
Wed Nov 27 15:06:28 2019: BS 119 completed
Wed Nov 27 15:06:52 2019: BS 120 completed
Wed Nov 27 15:07:16 2019: BS 121 completed
Wed Nov 27 15:07:40 2019: BS 122 completed
Wed Nov 27 15:08:04 2019: BS 123 completed
Wed Nov 27 15:08:28 2019: BS 124 completed
Wed Nov 27 15:08:52 2019: BS 125 completed
Wed Nov 27 15:09:16 2019: BS 126 completed
Wed Nov 27 15:09:40 2019: BS 127 completed
Wed Nov 27 15:10:04 2019: Acquisition complete
