# Supplementary material for: Chiral Triphenylacetic Acid Esters: Residual Stereoisomerism and Solid-State Variability of Molecular Architectures
Source: J Org Chem. 2021 Apr 28;86(9):6433–48. doi: 10.1021/acs.joc.1c00279 (PMC8279475; doi:10.1021/acs.joc.1c00279)
Supplement: Supplementary file 2 — jo1c00279_si_002.zip [file jo1c00279_si_002.zip › 1_C_NPTr07_19/10/DrmsPs]

<?xml version="1.0"?>

 <PlsSetup>

  <pulses>

  <DELAY>
    <Duration>
     <Unit>ms</Unit>
     <VarType>7</VarType>
     <JcampKwd>##$D[1]</JcampKwd>
    </Duration>
   </DELAY> 

   <HF_PULSE>
    <Duration>
     <Unit>us</Unit>
     <VarType>7</VarType>
     <JcampKwd>##$P[1]*0.33</JcampKwd>
    </Duration>
    <Phase>
     <Unit>quadrant</Unit>
     <VarType>0</VarType>
     <Quantity>8</Quantity>
     <Val>0</Val>
     <Val>2</Val>
     <Val>2</Val>
     <Val>0</Val>
     <Val>1</Val>
     <Val>3</Val>
     <Val>3</Val>
     <Val>1</Val>
    </Phase>
    <Atten>
     <Unit>dB</Unit>
     <VarType>7</VarType>
     <JcampKwd>##$PL[1]</JcampKwd>
    </Atten>
    <Shape>
     <Unit>arb</Unit>
     <VarType>7</VarType>
     <Quantity>0</Quantity>
    </Shape>
   </HF_PULSE>

   <DELAY>
    <Duration>
     <Unit>ms</Unit>
     <VarType>7</VarType>
     <JcampKwd>##$DE</JcampKwd>
    </Duration>
   </DELAY>

   <RESET_ABS>
    <Execute> </Execute>
   </RESET_ABS>

   <ACQ_MULTI>
    <Duration>
     <Unit>ms</Unit>
     <VarType>7</VarType>
     <JcampKwd>##$AQ</JcampKwd>
    </Duration>
    <Phase>
     <Unit>quadrant</Unit>
     <VarType>0</VarType>
     <Quantity>8</Quantity>
     <Val>0</Val>
     <Val>2</Val>
     <Val>2</Val>
     <Val>0</Val>
     <Val>1</Val>
     <Val>3</Val>
     <Val>3</Val>
     <Val>1</Val>
    </Phase>
    <DataPoints>
     <Unit>points</Unit>
     <VarType>0</VarType>
     <JcampKwd>##$TD</JcampKwd>
    </DataPoints>
   </ACQ_MULTI>

  </pulses>

  <pulses>

   <HF_PULSE>
    <Duration>
     <Unit>us</Unit>
     <VarType>7</VarType>
     <Val>0.1</Val>
    </Duration>
    <Phase>
     <Unit>quadrant</Unit>
     <VarType>0</VarType>
     <Quantity>1</Quantity>
     <Val>0</Val>
    </Phase>
    <Atten>
     <Unit>dB</Unit>
     <VarType>7</VarType>
     <Val>60</Val>
    </Atten>
    <Shape>
     <Unit>arb</Unit>
     <VarType>7</VarType>
     <Quantity>0</Quantity>
    </Shape>
     </HF_PULSE>


    <P_LOOP>
    <Start> </Start>
    <Counter>
     <Unit>counts</Unit>
     <VarType>4</VarType>
     <JcampKwd>##$L[5]</JcampKwd>
    </Counter>
   </P_LOOP>

  <HF_PULSE>
    <Duration>
     <Unit>us</Unit>
     <VarType>7</VarType>
     <JcampKwd>##$P[32]*3</JcampKwd>
    </Duration>
    <Phase>
     <Unit>quadrant</Unit>
     <VarType>0</VarType>
     <Quantity>1</Quantity>
     <Val>0</Val>
    </Phase>
    <Atten>
     <Unit>dB</Unit>
     <VarType>7</VarType>
     <JcampKwd>##$PL[13]</JcampKwd>
    </Atten>
    <Shape>
     <Unit>arb</Unit>
     <VarType>7</VarType>
     <Quantity>0</Quantity>
    </Shape>
         </HF_PULSE>   
          
          
       
     <HF_PULSE>
    <Duration>
     <Unit>us</Unit>
     <VarType>7</VarType>
     <JcampKwd>##$P[32]*4</JcampKwd>
    </Duration>
    <Phase>
     <Unit>quadrant</Unit>
     <VarType>0</VarType>
     <Quantity>1</Quantity>
     <Val>2</Val>
    </Phase>
    <Atten>
     <Unit>dB</Unit>
     <VarType>7</VarType>
     <JcampKwd>##$PL[13]</JcampKwd>
    </Atten>
    <Shape>
     <Unit>arb</Unit>
     <VarType>7</VarType>
     <Quantity>0</Quantity>
    </Shape>
         </HF_PULSE>   
          
       
     <HF_PULSE>
    <Duration>
     <Unit>us</Unit>
     <VarType>7</VarType>
     <JcampKwd>##$P[32]*2</JcampKwd>
    </Duration>
    <Phase>
     <Unit>quadrant</Unit>
     <VarType>0</VarType>
     <Quantity>1</Quantity>
     <Val>0</Val>
    </Phase>
    <Atten>
     <Unit>dB</Unit>
     <VarType>7</VarType>
     <JcampKwd>##$PL[13]</JcampKwd>
    </Atten>
    <Shape>
     <Unit>arb</Unit>
     <VarType>7</VarType>
     <Quantity>0</Quantity>
    </Shape>
      </HF_PULSE>   
       
     <HF_PULSE>
    <Duration>
     <Unit>us</Unit>
     <VarType>7</VarType>
     <JcampKwd>##$P[32]*3</JcampKwd>
    </Duration>
    <Phase>
     <Unit>quadrant</Unit>
     <VarType>0</VarType>
     <Quantity>1</Quantity>
     <Val>2</Val>
    </Phase>
    <Atten>
     <Unit>dB</Unit>
     <VarType>7</VarType>
     <JcampKwd>##$PL[13]</JcampKwd>
    </Atten>
    <Shape>
     <Unit>arb</Unit>
     <VarType>7</VarType>
     <Quantity>0</Quantity>
    </Shape>
      </HF_PULSE>   
       
     <HF_PULSE>
    <Duration>
     <Unit>us</Unit>
     <VarType>7</VarType>
     <JcampKwd>##$P[32]  </JcampKwd>
    </Duration>
    <Phase>
     <Unit>quadrant</Unit>
     <VarType>0</VarType>
     <Quantity>1</Quantity>
     <Val>0</Val>
    </Phase>
    <Atten>
     <Unit>dB</Unit>
     <VarType>7</VarType>
     <JcampKwd>##$PL[13]</JcampKwd>
    </Atten>
    <Shape>
     <Unit>arb</Unit>
     <VarType>7</VarType>
     <Quantity>0</Quantity>
    </Shape>
      </HF_PULSE>   
       
     <HF_PULSE>
    <Duration>
     <Unit>us</Unit>
     <VarType>7</VarType>
     <JcampKwd>##$P[32]*2</JcampKwd>
    </Duration>
    <Phase>
     <Unit>quadrant</Unit>
     <VarType>0</VarType>
     <Quantity>1</Quantity>
     <Val>2</Val>
    </Phase>
    <Atten>
     <Unit>dB</Unit>
     <VarType>7</VarType>
     <JcampKwd>##$PL[13]</JcampKwd>
    </Atten>
    <Shape>
     <Unit>arb</Unit>
     <VarType>7</VarType>
     <Quantity>0</Quantity>
    </Shape>
      </HF_PULSE>   
       
     <HF_PULSE>
    <Duration>
     <Unit>us</Unit>
     <VarType>7</VarType>
     <JcampKwd>##$P[32]*4</JcampKwd>
    </Duration>
    <Phase>
     <Unit>quadrant</Unit>
     <VarType>0</VarType>
     <Quantity>1</Quantity>
     <Val>0</Val>
    </Phase>
    <Atten>
     <Unit>dB</Unit>
     <VarType>7</VarType>
     <JcampKwd>##$PL[13]</JcampKwd>
    </Atten>
    <Shape>
     <Unit>arb</Unit>
     <VarType>7</VarType>
     <Quantity>0</Quantity>
    </Shape>
      </HF_PULSE>   
       
     <HF_PULSE>
    <Duration>
     <Unit>us</Unit>
     <VarType>7</VarType>
     <JcampKwd>##$P[32]*2</JcampKwd>
    </Duration>
    <Phase>
     <Unit>quadrant</Unit>
     <VarType>0</VarType>
     <Quantity>1</Quantity>
     <Val>2</Val>
    </Phase>
    <Atten>
     <Unit>dB</Unit>
     <VarType>7</VarType>
     <JcampKwd>##$PL[13]</JcampKwd>
    </Atten>
    <Shape>
     <Unit>arb</Unit>
     <VarType>7</VarType>
     <Quantity>0</Quantity>
    </Shape>
      </HF_PULSE>   
       
     <HF_PULSE>
    <Duration>
     <Unit>us</Unit>
     <VarType>7</VarType>
     <JcampKwd>##$P[32]*3</JcampKwd>
    </Duration>
    <Phase>
     <Unit>quadrant</Unit>
     <VarType>0</VarType>
     <Quantity>1</Quantity>
     <Val>0</Val>
    </Phase>
    <Atten>
     <Unit>dB</Unit>
     <VarType>7</VarType>
     <JcampKwd>##$PL[13]</JcampKwd>
    </Atten>
    <Shape>
     <Unit>arb</Unit>
     <VarType>7</VarType>
     <Quantity>0</Quantity>
    </Shape>
      </HF_PULSE>   
       
     <HF_PULSE>
    <Duration>
     <Unit>us</Unit>
     <VarType>7</VarType>
     <JcampKwd>##$P[32]*3</JcampKwd>
    </Duration>
    <Phase>
     <Unit>quadrant</Unit>
     <VarType>0</VarType>
     <Quantity>1</Quantity>
     <Val>0</Val>
    </Phase>
    <Atten>
     <Unit>dB</Unit>
     <VarType>7</VarType>
     <JcampKwd>##$PL[13]</JcampKwd>
    </Atten>
    <Shape>
     <Unit>arb</Unit>
     <VarType>7</VarType>
     <Quantity>0</Quantity>
    </Shape>
      </HF_PULSE>   
                 
     <HF_PULSE>
    <Duration>
     <Unit>us</Unit>
     <VarType>7</VarType>
     <JcampKwd>##$P[32]*4</JcampKwd>
    </Duration>
    <Phase>
     <Unit>quadrant</Unit>
     <VarType>0</VarType>
     <Quantity>1</Quantity>
     <Val>2</Val>
    </Phase>
    <Atten>
     <Unit>dB</Unit>
     <VarType>7</VarType>
     <JcampKwd>##$PL[13]</JcampKwd>
    </Atten>
    <Shape>
     <Unit>arb</Unit>
     <VarType>7</VarType>
     <Quantity>0</Quantity>
    </Shape>
      </HF_PULSE>   
       
     <HF_PULSE>
    <Duration>
     <Unit>us</Unit>
     <VarType>7</VarType>
     <JcampKwd>##$P[32]*2</JcampKwd>
    </Duration>
    <Phase>
     <Unit>quadrant</Unit>
     <VarType>0</VarType>
     <Quantity>1</Quantity>
     <Val>0</Val>
    </Phase>
    <Atten>
     <Unit>dB</Unit>
     <VarType>7</VarType>
     <JcampKwd>##$PL[13]</JcampKwd>
    </Atten>
    <Shape>
     <Unit>arb</Unit>
     <VarType>7</VarType>
     <Quantity>0</Quantity>
    </Shape>
      </HF_PULSE>   
       
     <HF_PULSE>
    <Duration>
     <Unit>us</Unit>
     <VarType>7</VarType>
     <JcampKwd>##$P[32]*3</JcampKwd>
    </Duration>
    <Phase>
     <Unit>quadrant</Unit>
     <VarType>0</VarType>
     <Quantity>1</Quantity>
     <Val>2</Val>
    </Phase>
    <Atten>
     <Unit>dB</Unit>
     <VarType>7</VarType>
     <JcampKwd>##$PL[13]</JcampKwd>
    </Atten>
    <Shape>
     <Unit>arb</Unit>
     <VarType>7</VarType>
     <Quantity>0</Quantity>
    </Shape>
      </HF_PULSE>   
       
     <HF_PULSE>
    <Duration>
     <Unit>us</Unit>
     <VarType>7</VarType>
     <JcampKwd>##$P[32]  </JcampKwd>
    </Duration>
    <Phase>
     <Unit>quadrant</Unit>
     <VarType>0</VarType>
     <Quantity>1</Quantity>
     <Val>0</Val>
    </Phase>
    <Atten>
     <Unit>dB</Unit>
     <VarType>7</VarType>
     <JcampKwd>##$PL[13]</JcampKwd>
    </Atten>
    <Shape>
     <Unit>arb</Unit>
     <VarType>7</VarType>
     <Quantity>0</Quantity>
    </Shape>
      </HF_PULSE>   
       
     <HF_PULSE>
    <Duration>
     <Unit>us</Unit>
     <VarType>7</VarType>
     <JcampKwd>##$P[32]*2</JcampKwd>
    </Duration>
    <Phase>
     <Unit>quadrant</Unit>
     <VarType>0</VarType>
     <Quantity>1</Quantity>
     <Val>2</Val>
    </Phase>
    <Atten>
     <Unit>dB</Unit>
     <VarType>7</VarType>
     <JcampKwd>##$PL[13]</JcampKwd>
    </Atten>
    <Shape>
     <Unit>arb</Unit>
     <VarType>7</VarType>
     <Quantity>0</Quantity>
    </Shape>
      </HF_PULSE>   
       
     <HF_PULSE>
    <Duration>
     <Unit>us</Unit>
     <VarType>7</VarType>
     <JcampKwd>##$P[32]*4</JcampKwd>
    </Duration>
    <Phase>
     <Unit>quadrant</Unit>
     <VarType>0</VarType>
     <Quantity>1</Quantity>
     <Val>0</Val>
    </Phase>
    <Atten>
     <Unit>dB</Unit>
     <VarType>7</VarType>
     <JcampKwd>##$PL[13]</JcampKwd>
    </Atten>
    <Shape>
     <Unit>arb</Unit>
     <VarType>7</VarType>
     <Quantity>0</Quantity>
    </Shape>
      </HF_PULSE>   
       
     <HF_PULSE>
    <Duration>
     <Unit>us</Unit>
     <VarType>7</VarType>
     <JcampKwd>##$P[32]*2</JcampKwd>
    </Duration>
    <Phase>
     <Unit>quadrant</Unit>
     <VarType>0</VarType>
     <Quantity>1</Quantity>
     <Val>2</Val>
    </Phase>
    <Atten>
     <Unit>dB</Unit>
     <VarType>7</VarType>
     <JcampKwd>##$PL[13]</JcampKwd>
    </Atten>
    <Shape>
     <Unit>arb</Unit>
     <VarType>7</VarType>
     <Quantity>0</Quantity>
    </Shape>
      </HF_PULSE>   
       
     <HF_PULSE>
    <Duration>
     <Unit>us</Unit>
     <VarType>7</VarType>
     <JcampKwd>##$P[32]*3</JcampKwd>
    </Duration>
    <Phase>
     <Unit>quadrant</Unit>
     <VarType>0</VarType>
     <Quantity>1</Quantity>
     <Val>0</Val>
    </Phase>
    <Atten>
     <Unit>dB</Unit>
     <VarType>7</VarType>
     <JcampKwd>##$PL[13]</JcampKwd>
    </Atten>
    <Shape>
     <Unit>arb</Unit>
     <VarType>7</VarType>
     <Quantity>0</Quantity>
    </Shape>
      </HF_PULSE>   
       
     <HF_PULSE>
    <Duration>
     <Unit>us</Unit>
     <VarType>7</VarType>
     <JcampKwd>##$P[32]*3</JcampKwd>
    </Duration>
    <Phase>
     <Unit>quadrant</Unit>
     <VarType>0</VarType>
     <Quantity>1</Quantity>
     <Val>2</Val>
    </Phase>
    <Atten>
     <Unit>dB</Unit>
     <VarType>7</VarType>
     <JcampKwd>##$PL[13]</JcampKwd>
    </Atten>
    <Shape>
     <Unit>arb</Unit>
     <VarType>7</VarType>
     <Quantity>0</Quantity>
    </Shape>
      </HF_PULSE>   
      
     <HF_PULSE>
    <Duration>
     <Unit>us</Unit>
     <VarType>7</VarType>
     <JcampKwd>##$P[32]*4</JcampKwd>
    </Duration>
    <Phase>
     <Unit>quadrant</Unit>
     <VarType>0</VarType>
     <Quantity>1</Quantity>
     <Val>0</Val>
    </Phase>
    <Atten>
     <Unit>dB</Unit>
     <VarType>7</VarType>
     <JcampKwd>##$PL[13]</JcampKwd>
    </Atten>
    <Shape>
     <Unit>arb</Unit>
     <VarType>7</VarType>
     <Quantity>0</Quantity>
    </Shape>
      </HF_PULSE>   
       
     <HF_PULSE>
    <Duration>
     <Unit>us</Unit>
     <VarType>7</VarType>
     <JcampKwd>##$P[32]*2</JcampKwd>
    </Duration>
    <Phase>
     <Unit>quadrant</Unit>
     <VarType>0</VarType>
     <Quantity>1</Quantity>
     <Val>2</Val>
    </Phase>
    <Atten>
     <Unit>dB</Unit>
     <VarType>7</VarType>
     <JcampKwd>##$PL[13]</JcampKwd>
    </Atten>
    <Shape>
     <Unit>arb</Unit>
     <VarType>7</VarType>
     <Quantity>0</Quantity>
    </Shape>
      </HF_PULSE>   
       
     <HF_PULSE>
    <Duration>
     <Unit>us</Unit>
     <VarType>7</VarType>
     <JcampKwd>##$P[32]*3</JcampKwd>
    </Duration>
    <Phase>
     <Unit>quadrant</Unit>
     <VarType>0</VarType>
     <Quantity>1</Quantity>
     <Val>0</Val>
    </Phase>
    <Atten>
     <Unit>dB</Unit>
     <VarType>7</VarType>
     <JcampKwd>##$PL[13]</JcampKwd>
    </Atten>
    <Shape>
     <Unit>arb</Unit>
     <VarType>7</VarType>
     <Quantity>0</Quantity>
    </Shape>
      </HF_PULSE>   
       
     <HF_PULSE>
    <Duration>
     <Unit>us</Unit>
     <VarType>7</VarType>
     <JcampKwd>##$P[32]  </JcampKwd>
    </Duration>
    <Phase>
     <Unit>quadrant</Unit>
     <VarType>0</VarType>
     <Quantity>1</Quantity>
     <Val>2</Val>
    </Phase>
    <Atten>
     <Unit>dB</Unit>
     <VarType>7</VarType>
     <JcampKwd>##$PL[13]</JcampKwd>
    </Atten>
    <Shape>
     <Unit>arb</Unit>
     <VarType>7</VarType>
     <Quantity>0</Quantity>
    </Shape>
      </HF_PULSE>   
       
     <HF_PULSE>
    <Duration>
     <Unit>us</Unit>
     <VarType>7</VarType>
     <JcampKwd>##$P[32]*2</JcampKwd>
    </Duration>
    <Phase>
     <Unit>quadrant</Unit>
     <VarType>0</VarType>
     <Quantity>1</Quantity>
     <Val>0</Val>
    </Phase>
    <Atten>
     <Unit>dB</Unit>
     <VarType>7</VarType>
     <JcampKwd>##$PL[13]</JcampKwd>
    </Atten>
    <Shape>
     <Unit>arb</Unit>
     <VarType>7</VarType>
     <Quantity>0</Quantity>
    </Shape>
      </HF_PULSE>   
       
     <HF_PULSE>
    <Duration>
     <Unit>us</Unit>
     <VarType>7</VarType>
     <JcampKwd>##$P[32]*4</JcampKwd>
    </Duration>
    <Phase>
     <Unit>quadrant</Unit>
     <VarType>0</VarType>
     <Quantity>1</Quantity>
     <Val>2</Val>
    </Phase>
    <Atten>
     <Unit>dB</Unit>
     <VarType>7</VarType>
     <JcampKwd>##$PL[13]</JcampKwd>
    </Atten>
    <Shape>
     <Unit>arb</Unit>
     <VarType>7</VarType>
     <Quantity>0</Quantity>
    </Shape>
      </HF_PULSE>   
       
     <HF_PULSE>
    <Duration>
     <Unit>us</Unit>
     <VarType>7</VarType>
     <JcampKwd>##$P[32]*2</JcampKwd>
    </Duration>
    <Phase>
     <Unit>quadrant</Unit>
     <VarType>0</VarType>
     <Quantity>1</Quantity>
     <Val>0</Val>
    </Phase>
    <Atten>
     <Unit>dB</Unit>
     <VarType>7</VarType>
     <JcampKwd>##$PL[13]</JcampKwd>
    </Atten>
    <Shape>
     <Unit>arb</Unit>
     <VarType>7</VarType>
     <Quantity>0</Quantity>
    </Shape>
      </HF_PULSE>   
       
     <HF_PULSE>
    <Duration>
     <Unit>us</Unit>
     <VarType>7</VarType>
     <JcampKwd>##$P[32]*3</JcampKwd>
    </Duration>
    <Phase>
     <Unit>quadrant</Unit>
     <VarType>0</VarType>
     <Quantity>1</Quantity>
     <Val>2</Val>
    </Phase>
    <Atten>
     <Unit>dB</Unit>
     <VarType>7</VarType>
     <JcampKwd>##$PL[13]</JcampKwd>
    </Atten>
    <Shape>
     <Unit>arb</Unit>
     <VarType>7</VarType>
     <Quantity>0</Quantity>
    </Shape>
      </HF_PULSE>   
       
     <HF_PULSE>
    <Duration>
     <Unit>us</Unit>
     <VarType>7</VarType>
     <JcampKwd>##$P[32]*3</JcampKwd>
    </Duration>
    <Phase>
     <Unit>quadrant</Unit>
     <VarType>0</VarType>
     <Quantity>1</Quantity>
     <Val>2</Val>
    </Phase>
    <Atten>
     <Unit>dB</Unit>
     <VarType>7</VarType>
     <JcampKwd>##$PL[13]</JcampKwd>
    </Atten>
    <Shape>
     <Unit>arb</Unit>
     <VarType>7</VarType>
     <Quantity>0</Quantity>
    </Shape>
      </HF_PULSE>   
              
     <HF_PULSE>
    <Duration>
     <Unit>us</Unit>
     <VarType>7</VarType>
     <JcampKwd>##$P[32]*4</JcampKwd>
    </Duration>
    <Phase>
     <Unit>quadrant</Unit>
     <VarType>0</VarType>
     <Quantity>1</Quantity>
     <Val>0</Val>
    </Phase>
    <Atten>
     <Unit>dB</Unit>
     <VarType>7</VarType>
     <JcampKwd>##$PL[13]</JcampKwd>
    </Atten>
    <Shape>
     <Unit>arb</Unit>
     <VarType>7</VarType>
     <Quantity>0</Quantity>
    </Shape>
      </HF_PULSE>   
       
     <HF_PULSE>
    <Duration>
     <Unit>us</Unit>
     <VarType>7</VarType>
     <JcampKwd>##$P[32]*2</JcampKwd>
    </Duration>
    <Phase>
     <Unit>quadrant</Unit>
     <VarType>0</VarType>
     <Quantity>1</Quantity>
     <Val>2</Val>
    </Phase>
    <Atten>
     <Unit>dB</Unit>
     <VarType>7</VarType>
     <JcampKwd>##$PL[13]</JcampKwd>
    </Atten>
    <Shape>
     <Unit>arb</Unit>
     <VarType>7</VarType>
     <Quantity>0</Quantity>
    </Shape>
      </HF_PULSE>   
       
     <HF_PULSE>
    <Duration>
     <Unit>us</Unit>
     <VarType>7</VarType>
     <JcampKwd>##$P[32]*3</JcampKwd>
    </Duration>
    <Phase>
     <Unit>quadrant</Unit>
     <VarType>0</VarType>
     <Quantity>1</Quantity>
     <Val>0</Val>
    </Phase>
    <Atten>
     <Unit>dB</Unit>
     <VarType>7</VarType>
     <JcampKwd>##$PL[13]</JcampKwd>
    </Atten>
    <Shape>
     <Unit>arb</Unit>
     <VarType>7</VarType>
     <Quantity>0</Quantity>
    </Shape>
      </HF_PULSE>   
       
     <HF_PULSE>
    <Duration>
     <Unit>us</Unit>
     <VarType>7</VarType>
     <JcampKwd>##$P[32]  </JcampKwd>
    </Duration>
    <Phase>
     <Unit>quadrant</Unit>
     <VarType>0</VarType>
     <Quantity>1</Quantity>
     <Val>2</Val>
    </Phase>
    <Atten>
     <Unit>dB</Unit>
     <VarType>7</VarType>
     <JcampKwd>##$PL[13]</JcampKwd>
    </Atten>
    <Shape>
     <Unit>arb</Unit>
     <VarType>7</VarType>
     <Quantity>0</Quantity>
    </Shape>
      </HF_PULSE>   
       
     <HF_PULSE>
    <Duration>
     <Unit>us</Unit>
     <VarType>7</VarType>
     <JcampKwd>##$P[32]*2</JcampKwd>
    </Duration>
    <Phase>
     <Unit>quadrant</Unit>
     <VarType>0</VarType>
     <Quantity>1</Quantity>
     <Val>0</Val>
    </Phase>
    <Atten>
     <Unit>dB</Unit>
     <VarType>7</VarType>
     <JcampKwd>##$PL[13]</JcampKwd>
    </Atten>
    <Shape>
     <Unit>arb</Unit>
     <VarType>7</VarType>
     <Quantity>0</Quantity>
    </Shape>
      </HF_PULSE>   
       
     <HF_PULSE>
    <Duration>
     <Unit>us</Unit>
     <VarType>7</VarType>
     <JcampKwd>##$P[32]*4</JcampKwd>
    </Duration>
    <Phase>
     <Unit>quadrant</Unit>
     <VarType>0</VarType>
     <Quantity>1</Quantity>
     <Val>2</Val>
    </Phase>
    <Atten>
     <Unit>dB</Unit>
     <VarType>7</VarType>
     <JcampKwd>##$PL[13]</JcampKwd>
    </Atten>
    <Shape>
     <Unit>arb</Unit>
     <VarType>7</VarType>
     <Quantity>0</Quantity>
    </Shape>
      </HF_PULSE>   
       
     <HF_PULSE>
    <Duration>
     <Unit>us</Unit>
     <VarType>7</VarType>
     <JcampKwd>##$P[32]*2</JcampKwd>
    </Duration>
    <Phase>
     <Unit>quadrant</Unit>
     <VarType>0</VarType>
     <Quantity>1</Quantity>
     <Val>0</Val>
    </Phase>
    <Atten>
     <Unit>dB</Unit>
     <VarType>7</VarType>
     <JcampKwd>##$PL[13]</JcampKwd>
    </Atten>
    <Shape>
     <Unit>arb</Unit>
     <VarType>7</VarType>
     <Quantity>0</Quantity>
    </Shape>
      </HF_PULSE>   
       
     <HF_PULSE>
    <Duration>
     <Unit>us</Unit>
     <VarType>7</VarType>
     <JcampKwd>##$P[32]*3</JcampKwd>
    </Duration>
    <Phase>
     <Unit>quadrant</Unit>
     <VarType>0</VarType>
     <Quantity>1</Quantity>
     <Val>2</Val>
    </Phase>
    <Atten>
     <Unit>dB</Unit>
     <VarType>7</VarType>
     <JcampKwd>##$PL[13]</JcampKwd>
    </Atten>
    <Shape>
     <Unit>arb</Unit>
     <VarType>7</VarType>
     <Quantity>0</Quantity>
    </Shape>
      </HF_PULSE>   
       
     <HF_PULSE>
    <Duration>
     <Unit>us</Unit>
     <VarType>7</VarType>
     <JcampKwd>##$P[32]*3</JcampKwd>
    </Duration>
    <Phase>
     <Unit>quadrant</Unit>
     <VarType>0</VarType>
     <Quantity>1</Quantity>
     <Val>2</Val>
    </Phase>
    <Atten>
     <Unit>dB</Unit>
     <VarType>7</VarType>
     <JcampKwd>##$PL[13]</JcampKwd>
    </Atten>
    <Shape>
     <Unit>arb</Unit>
     <VarType>7</VarType>
     <Quantity>0</Quantity>
    </Shape>
      </HF_PULSE>   
             
     <HF_PULSE>
    <Duration>
     <Unit>us</Unit>
     <VarType>7</VarType>
     <JcampKwd>##$P[32]*4</JcampKwd>
    </Duration>
    <Phase>
     <Unit>quadrant</Unit>
     <VarType>0</VarType>
     <Quantity>1</Quantity>
     <Val>0</Val>
    </Phase>
    <Atten>
     <Unit>dB</Unit>
     <VarType>7</VarType>
     <JcampKwd>##$PL[13]</JcampKwd>
    </Atten>
    <Shape>
     <Unit>arb</Unit>
     <VarType>7</VarType>
     <Quantity>0</Quantity>
    </Shape>
      </HF_PULSE>   
       
     <HF_PULSE>
    <Duration>
     <Unit>us</Unit>
     <VarType>7</VarType>
     <JcampKwd>##$P[32]*2</JcampKwd>
    </Duration>
    <Phase>
     <Unit>quadrant</Unit>
     <VarType>0</VarType>
     <Quantity>1</Quantity>
     <Val>2</Val>
    </Phase>
    <Atten>
     <Unit>dB</Unit>
     <VarType>7</VarType>
     <JcampKwd>##$PL[13]</JcampKwd>
    </Atten>
    <Shape>
     <Unit>arb</Unit>
     <VarType>7</VarType>
     <Quantity>0</Quantity>
    </Shape>
      </HF_PULSE>   
       
     <HF_PULSE>
    <Duration>
     <Unit>us</Unit>
     <VarType>7</VarType>
     <JcampKwd>##$P[32]*3</JcampKwd>
    </Duration>
    <Phase>
     <Unit>quadrant</Unit>
     <VarType>0</VarType>
     <Quantity>1</Quantity>
     <Val>0</Val>
    </Phase>
    <Atten>
     <Unit>dB</Unit>
     <VarType>7</VarType>
     <JcampKwd>##$PL[13]</JcampKwd>
    </Atten>
    <Shape>
     <Unit>arb</Unit>
     <VarType>7</VarType>
     <Quantity>0</Quantity>
    </Shape>
      </HF_PULSE>   
       
     <HF_PULSE>
    <Duration>
     <Unit>us</Unit>
     <VarType>7</VarType>
     <JcampKwd>##$P[32]  </JcampKwd>
    </Duration>
    <Phase>
     <Unit>quadrant</Unit>
     <VarType>0</VarType>
     <Quantity>1</Quantity>
     <Val>2</Val>
    </Phase>
    <Atten>
     <Unit>dB</Unit>
     <VarType>7</VarType>
     <JcampKwd>##$PL[13]</JcampKwd>
    </Atten>
    <Shape>
     <Unit>arb</Unit>
     <VarType>7</VarType>
     <Quantity>0</Quantity>
    </Shape>
      </HF_PULSE>   
       
     <HF_PULSE>
    <Duration>
     <Unit>us</Unit>
     <VarType>7</VarType>
     <JcampKwd>##$P[32]*2</JcampKwd>
    </Duration>
    <Phase>
     <Unit>quadrant</Unit>
     <VarType>0</VarType>
     <Quantity>1</Quantity>
     <Val>0</Val>
    </Phase>
    <Atten>
     <Unit>dB</Unit>
     <VarType>7</VarType>
     <JcampKwd>##$PL[13]</JcampKwd>
    </Atten>
    <Shape>
     <Unit>arb</Unit>
     <VarType>7</VarType>
     <Quantity>0</Quantity>
    </Shape>
      </HF_PULSE>   
       
     <HF_PULSE>
    <Duration>
     <Unit>us</Unit>
     <VarType>7</VarType>
     <JcampKwd>##$P[32]*4</JcampKwd>
    </Duration>
    <Phase>
     <Unit>quadrant</Unit>
     <VarType>0</VarType>
     <Quantity>1</Quantity>
     <Val>2</Val>
    </Phase>
    <Atten>
     <Unit>dB</Unit>
     <VarType>7</VarType>
     <JcampKwd>##$PL[13]</JcampKwd>
    </Atten>
    <Shape>
     <Unit>arb</Unit>
     <VarType>7</VarType>
     <Quantity>0</Quantity>
    </Shape>
      </HF_PULSE>   
       
     <HF_PULSE>
    <Duration>
     <Unit>us</Unit>
     <VarType>7</VarType>
     <JcampKwd>##$P[32]*2</JcampKwd>
    </Duration>
    <Phase>
     <Unit>quadrant</Unit>
     <VarType>0</VarType>
     <Quantity>1</Quantity>
     <Val>0</Val>
    </Phase>
    <Atten>
     <Unit>dB</Unit>
     <VarType>7</VarType>
     <JcampKwd>##$PL[13]</JcampKwd>
    </Atten>
    <Shape>
     <Unit>arb</Unit>
     <VarType>7</VarType>
     <Quantity>0</Quantity>
    </Shape>
      </HF_PULSE>   
       
     <HF_PULSE>
    <Duration>
     <Unit>us</Unit>
     <VarType>7</VarType>
     <JcampKwd>##$P[32]*3</JcampKwd>
    </Duration>
    <Phase>
     <Unit>quadrant</Unit>
     <VarType>0</VarType>
     <Quantity>1</Quantity>
     <Val>2</Val>
    </Phase>
    <Atten>
     <Unit>dB</Unit>
     <VarType>7</VarType>
     <JcampKwd>##$PL[13]</JcampKwd>
    </Atten>
    <Shape>
     <Unit>arb</Unit>
     <VarType>7</VarType>
     <Quantity>0</Quantity>
    </Shape>
      </HF_PULSE>   
       
     <HF_PULSE>
    <Duration>
     <Unit>us</Unit>
     <VarType>7</VarType>
     <JcampKwd>##$P[32]*3</JcampKwd>
    </Duration>
    <Phase>
     <Unit>quadrant</Unit>
     <VarType>0</VarType>
     <Quantity>1</Quantity>
     <Val>0</Val>
    </Phase>
    <Atten>
     <Unit>dB</Unit>
     <VarType>7</VarType>
     <JcampKwd>##$PL[13]</JcampKwd>
    </Atten>
    <Shape>
     <Unit>arb</Unit>
     <VarType>7</VarType>
     <Quantity>0</Quantity>
    </Shape>
      </HF_PULSE>   
                 
     <HF_PULSE>
    <Duration>
     <Unit>us</Unit>
     <VarType>7</VarType>
     <JcampKwd>##$P[32]*4</JcampKwd>
    </Duration>
    <Phase>
     <Unit>quadrant</Unit>
     <VarType>0</VarType>
     <Quantity>1</Quantity>
     <Val>2</Val>
    </Phase>
    <Atten>
     <Unit>dB</Unit>
     <VarType>7</VarType>
     <JcampKwd>##$PL[13]</JcampKwd>
    </Atten>
    <Shape>
     <Unit>arb</Unit>
     <VarType>7</VarType>
     <Quantity>0</Quantity>
    </Shape>
      </HF_PULSE>   
       
     <HF_PULSE>
    <Duration>
     <Unit>us</Unit>
     <VarType>7</VarType>
     <JcampKwd>##$P[32]*2</JcampKwd>
    </Duration>
    <Phase>
     <Unit>quadrant</Unit>
     <VarType>0</VarType>
     <Quantity>1</Quantity>
     <Val>0</Val>
    </Phase>
    <Atten>
     <Unit>dB</Unit>
     <VarType>7</VarType>
     <JcampKwd>##$PL[13]</JcampKwd>
    </Atten>
    <Shape>
     <Unit>arb</Unit>
     <VarType>7</VarType>
     <Quantity>0</Quantity>
    </Shape>
      </HF_PULSE>   
       
     <HF_PULSE>
    <Duration>
     <Unit>us</Unit>
     <VarType>7</VarType>
     <JcampKwd>##$P[32]*3</JcampKwd>
    </Duration>
    <Phase>
     <Unit>quadrant</Unit>
     <VarType>0</VarType>
     <Quantity>1</Quantity>
     <Val>2</Val>
    </Phase>
    <Atten>
     <Unit>dB</Unit>
     <VarType>7</VarType>
     <JcampKwd>##$PL[13]</JcampKwd>
    </Atten>
    <Shape>
     <Unit>arb</Unit>
     <VarType>7</VarType>
     <Quantity>0</Quantity>
    </Shape>
      </HF_PULSE>   
       
     <HF_PULSE>
    <Duration>
     <Unit>us</Unit>
     <VarType>7</VarType>
     <JcampKwd>##$P[32]  </JcampKwd>
    </Duration>
    <Phase>
     <Unit>quadrant</Unit>
     <VarType>0</VarType>
     <Quantity>1</Quantity>
     <Val>0</Val>
    </Phase>
    <Atten>
     <Unit>dB</Unit>
     <VarType>7</VarType>
     <JcampKwd>##$PL[13]</JcampKwd>
    </Atten>
    <Shape>
     <Unit>arb</Unit>
     <VarType>7</VarType>
     <Quantity>0</Quantity>
    </Shape>
      </HF_PULSE>   
       
     <HF_PULSE>
    <Duration>
     <Unit>us</Unit>
     <VarType>7</VarType>
     <JcampKwd>##$P[32]*2</JcampKwd>
    </Duration>
    <Phase>
     <Unit>quadrant</Unit>
     <VarType>0</VarType>
     <Quantity>1</Quantity>
     <Val>2</Val>
    </Phase>
    <Atten>
     <Unit>dB</Unit>
     <VarType>7</VarType>
     <JcampKwd>##$PL[13]</JcampKwd>
    </Atten>
    <Shape>
     <Unit>arb</Unit>
     <VarType>7</VarType>
     <Quantity>0</Quantity>
    </Shape>
      </HF_PULSE>   
       
     <HF_PULSE>
    <Duration>
     <Unit>us</Unit>
     <VarType>7</VarType>
     <JcampKwd>##$P[32]*4</JcampKwd>
    </Duration>
    <Phase>
     <Unit>quadrant</Unit>
     <VarType>0</VarType>
     <Quantity>1</Quantity>
     <Val>0</Val>
    </Phase>
    <Atten>
     <Unit>dB</Unit>
     <VarType>7</VarType>
     <JcampKwd>##$PL[13]</JcampKwd>
    </Atten>
    <Shape>
     <Unit>arb</Unit>
     <VarType>7</VarType>
     <Quantity>0</Quantity>
    </Shape>
      </HF_PULSE>   
       
     <HF_PULSE>
    <Duration>
     <Unit>us</Unit>
     <VarType>7</VarType>
     <JcampKwd>##$P[32]*2</JcampKwd>
    </Duration>
    <Phase>
     <Unit>quadrant</Unit>
     <VarType>0</VarType>
     <Quantity>1</Quantity>
     <Val>2</Val>
    </Phase>
    <Atten>
     <Unit>dB</Unit>
     <VarType>7</VarType>
     <JcampKwd>##$PL[13]</JcampKwd>
    </Atten>
    <Shape>
     <Unit>arb</Unit>
     <VarType>7</VarType>
     <Quantity>0</Quantity>
    </Shape>
      </HF_PULSE>   
       
     <HF_PULSE>
    <Duration>
     <Unit>us</Unit>
     <VarType>7</VarType>
     <JcampKwd>##$P[32]*3</JcampKwd>
    </Duration>
    <Phase>
     <Unit>quadrant</Unit>
     <VarType>0</VarType>
     <Quantity>1</Quantity>
     <Val>0</Val>
    </Phase>
    <Atten>
     <Unit>dB</Unit>
     <VarType>7</VarType>
     <JcampKwd>##$PL[13]</JcampKwd>
    </Atten>
    <Shape>
     <Unit>arb</Unit>
     <VarType>7</VarType>
     <Quantity>0</Quantity>
    </Shape>
      </HF_PULSE>   
       
     <HF_PULSE>
    <Duration>
     <Unit>us</Unit>
     <VarType>7</VarType>
     <JcampKwd>##$P[32]*3</JcampKwd>
    </Duration>
    <Phase>
     <Unit>quadrant</Unit>
     <VarType>0</VarType>
     <Quantity>1</Quantity>
     <Val>0</Val>
    </Phase>
    <Atten>
     <Unit>dB</Unit>
     <VarType>7</VarType>
     <JcampKwd>##$PL[13]</JcampKwd>
    </Atten>
    <Shape>
     <Unit>arb</Unit>
     <VarType>7</VarType>
     <Quantity>0</Quantity>
    </Shape>
      </HF_PULSE>   
                 
     <HF_PULSE>
    <Duration>
     <Unit>us</Unit>
     <VarType>7</VarType>
     <JcampKwd>##$P[32]*4</JcampKwd>
    </Duration>
    <Phase>
     <Unit>quadrant</Unit>
     <VarType>0</VarType>
     <Quantity>1</Quantity>
     <Val>2</Val>
    </Phase>
    <Atten>
     <Unit>dB</Unit>
     <VarType>7</VarType>
     <JcampKwd>##$PL[13]</JcampKwd>
    </Atten>
    <Shape>
     <Unit>arb</Unit>
     <VarType>7</VarType>
     <Quantity>0</Quantity>
    </Shape>
      </HF_PULSE>   
       
     <HF_PULSE>
    <Duration>
     <Unit>us</Unit>
     <VarType>7</VarType>
     <JcampKwd>##$P[32]*2</JcampKwd>
    </Duration>
    <Phase>
     <Unit>quadrant</Unit>
     <VarType>0</VarType>
     <Quantity>1</Quantity>
     <Val>0</Val>
    </Phase>
    <Atten>
     <Unit>dB</Unit>
     <VarType>7</VarType>
     <JcampKwd>##$PL[13]</JcampKwd>
    </Atten>
    <Shape>
     <Unit>arb</Unit>
     <VarType>7</VarType>
     <Quantity>0</Quantity>
    </Shape>
      </HF_PULSE>   
       
     <HF_PULSE>
    <Duration>
     <Unit>us</Unit>
     <VarType>7</VarType>
     <JcampKwd>##$P[32]*3</JcampKwd>
    </Duration>
    <Phase>
     <Unit>quadrant</Unit>
     <VarType>0</VarType>
     <Quantity>1</Quantity>
     <Val>2</Val>
    </Phase>
    <Atten>
     <Unit>dB</Unit>
     <VarType>7</VarType>
     <JcampKwd>##$PL[13]</JcampKwd>
    </Atten>
    <Shape>
     <Unit>arb</Unit>
     <VarType>7</VarType>
     <Quantity>0</Quantity>
    </Shape>
      </HF_PULSE>   
       
     <HF_PULSE>
    <Duration>
     <Unit>us</Unit>
     <VarType>7</VarType>
     <JcampKwd>##$P[32]  </JcampKwd>
    </Duration>
    <Phase>
     <Unit>quadrant</Unit>
     <VarType>0</VarType>
     <Quantity>1</Quantity>
     <Val>0</Val>
    </Phase>
    <Atten>
     <Unit>dB</Unit>
     <VarType>7</VarType>
     <JcampKwd>##$PL[13]</JcampKwd>
    </Atten>
    <Shape>
     <Unit>arb</Unit>
     <VarType>7</VarType>
     <Quantity>0</Quantity>
    </Shape>
      </HF_PULSE>   
       
     <HF_PULSE>
    <Duration>
     <Unit>us</Unit>
     <VarType>7</VarType>
     <JcampKwd>##$P[32]*2</JcampKwd>
    </Duration>
    <Phase>
     <Unit>quadrant</Unit>
     <VarType>0</VarType>
     <Quantity>1</Quantity>
     <Val>2</Val>
    </Phase>
    <Atten>
     <Unit>dB</Unit>
     <VarType>7</VarType>
     <JcampKwd>##$PL[13]</JcampKwd>
    </Atten>
    <Shape>
     <Unit>arb</Unit>
     <VarType>7</VarType>
     <Quantity>0</Quantity>
    </Shape>
      </HF_PULSE>   
       
     <HF_PULSE>
    <Duration>
     <Unit>us</Unit>
     <VarType>7</VarType>
     <JcampKwd>##$P[32]*4</JcampKwd>
    </Duration>
    <Phase>
     <Unit>quadrant</Unit>
     <VarType>0</VarType>
     <Quantity>1</Quantity>
     <Val>0</Val>
    </Phase>
    <Atten>
     <Unit>dB</Unit>
     <VarType>7</VarType>
     <JcampKwd>##$PL[13]</JcampKwd>
    </Atten>
    <Shape>
     <Unit>arb</Unit>
     <VarType>7</VarType>
     <Quantity>0</Quantity>
    </Shape>
      </HF_PULSE>   
       
     <HF_PULSE>
    <Duration>
     <Unit>us</Unit>
     <VarType>7</VarType>
     <JcampKwd>##$P[32]*2</JcampKwd>
    </Duration>
    <Phase>
     <Unit>quadrant</Unit>
     <VarType>0</VarType>
     <Quantity>1</Quantity>
     <Val>2</Val>
    </Phase>
    <Atten>
     <Unit>dB</Unit>
     <VarType>7</VarType>
     <JcampKwd>##$PL[13]</JcampKwd>
    </Atten>
    <Shape>
     <Unit>arb</Unit>
     <VarType>7</VarType>
     <Quantity>0</Quantity>
    </Shape>
      </HF_PULSE>   
       
     <HF_PULSE>
    <Duration>
     <Unit>us</Unit>
     <VarType>7</VarType>
     <JcampKwd>##$P[32]*3</JcampKwd>
    </Duration>
    <Phase>
     <Unit>quadrant</Unit>
     <VarType>0</VarType>
     <Quantity>1</Quantity>
     <Val>0</Val>
    </Phase>
    <Atten>
     <Unit>dB</Unit>
     <VarType>7</VarType>
     <JcampKwd>##$PL[13]</JcampKwd>
    </Atten>
    <Shape>
     <Unit>arb</Unit>
     <VarType>7</VarType>
     <Quantity>0</Quantity>
    </Shape>
      </HF_PULSE>   
       
     <HF_PULSE>
    <Duration>
     <Unit>us</Unit>
     <VarType>7</VarType>
     <JcampKwd>##$P[32]*3</JcampKwd>
    </Duration>
    <Phase>
     <Unit>quadrant</Unit>
     <VarType>0</VarType>
     <Quantity>1</Quantity>
     <Val>2</Val>
    </Phase>
    <Atten>
     <Unit>dB</Unit>
     <VarType>7</VarType>
     <JcampKwd>##$PL[13]</JcampKwd>
    </Atten>
    <Shape>
     <Unit>arb</Unit>
     <VarType>7</VarType>
     <Quantity>0</Quantity>
    </Shape>
      </HF_PULSE>   
              
     <HF_PULSE>
    <Duration>
     <Unit>us</Unit>
     <VarType>7</VarType>
     <JcampKwd>##$P[32]*4</JcampKwd>
    </Duration>
    <Phase>
     <Unit>quadrant</Unit>
     <VarType>0</VarType>
     <Quantity>1</Quantity>
     <Val>0</Val>
    </Phase>
    <Atten>
     <Unit>dB</Unit>
     <VarType>7</VarType>
     <JcampKwd>##$PL[13]</JcampKwd>
    </Atten>
    <Shape>
     <Unit>arb</Unit>
     <VarType>7</VarType>
     <Quantity>0</Quantity>
    </Shape>
      </HF_PULSE>   
       
     <HF_PULSE>
    <Duration>
     <Unit>us</Unit>
     <VarType>7</VarType>
     <JcampKwd>##$P[32]*2</JcampKwd>
    </Duration>
    <Phase>
     <Unit>quadrant</Unit>
     <VarType>0</VarType>
     <Quantity>1</Quantity>
     <Val>2</Val>
    </Phase>
    <Atten>
     <Unit>dB</Unit>
     <VarType>7</VarType>
     <JcampKwd>##$PL[13]</JcampKwd>
    </Atten>
    <Shape>
     <Unit>arb</Unit>
     <VarType>7</VarType>
     <Quantity>0</Quantity>
    </Shape>
      </HF_PULSE>   
       
     <HF_PULSE>
    <Duration>
     <Unit>us</Unit>
     <VarType>7</VarType>
     <JcampKwd>##$P[32]*3</JcampKwd>
    </Duration>
    <Phase>
     <Unit>quadrant</Unit>
     <VarType>0</VarType>
     <Quantity>1</Quantity>
     <Val>0</Val>
    </Phase>
    <Atten>
     <Unit>dB</Unit>
     <VarType>7</VarType>
     <JcampKwd>##$PL[13]</JcampKwd>
    </Atten>
    <Shape>
     <Unit>arb</Unit>
     <VarType>7</VarType>
     <Quantity>0</Quantity>
    </Shape>
      </HF_PULSE>   
       
     <HF_PULSE>
    <Duration>
     <Unit>us</Unit>
     <VarType>7</VarType>
     <JcampKwd>##$P[32]  </JcampKwd>
    </Duration>
    <Phase>
     <Unit>quadrant</Unit>
     <VarType>0</VarType>
     <Quantity>1</Quantity>
     <Val>2</Val>
    </Phase>
    <Atten>
     <Unit>dB</Unit>
     <VarType>7</VarType>
     <JcampKwd>##$PL[13]</JcampKwd>
    </Atten>
    <Shape>
     <Unit>arb</Unit>
     <VarType>7</VarType>
     <Quantity>0</Quantity>
    </Shape>
      </HF_PULSE>   
       
     <HF_PULSE>
    <Duration>
     <Unit>us</Unit>
     <VarType>7</VarType>
     <JcampKwd>##$P[32]*2</JcampKwd>
    </Duration>
    <Phase>
     <Unit>quadrant</Unit>
     <VarType>0</VarType>
     <Quantity>1</Quantity>
     <Val>0</Val>
    </Phase>
    <Atten>
     <Unit>dB</Unit>
     <VarType>7</VarType>
     <JcampKwd>##$PL[13]</JcampKwd>
    </Atten>
    <Shape>
     <Unit>arb</Unit>
     <VarType>7</VarType>
     <Quantity>0</Quantity>
    </Shape>
      </HF_PULSE>   
       
     <HF_PULSE>
    <Duration>
     <Unit>us</Unit>
     <VarType>7</VarType>
     <JcampKwd>##$P[32]*4</JcampKwd>
    </Duration>
    <Phase>
     <Unit>quadrant</Unit>
     <VarType>0</VarType>
     <Quantity>1</Quantity>
     <Val>2</Val>
    </Phase>
    <Atten>
     <Unit>dB</Unit>
     <VarType>7</VarType>
     <JcampKwd>##$PL[13]</JcampKwd>
    </Atten>
    <Shape>
     <Unit>arb</Unit>
     <VarType>7</VarType>
     <Quantity>0</Quantity>
    </Shape>
      </HF_PULSE>   
       
     <HF_PULSE>
    <Duration>
     <Unit>us</Unit>
     <VarType>7</VarType>
     <JcampKwd>##$P[32]*2</JcampKwd>
    </Duration>
    <Phase>
     <Unit>quadrant</Unit>
     <VarType>0</VarType>
     <Quantity>1</Quantity>
     <Val>0</Val>
    </Phase>
    <Atten>
     <Unit>dB</Unit>
     <VarType>7</VarType>
     <JcampKwd>##$PL[13]</JcampKwd>
    </Atten>
    <Shape>
     <Unit>arb</Unit>
     <VarType>7</VarType>
     <Quantity>0</Quantity>
    </Shape>
      </HF_PULSE>   
       
     <HF_PULSE>
    <Duration>
     <Unit>us</Unit>
     <VarType>7</VarType>
     <JcampKwd>##$P[32]*3</JcampKwd>
    </Duration>
    <Phase>
     <Unit>quadrant</Unit>
     <VarType>0</VarType>
     <Quantity>1</Quantity>
     <Val>2</Val>
    </Phase>
    <Atten>
     <Unit>dB</Unit>
     <VarType>7</VarType>
     <JcampKwd>##$PL[13]</JcampKwd>
    </Atten>
    <Shape>
     <Unit>arb</Unit>
     <VarType>7</VarType>
     <Quantity>0</Quantity>
    </Shape>
      </HF_PULSE>   
       
     <HF_PULSE>
    <Duration>
     <Unit>us</Unit>
     <VarType>7</VarType>
     <JcampKwd>##$P[32]*3</JcampKwd>
    </Duration>
    <Phase>
     <Unit>quadrant</Unit>
     <VarType>0</VarType>
     <Quantity>1</Quantity>
     <Val>2</Val>
    </Phase>
    <Atten>
     <Unit>dB</Unit>
     <VarType>7</VarType>
     <JcampKwd>##$PL[13]</JcampKwd>
    </Atten>
    <Shape>
     <Unit>arb</Unit>
     <VarType>7</VarType>
     <Quantity>0</Quantity>
    </Shape>
      </HF_PULSE>   
              
     <HF_PULSE>
    <Duration>
     <Unit>us</Unit>
     <VarType>7</VarType>
     <JcampKwd>##$P[32]*4</JcampKwd>
    </Duration>
    <Phase>
     <Unit>quadrant</Unit>
     <VarType>0</VarType>
     <Quantity>1</Quantity>
     <Val>0</Val>
    </Phase>
    <Atten>
     <Unit>dB</Unit>
     <VarType>7</VarType>
     <JcampKwd>##$PL[13]</JcampKwd>
    </Atten>
    <Shape>
     <Unit>arb</Unit>
     <VarType>7</VarType>
     <Quantity>0</Quantity>
    </Shape>
      </HF_PULSE>   
       
     <HF_PULSE>
    <Duration>
     <Unit>us</Unit>
     <VarType>7</VarType>
     <JcampKwd>##$P[32]*2</JcampKwd>
    </Duration>
    <Phase>
     <Unit>quadrant</Unit>
     <VarType>0</VarType>
     <Quantity>1</Quantity>
     <Val>2</Val>
    </Phase>
    <Atten>
     <Unit>dB</Unit>
     <VarType>7</VarType>
     <JcampKwd>##$PL[13]</JcampKwd>
    </Atten>
    <Shape>
     <Unit>arb</Unit>
     <VarType>7</VarType>
     <Quantity>0</Quantity>
    </Shape>
      </HF_PULSE>   
       
     <HF_PULSE>
    <Duration>
     <Unit>us</Unit>
     <VarType>7</VarType>
     <JcampKwd>##$P[32]*3</JcampKwd>
    </Duration>
    <Phase>
     <Unit>quadrant</Unit>
     <VarType>0</VarType>
     <Quantity>1</Quantity>
     <Val>0</Val>
    </Phase>
    <Atten>
     <Unit>dB</Unit>
     <VarType>7</VarType>
     <JcampKwd>##$PL[13]</JcampKwd>
    </Atten>
    <Shape>
     <Unit>arb</Unit>
     <VarType>7</VarType>
     <Quantity>0</Quantity>
    </Shape>
      </HF_PULSE>   
       
     <HF_PULSE>
    <Duration>
     <Unit>us</Unit>
     <VarType>7</VarType>
     <JcampKwd>##$P[32]  </JcampKwd>
    </Duration>
    <Phase>
     <Unit>quadrant</Unit>
     <VarType>0</VarType>
     <Quantity>1</Quantity>
     <Val>2</Val>
    </Phase>
    <Atten>
     <Unit>dB</Unit>
     <VarType>7</VarType>
     <JcampKwd>##$PL[13]</JcampKwd>
    </Atten>
    <Shape>
     <Unit>arb</Unit>
     <VarType>7</VarType>
     <Quantity>0</Quantity>
    </Shape>
      </HF_PULSE>   
       
     <HF_PULSE>
    <Duration>
     <Unit>us</Unit>
     <VarType>7</VarType>
     <JcampKwd>##$P[32]*2</JcampKwd>
    </Duration>
    <Phase>
     <Unit>quadrant</Unit>
     <VarType>0</VarType>
     <Quantity>1</Quantity>
     <Val>0</Val>
    </Phase>
    <Atten>
     <Unit>dB</Unit>
     <VarType>7</VarType>
     <JcampKwd>##$PL[13]</JcampKwd>
    </Atten>
    <Shape>
     <Unit>arb</Unit>
     <VarType>7</VarType>
     <Quantity>0</Quantity>
    </Shape>
      </HF_PULSE>   
       
     <HF_PULSE>
    <Duration>
     <Unit>us</Unit>
     <VarType>7</VarType>
     <JcampKwd>##$P[32]*4</JcampKwd>
    </Duration>
    <Phase>
     <Unit>quadrant</Unit>
     <VarType>0</VarType>
     <Quantity>1</Quantity>
     <Val>2</Val>
    </Phase>
    <Atten>
     <Unit>dB</Unit>
     <VarType>7</VarType>
     <JcampKwd>##$PL[13]</JcampKwd>
    </Atten>
    <Shape>
     <Unit>arb</Unit>
     <VarType>7</VarType>
     <Quantity>0</Quantity>
    </Shape>
      </HF_PULSE>   
       
     <HF_PULSE>
    <Duration>
     <Unit>us</Unit>
     <VarType>7</VarType>
     <JcampKwd>##$P[32]*2</JcampKwd>
    </Duration>
    <Phase>
     <Unit>quadrant</Unit>
     <VarType>0</VarType>
     <Quantity>1</Quantity>
     <Val>0</Val>
    </Phase>
    <Atten>
     <Unit>dB</Unit>
     <VarType>7</VarType>
     <JcampKwd>##$PL[13]</JcampKwd>
    </Atten>
    <Shape>
     <Unit>arb</Unit>
     <VarType>7</VarType>
     <Quantity>0</Quantity>
    </Shape>
      </HF_PULSE>   
       
     <HF_PULSE>
    <Duration>
     <Unit>us</Unit>
     <VarType>7</VarType>
     <JcampKwd>##$P[32]*3</JcampKwd>
    </Duration>
    <Phase>
     <Unit>quadrant</Unit>
     <VarType>0</VarType>
     <Quantity>1</Quantity>
     <Val>2</Val>
    </Phase>
    <Atten>
     <Unit>dB</Unit>
     <VarType>7</VarType>
     <JcampKwd>##$PL[13]</JcampKwd>
    </Atten>
    <Shape>
     <Unit>arb</Unit>
     <VarType>7</VarType>
     <Quantity>0</Quantity>
    </Shape>
      </HF_PULSE>   
       
     <HF_PULSE>
    <Duration>
     <Unit>us</Unit>
     <VarType>7</VarType>
     <JcampKwd>##$P[32]*3</JcampKwd>
    </Duration>
    <Phase>
     <Unit>quadrant</Unit>
     <VarType>0</VarType>
     <Quantity>1</Quantity>
     <Val>2</Val>
    </Phase>
    <Atten>
     <Unit>dB</Unit>
     <VarType>7</VarType>
     <JcampKwd>##$PL[13]</JcampKwd>
    </Atten>
    <Shape>
     <Unit>arb</Unit>
     <VarType>7</VarType>
     <Quantity>0</Quantity>
    </Shape>
      </HF_PULSE>   
              
     <HF_PULSE>
    <Duration>
     <Unit>us</Unit>
     <VarType>7</VarType>
     <JcampKwd>##$P[32]*4</JcampKwd>
    </Duration>
    <Phase>
     <Unit>quadrant</Unit>
     <VarType>0</VarType>
     <Quantity>1</Quantity>
     <Val>0</Val>
    </Phase>
    <Atten>
     <Unit>dB</Unit>
     <VarType>7</VarType>
     <JcampKwd>##$PL[13]</JcampKwd>
    </Atten>
    <Shape>
     <Unit>arb</Unit>
     <VarType>7</VarType>
     <Quantity>0</Quantity>
    </Shape>
      </HF_PULSE>   
       
     <HF_PULSE>
    <Duration>
     <Unit>us</Unit>
     <VarType>7</VarType>
     <JcampKwd>##$P[32]*2</JcampKwd>
    </Duration>
    <Phase>
     <Unit>quadrant</Unit>
     <VarType>0</VarType>
     <Quantity>1</Quantity>
     <Val>2</Val>
    </Phase>
    <Atten>
     <Unit>dB</Unit>
     <VarType>7</VarType>
     <JcampKwd>##$PL[13]</JcampKwd>
    </Atten>
    <Shape>
     <Unit>arb</Unit>
     <VarType>7</VarType>
     <Quantity>0</Quantity>
    </Shape>
      </HF_PULSE>   
       
     <HF_PULSE>
    <Duration>
     <Unit>us</Unit>
     <VarType>7</VarType>
     <JcampKwd>##$P[32]*3</JcampKwd>
    </Duration>
    <Phase>
     <Unit>quadrant</Unit>
     <VarType>0</VarType>
     <Quantity>1</Quantity>
     <Val>0</Val>
    </Phase>
    <Atten>
     <Unit>dB</Unit>
     <VarType>7</VarType>
     <JcampKwd>##$PL[13]</JcampKwd>
    </Atten>
    <Shape>
     <Unit>arb</Unit>
     <VarType>7</VarType>
     <Quantity>0</Quantity>
    </Shape>
      </HF_PULSE>   
       
     <HF_PULSE>
    <Duration>
     <Unit>us</Unit>
     <VarType>7</VarType>
     <JcampKwd>##$P[32]  </JcampKwd>
    </Duration>
    <Phase>
     <Unit>quadrant</Unit>
     <VarType>0</VarType>
     <Quantity>1</Quantity>
     <Val>2</Val>
    </Phase>
    <Atten>
     <Unit>dB</Unit>
     <VarType>7</VarType>
     <JcampKwd>##$PL[13]</JcampKwd>
    </Atten>
    <Shape>
     <Unit>arb</Unit>
     <VarType>7</VarType>
     <Quantity>0</Quantity>
    </Shape>
      </HF_PULSE>   
       
     <HF_PULSE>
    <Duration>
     <Unit>us</Unit>
     <VarType>7</VarType>
     <JcampKwd>##$P[32]*2</JcampKwd>
    </Duration>
    <Phase>
     <Unit>quadrant</Unit>
     <VarType>0</VarType>
     <Quantity>1</Quantity>
     <Val>0</Val>
    </Phase>
    <Atten>
     <Unit>dB</Unit>
     <VarType>7</VarType>
     <JcampKwd>##$PL[13]</JcampKwd>
    </Atten>
    <Shape>
     <Unit>arb</Unit>
     <VarType>7</VarType>
     <Quantity>0</Quantity>
    </Shape>
      </HF_PULSE>   
       
     <HF_PULSE>
    <Duration>
     <Unit>us</Unit>
     <VarType>7</VarType>
     <JcampKwd>##$P[32]*4</JcampKwd>
    </Duration>
    <Phase>
     <Unit>quadrant</Unit>
     <VarType>0</VarType>
     <Quantity>1</Quantity>
     <Val>2</Val>
    </Phase>
    <Atten>
     <Unit>dB</Unit>
     <VarType>7</VarType>
     <JcampKwd>##$PL[13]</JcampKwd>
    </Atten>
    <Shape>
     <Unit>arb</Unit>
     <VarType>7</VarType>
     <Quantity>0</Quantity>
    </Shape>
      </HF_PULSE>   
       
     <HF_PULSE>
    <Duration>
     <Unit>us</Unit>
     <VarType>7</VarType>
     <JcampKwd>##$P[32]*2</JcampKwd>
    </Duration>
    <Phase>
     <Unit>quadrant</Unit>
     <VarType>0</VarType>
     <Quantity>1</Quantity>
     <Val>0</Val>
    </Phase>
    <Atten>
     <Unit>dB</Unit>
     <VarType>7</VarType>
     <JcampKwd>##$PL[13]</JcampKwd>
    </Atten>
    <Shape>
     <Unit>arb</Unit>
     <VarType>7</VarType>
     <Quantity>0</Quantity>
    </Shape>
      </HF_PULSE>   
       
     <HF_PULSE>
    <Duration>
     <Unit>us</Unit>
     <VarType>7</VarType>
     <JcampKwd>##$P[32]*3</JcampKwd>
    </Duration>
    <Phase>
     <Unit>quadrant</Unit>
     <VarType>0</VarType>
     <Quantity>1</Quantity>
     <Val>2</Val>
    </Phase>
    <Atten>
     <Unit>dB</Unit>
     <VarType>7</VarType>
     <JcampKwd>##$PL[13]</JcampKwd>
    </Atten>
    <Shape>
     <Unit>arb</Unit>
     <VarType>7</VarType>
     <Quantity>0</Quantity>
    </Shape>
      </HF_PULSE>   
       
     <HF_PULSE>
    <Duration>
     <Unit>us</Unit>
     <VarType>7</VarType>
     <JcampKwd>##$P[32]*3</JcampKwd>
    </Duration>
    <Phase>
     <Unit>quadrant</Unit>
     <VarType>0</VarType>
     <Quantity>1</Quantity>
     <Val>0</Val>
    </Phase>
    <Atten>
     <Unit>dB</Unit>
     <VarType>7</VarType>
     <JcampKwd>##$PL[13]</JcampKwd>
    </Atten>
    <Shape>
     <Unit>arb</Unit>
     <VarType>7</VarType>
     <Quantity>0</Quantity>
    </Shape>
      </HF_PULSE>   
                 
     <HF_PULSE>
    <Duration>
     <Unit>us</Unit>
     <VarType>7</VarType>
     <JcampKwd>##$P[32]*4</JcampKwd>
    </Duration>
    <Phase>
     <Unit>quadrant</Unit>
     <VarType>0</VarType>
     <Quantity>1</Quantity>
     <Val>2</Val>
    </Phase>
    <Atten>
     <Unit>dB</Unit>
     <VarType>7</VarType>
     <JcampKwd>##$PL[13]</JcampKwd>
    </Atten>
    <Shape>
     <Unit>arb</Unit>
     <VarType>7</VarType>
     <Quantity>0</Quantity>
    </Shape>
      </HF_PULSE>   
       
     <HF_PULSE>
    <Duration>
     <Unit>us</Unit>
     <VarType>7</VarType>
     <JcampKwd>##$P[32]*2</JcampKwd>
    </Duration>
    <Phase>
     <Unit>quadrant</Unit>
     <VarType>0</VarType>
     <Quantity>1</Quantity>
     <Val>0</Val>
    </Phase>
    <Atten>
     <Unit>dB</Unit>
     <VarType>7</VarType>
     <JcampKwd>##$PL[13]</JcampKwd>
    </Atten>
    <Shape>
     <Unit>arb</Unit>
     <VarType>7</VarType>
     <Quantity>0</Quantity>
    </Shape>
      </HF_PULSE>   
       
     <HF_PULSE>
    <Duration>
     <Unit>us</Unit>
     <VarType>7</VarType>
     <JcampKwd>##$P[32]*3</JcampKwd>
    </Duration>
    <Phase>
     <Unit>quadrant</Unit>
     <VarType>0</VarType>
     <Quantity>1</Quantity>
     <Val>2</Val>
    </Phase>
    <Atten>
     <Unit>dB</Unit>
     <VarType>7</VarType>
     <JcampKwd>##$PL[13]</JcampKwd>
    </Atten>
    <Shape>
     <Unit>arb</Unit>
     <VarType>7</VarType>
     <Quantity>0</Quantity>
    </Shape>
      </HF_PULSE>   
       
     <HF_PULSE>
    <Duration>
     <Unit>us</Unit>
     <VarType>7</VarType>
     <JcampKwd>##$P[32]  </JcampKwd>
    </Duration>
    <Phase>
     <Unit>quadrant</Unit>
     <VarType>0</VarType>
     <Quantity>1</Quantity>
     <Val>0</Val>
    </Phase>
    <Atten>
     <Unit>dB</Unit>
     <VarType>7</VarType>
     <JcampKwd>##$PL[13]</JcampKwd>
    </Atten>
    <Shape>
     <Unit>arb</Unit>
     <VarType>7</VarType>
     <Quantity>0</Quantity>
    </Shape>
      </HF_PULSE>   
       
     <HF_PULSE>
    <Duration>
     <Unit>us</Unit>
     <VarType>7</VarType>
     <JcampKwd>##$P[32]*2</JcampKwd>
    </Duration>
    <Phase>
     <Unit>quadrant</Unit>
     <VarType>0</VarType>
     <Quantity>1</Quantity>
     <Val>2</Val>
    </Phase>
    <Atten>
     <Unit>dB</Unit>
     <VarType>7</VarType>
     <JcampKwd>##$PL[13]</JcampKwd>
    </Atten>
    <Shape>
     <Unit>arb</Unit>
     <VarType>7</VarType>
     <Quantity>0</Quantity>
    </Shape>
      </HF_PULSE>   
       
     <HF_PULSE>
    <Duration>
     <Unit>us</Unit>
     <VarType>7</VarType>
     <JcampKwd>##$P[32]*4</JcampKwd>
    </Duration>
    <Phase>
     <Unit>quadrant</Unit>
     <VarType>0</VarType>
     <Quantity>1</Quantity>
     <Val>0</Val>
    </Phase>
    <Atten>
     <Unit>dB</Unit>
     <VarType>7</VarType>
     <JcampKwd>##$PL[13]</JcampKwd>
    </Atten>
    <Shape>
     <Unit>arb</Unit>
     <VarType>7</VarType>
     <Quantity>0</Quantity>
    </Shape>
      </HF_PULSE>   
       
     <HF_PULSE>
    <Duration>
     <Unit>us</Unit>
     <VarType>7</VarType>
     <JcampKwd>##$P[32]*2</JcampKwd>
    </Duration>
    <Phase>
     <Unit>quadrant</Unit>
     <VarType>0</VarType>
     <Quantity>1</Quantity>
     <Val>2</Val>
    </Phase>
    <Atten>
     <Unit>dB</Unit>
     <VarType>7</VarType>
     <JcampKwd>##$PL[13]</JcampKwd>
    </Atten>
    <Shape>
     <Unit>arb</Unit>
     <VarType>7</VarType>
     <Quantity>0</Quantity>
    </Shape>
      </HF_PULSE>   
       
     <HF_PULSE>
    <Duration>
     <Unit>us</Unit>
     <VarType>7</VarType>
     <JcampKwd>##$P[32]*3</JcampKwd>
    </Duration>
    <Phase>
     <Unit>quadrant</Unit>
     <VarType>0</VarType>
     <Quantity>1</Quantity>
     <Val>0</Val>
    </Phase>
    <Atten>
     <Unit>dB</Unit>
     <VarType>7</VarType>
     <JcampKwd>##$PL[13]</JcampKwd>
    </Atten>
    <Shape>
     <Unit>arb</Unit>
     <VarType>7</VarType>
     <Quantity>0</Quantity>
    </Shape>
      </HF_PULSE>   
       
     <HF_PULSE>
    <Duration>
     <Unit>us</Unit>
     <VarType>7</VarType>
     <JcampKwd>##$P[32]*3</JcampKwd>
    </Duration>
    <Phase>
     <Unit>quadrant</Unit>
     <VarType>0</VarType>
     <Quantity>1</Quantity>
     <Val>0</Val>
    </Phase>
    <Atten>
     <Unit>dB</Unit>
     <VarType>7</VarType>
     <JcampKwd>##$PL[13]</JcampKwd>
    </Atten>
    <Shape>
     <Unit>arb</Unit>
     <VarType>7</VarType>
     <Quantity>0</Quantity>
    </Shape>
      </HF_PULSE>   
                 
     <HF_PULSE>
    <Duration>
     <Unit>us</Unit>
     <VarType>7</VarType>
     <JcampKwd>##$P[32]*4</JcampKwd>
    </Duration>
    <Phase>
     <Unit>quadrant</Unit>
     <VarType>0</VarType>
     <Quantity>1</Quantity>
     <Val>2</Val>
    </Phase>
    <Atten>
     <Unit>dB</Unit>
     <VarType>7</VarType>
     <JcampKwd>##$PL[13]</JcampKwd>
    </Atten>
    <Shape>
     <Unit>arb</Unit>
     <VarType>7</VarType>
     <Quantity>0</Quantity>
    </Shape>
      </HF_PULSE>   
       
     <HF_PULSE>
    <Duration>
     <Unit>us</Unit>
     <VarType>7</VarType>
     <JcampKwd>##$P[32]*2</JcampKwd>
    </Duration>
    <Phase>
     <Unit>quadrant</Unit>
     <VarType>0</VarType>
     <Quantity>1</Quantity>
     <Val>0</Val>
    </Phase>
    <Atten>
     <Unit>dB</Unit>
     <VarType>7</VarType>
     <JcampKwd>##$PL[13]</JcampKwd>
    </Atten>
    <Shape>
     <Unit>arb</Unit>
     <VarType>7</VarType>
     <Quantity>0</Quantity>
    </Shape>
      </HF_PULSE>   
       
     <HF_PULSE>
    <Duration>
     <Unit>us</Unit>
     <VarType>7</VarType>
     <JcampKwd>##$P[32]*3</JcampKwd>
    </Duration>
    <Phase>
     <Unit>quadrant</Unit>
     <VarType>0</VarType>
     <Quantity>1</Quantity>
     <Val>2</Val>
    </Phase>
    <Atten>
     <Unit>dB</Unit>
     <VarType>7</VarType>
     <JcampKwd>##$PL[13]</JcampKwd>
    </Atten>
    <Shape>
     <Unit>arb</Unit>
     <VarType>7</VarType>
     <Quantity>0</Quantity>
    </Shape>
      </HF_PULSE>   
       
     <HF_PULSE>
    <Duration>
     <Unit>us</Unit>
     <VarType>7</VarType>
     <JcampKwd>##$P[32]  </JcampKwd>
    </Duration>
    <Phase>
     <Unit>quadrant</Unit>
     <VarType>0</VarType>
     <Quantity>1</Quantity>
     <Val>0</Val>
    </Phase>
    <Atten>
     <Unit>dB</Unit>
     <VarType>7</VarType>
     <JcampKwd>##$PL[13]</JcampKwd>
    </Atten>
    <Shape>
     <Unit>arb</Unit>
     <VarType>7</VarType>
     <Quantity>0</Quantity>
    </Shape>
      </HF_PULSE>   
       
     <HF_PULSE>
    <Duration>
     <Unit>us</Unit>
     <VarType>7</VarType>
     <JcampKwd>##$P[32]*2</JcampKwd>
    </Duration>
    <Phase>
     <Unit>quadrant</Unit>
     <VarType>0</VarType>
     <Quantity>1</Quantity>
     <Val>2</Val>
    </Phase>
    <Atten>
     <Unit>dB</Unit>
     <VarType>7</VarType>
     <JcampKwd>##$PL[13]</JcampKwd>
    </Atten>
    <Shape>
     <Unit>arb</Unit>
     <VarType>7</VarType>
     <Quantity>0</Quantity>
    </Shape>
      </HF_PULSE>   
       
     <HF_PULSE>
    <Duration>
     <Unit>us</Unit>
     <VarType>7</VarType>
     <JcampKwd>##$P[32]*4</JcampKwd>
    </Duration>
    <Phase>
     <Unit>quadrant</Unit>
     <VarType>0</VarType>
     <Quantity>1</Quantity>
     <Val>0</Val>
    </Phase>
    <Atten>
     <Unit>dB</Unit>
     <VarType>7</VarType>
     <JcampKwd>##$PL[13]</JcampKwd>
    </Atten>
    <Shape>
     <Unit>arb</Unit>
     <VarType>7</VarType>
     <Quantity>0</Quantity>
    </Shape>
      </HF_PULSE>   
       
     <HF_PULSE>
    <Duration>
     <Unit>us</Unit>
     <VarType>7</VarType>
     <JcampKwd>##$P[32]*2</JcampKwd>
    </Duration>
    <Phase>
     <Unit>quadrant</Unit>
     <VarType>0</VarType>
     <Quantity>1</Quantity>
     <Val>2</Val>
    </Phase>
    <Atten>
     <Unit>dB</Unit>
     <VarType>7</VarType>
     <JcampKwd>##$PL[13]</JcampKwd>
    </Atten>
    <Shape>
     <Unit>arb</Unit>
     <VarType>7</VarType>
     <Quantity>0</Quantity>
    </Shape>
      </HF_PULSE>   
       
     <HF_PULSE>
    <Duration>
     <Unit>us</Unit>
     <VarType>7</VarType>
     <JcampKwd>##$P[32]*3</JcampKwd>
    </Duration>
    <Phase>
     <Unit>quadrant</Unit>
     <VarType>0</VarType>
     <Quantity>1</Quantity>
     <Val>0</Val>
    </Phase>
    <Atten>
     <Unit>dB</Unit>
     <VarType>7</VarType>
     <JcampKwd>##$PL[13]</JcampKwd>
    </Atten>
    <Shape>
     <Unit>arb</Unit>
     <VarType>7</VarType>
     <Quantity>0</Quantity>
    </Shape>
      </HF_PULSE>   
       
     <HF_PULSE>
    <Duration>
     <Unit>us</Unit>
     <VarType>7</VarType>
     <JcampKwd>##$P[32]*3</JcampKwd>
    </Duration>
    <Phase>
     <Unit>quadrant</Unit>
     <VarType>0</VarType>
     <Quantity>1</Quantity>
     <Val>0</Val>
    </Phase>
    <Atten>
     <Unit>dB</Unit>
     <VarType>7</VarType>
     <JcampKwd>##$PL[13]</JcampKwd>
    </Atten>
    <Shape>
     <Unit>arb</Unit>
     <VarType>7</VarType>
     <Quantity>0</Quantity>
    </Shape>
      </HF_PULSE>   
                 
     <HF_PULSE>
    <Duration>
     <Unit>us</Unit>
     <VarType>7</VarType>
     <JcampKwd>##$P[32]*4</JcampKwd>
    </Duration>
    <Phase>
     <Unit>quadrant</Unit>
     <VarType>0</VarType>
     <Quantity>1</Quantity>
     <Val>2</Val>
    </Phase>
    <Atten>
     <Unit>dB</Unit>
     <VarType>7</VarType>
     <JcampKwd>##$PL[13]</JcampKwd>
    </Atten>
    <Shape>
     <Unit>arb</Unit>
     <VarType>7</VarType>
     <Quantity>0</Quantity>
    </Shape>
      </HF_PULSE>   
       
     <HF_PULSE>
    <Duration>
     <Unit>us</Unit>
     <VarType>7</VarType>
     <JcampKwd>##$P[32]*2</JcampKwd>
    </Duration>
    <Phase>
     <Unit>quadrant</Unit>
     <VarType>0</VarType>
     <Quantity>1</Quantity>
     <Val>0</Val>
    </Phase>
    <Atten>
     <Unit>dB</Unit>
     <VarType>7</VarType>
     <JcampKwd>##$PL[13]</JcampKwd>
    </Atten>
    <Shape>
     <Unit>arb</Unit>
     <VarType>7</VarType>
     <Quantity>0</Quantity>
    </Shape>
      </HF_PULSE>   
       
     <HF_PULSE>
    <Duration>
     <Unit>us</Unit>
     <VarType>7</VarType>
     <JcampKwd>##$P[32]*3</JcampKwd>
    </Duration>
    <Phase>
     <Unit>quadrant</Unit>
     <VarType>0</VarType>
     <Quantity>1</Quantity>
     <Val>2</Val>
    </Phase>
    <Atten>
     <Unit>dB</Unit>
     <VarType>7</VarType>
     <JcampKwd>##$PL[13]</JcampKwd>
    </Atten>
    <Shape>
     <Unit>arb</Unit>
     <VarType>7</VarType>
     <Quantity>0</Quantity>
    </Shape>
      </HF_PULSE>   
       
     <HF_PULSE>
    <Duration>
     <Unit>us</Unit>
     <VarType>7</VarType>
     <JcampKwd>##$P[32]  </JcampKwd>
    </Duration>
    <Phase>
     <Unit>quadrant</Unit>
     <VarType>0</VarType>
     <Quantity>1</Quantity>
     <Val>0</Val>
    </Phase>
    <Atten>
     <Unit>dB</Unit>
     <VarType>7</VarType>
     <JcampKwd>##$PL[13]</JcampKwd>
    </Atten>
    <Shape>
     <Unit>arb</Unit>
     <VarType>7</VarType>
     <Quantity>0</Quantity>
    </Shape>
      </HF_PULSE>   
       
     <HF_PULSE>
    <Duration>
     <Unit>us</Unit>
     <VarType>7</VarType>
     <JcampKwd>##$P[32]*2</JcampKwd>
    </Duration>
    <Phase>
     <Unit>quadrant</Unit>
     <VarType>0</VarType>
     <Quantity>1</Quantity>
     <Val>2</Val>
    </Phase>
    <Atten>
     <Unit>dB</Unit>
     <VarType>7</VarType>
     <JcampKwd>##$PL[13]</JcampKwd>
    </Atten>
    <Shape>
     <Unit>arb</Unit>
     <VarType>7</VarType>
     <Quantity>0</Quantity>
    </Shape>
      </HF_PULSE>   
       
     <HF_PULSE>
    <Duration>
     <Unit>us</Unit>
     <VarType>7</VarType>
     <JcampKwd>##$P[32]*4</JcampKwd>
    </Duration>
    <Phase>
     <Unit>quadrant</Unit>
     <VarType>0</VarType>
     <Quantity>1</Quantity>
     <Val>0</Val>
    </Phase>
    <Atten>
     <Unit>dB</Unit>
     <VarType>7</VarType>
     <JcampKwd>##$PL[13]</JcampKwd>
    </Atten>
    <Shape>
     <Unit>arb</Unit>
     <VarType>7</VarType>
     <Quantity>0</Quantity>
    </Shape>
      </HF_PULSE>   
       
     <HF_PULSE>
    <Duration>
     <Unit>us</Unit>
     <VarType>7</VarType>
     <JcampKwd>##$P[32]*2</JcampKwd>
    </Duration>
    <Phase>
     <Unit>quadrant</Unit>
     <VarType>0</VarType>
     <Quantity>1</Quantity>
     <Val>2</Val>
    </Phase>
    <Atten>
     <Unit>dB</Unit>
     <VarType>7</VarType>
     <JcampKwd>##$PL[13]</JcampKwd>
    </Atten>
    <Shape>
     <Unit>arb</Unit>
     <VarType>7</VarType>
     <Quantity>0</Quantity>
    </Shape>
      </HF_PULSE>   
       
     <HF_PULSE>
    <Duration>
     <Unit>us</Unit>
     <VarType>7</VarType>
     <JcampKwd>##$P[32]*3</JcampKwd>
    </Duration>
    <Phase>
     <Unit>quadrant</Unit>
     <VarType>0</VarType>
     <Quantity>1</Quantity>
     <Val>0</Val>
    </Phase>
    <Atten>
     <Unit>dB</Unit>
     <VarType>7</VarType>
     <JcampKwd>##$PL[13]</JcampKwd>
    </Atten>
    <Shape>
     <Unit>arb</Unit>
     <VarType>7</VarType>
     <Quantity>0</Quantity>
    </Shape>
      </HF_PULSE>   
       
     <HF_PULSE>
    <Duration>
     <Unit>us</Unit>
     <VarType>7</VarType>
     <JcampKwd>##$P[32]*3</JcampKwd>
    </Duration>
    <Phase>
     <Unit>quadrant</Unit>
     <VarType>0</VarType>
     <Quantity>1</Quantity>
     <Val>2</Val>
    </Phase>
    <Atten>
     <Unit>dB</Unit>
     <VarType>7</VarType>
     <JcampKwd>##$PL[13]</JcampKwd>
    </Atten>
    <Shape>
     <Unit>arb</Unit>
     <VarType>7</VarType>
     <Quantity>0</Quantity>
    </Shape>
      </HF_PULSE>   
              
     <HF_PULSE>
    <Duration>
     <Unit>us</Unit>
     <VarType>7</VarType>
     <JcampKwd>##$P[32]*4</JcampKwd>
    </Duration>
    <Phase>
     <Unit>quadrant</Unit>
     <VarType>0</VarType>
     <Quantity>1</Quantity>
     <Val>0</Val>
    </Phase>
    <Atten>
     <Unit>dB</Unit>
     <VarType>7</VarType>
     <JcampKwd>##$PL[13]</JcampKwd>
    </Atten>
    <Shape>
     <Unit>arb</Unit>
     <VarType>7</VarType>
     <Quantity>0</Quantity>
    </Shape>
      </HF_PULSE>   
       
     <HF_PULSE>
    <Duration>
     <Unit>us</Unit>
     <VarType>7</VarType>
     <JcampKwd>##$P[32]*2</JcampKwd>
    </Duration>
    <Phase>
     <Unit>quadrant</Unit>
     <VarType>0</VarType>
     <Quantity>1</Quantity>
     <Val>2</Val>
    </Phase>
    <Atten>
     <Unit>dB</Unit>
     <VarType>7</VarType>
     <JcampKwd>##$PL[13]</JcampKwd>
    </Atten>
    <Shape>
     <Unit>arb</Unit>
     <VarType>7</VarType>
     <Quantity>0</Quantity>
    </Shape>
      </HF_PULSE>   
       
     <HF_PULSE>
    <Duration>
     <Unit>us</Unit>
     <VarType>7</VarType>
     <JcampKwd>##$P[32]*3</JcampKwd>
    </Duration>
    <Phase>
     <Unit>quadrant</Unit>
     <VarType>0</VarType>
     <Quantity>1</Quantity>
     <Val>0</Val>
    </Phase>
    <Atten>
     <Unit>dB</Unit>
     <VarType>7</VarType>
     <JcampKwd>##$PL[13]</JcampKwd>
    </Atten>
    <Shape>
     <Unit>arb</Unit>
     <VarType>7</VarType>
     <Quantity>0</Quantity>
    </Shape>
      </HF_PULSE>   
       
     <HF_PULSE>
    <Duration>
     <Unit>us</Unit>
     <VarType>7</VarType>
     <JcampKwd>##$P[32]  </JcampKwd>
    </Duration>
    <Phase>
     <Unit>quadrant</Unit>
     <VarType>0</VarType>
     <Quantity>1</Quantity>
     <Val>2</Val>
    </Phase>
    <Atten>
     <Unit>dB</Unit>
     <VarType>7</VarType>
     <JcampKwd>##$PL[13]</JcampKwd>
    </Atten>
    <Shape>
     <Unit>arb</Unit>
     <VarType>7</VarType>
     <Quantity>0</Quantity>
    </Shape>
      </HF_PULSE>   
       
     <HF_PULSE>
    <Duration>
     <Unit>us</Unit>
     <VarType>7</VarType>
     <JcampKwd>##$P[32]*2</JcampKwd>
    </Duration>
    <Phase>
     <Unit>quadrant</Unit>
     <VarType>0</VarType>
     <Quantity>1</Quantity>
     <Val>0</Val>
    </Phase>
    <Atten>
     <Unit>dB</Unit>
     <VarType>7</VarType>
     <JcampKwd>##$PL[13]</JcampKwd>
    </Atten>
    <Shape>
     <Unit>arb</Unit>
     <VarType>7</VarType>
     <Quantity>0</Quantity>
    </Shape>
      </HF_PULSE>   
       
     <HF_PULSE>
    <Duration>
     <Unit>us</Unit>
     <VarType>7</VarType>
     <JcampKwd>##$P[32]*4</JcampKwd>
    </Duration>
    <Phase>
     <Unit>quadrant</Unit>
     <VarType>0</VarType>
     <Quantity>1</Quantity>
     <Val>2</Val>
    </Phase>
    <Atten>
     <Unit>dB</Unit>
     <VarType>7</VarType>
     <JcampKwd>##$PL[13]</JcampKwd>
    </Atten>
    <Shape>
     <Unit>arb</Unit>
     <VarType>7</VarType>
     <Quantity>0</Quantity>
    </Shape>
      </HF_PULSE>   
       
     <HF_PULSE>
    <Duration>
     <Unit>us</Unit>
     <VarType>7</VarType>
     <JcampKwd>##$P[32]*2</JcampKwd>
    </Duration>
    <Phase>
     <Unit>quadrant</Unit>
     <VarType>0</VarType>
     <Quantity>1</Quantity>
     <Val>0</Val>
    </Phase>
    <Atten>
     <Unit>dB</Unit>
     <VarType>7</VarType>
     <JcampKwd>##$PL[13]</JcampKwd>
    </Atten>
    <Shape>
     <Unit>arb</Unit>
     <VarType>7</VarType>
     <Quantity>0</Quantity>
    </Shape>
      </HF_PULSE>   
       
     <HF_PULSE>
    <Duration>
     <Unit>us</Unit>
     <VarType>7</VarType>
     <JcampKwd>##$P[32]*3</JcampKwd>
    </Duration>
    <Phase>
     <Unit>quadrant</Unit>
     <VarType>0</VarType>
     <Quantity>1</Quantity>
     <Val>2</Val>
    </Phase>
    <Atten>
     <Unit>dB</Unit>
     <VarType>7</VarType>
     <JcampKwd>##$PL[13]</JcampKwd>
    </Atten>
    <Shape>
     <Unit>arb</Unit>
     <VarType>7</VarType>
     <Quantity>0</Quantity>
    </Shape>
      </HF_PULSE>   
       
     <HF_PULSE>
    <Duration>
     <Unit>us</Unit>
     <VarType>7</VarType>
     <JcampKwd>##$P[32]*3</JcampKwd>
    </Duration>
    <Phase>
     <Unit>quadrant</Unit>
     <VarType>0</VarType>
     <Quantity>1</Quantity>
     <Val>2</Val>
    </Phase>
    <Atten>
     <Unit>dB</Unit>
     <VarType>7</VarType>
     <JcampKwd>##$PL[13]</JcampKwd>
    </Atten>
    <Shape>
     <Unit>arb</Unit>
     <VarType>7</VarType>
     <Quantity>0</Quantity>
    </Shape>
      </HF_PULSE>   
              
     <HF_PULSE>
    <Duration>
     <Unit>us</Unit>
     <VarType>7</VarType>
     <JcampKwd>##$P[32]*4</JcampKwd>
    </Duration>
    <Phase>
     <Unit>quadrant</Unit>
     <VarType>0</VarType>
     <Quantity>1</Quantity>
     <Val>0</Val>
    </Phase>
    <Atten>
     <Unit>dB</Unit>
     <VarType>7</VarType>
     <JcampKwd>##$PL[13]</JcampKwd>
    </Atten>
    <Shape>
     <Unit>arb</Unit>
     <VarType>7</VarType>
     <Quantity>0</Quantity>
    </Shape>
      </HF_PULSE>   
       
     <HF_PULSE>
    <Duration>
     <Unit>us</Unit>
     <VarType>7</VarType>
     <JcampKwd>##$P[32]*2</JcampKwd>
    </Duration>
    <Phase>
     <Unit>quadrant</Unit>
     <VarType>0</VarType>
     <Quantity>1</Quantity>
     <Val>2</Val>
    </Phase>
    <Atten>
     <Unit>dB</Unit>
     <VarType>7</VarType>
     <JcampKwd>##$PL[13]</JcampKwd>
    </Atten>
    <Shape>
     <Unit>arb</Unit>
     <VarType>7</VarType>
     <Quantity>0</Quantity>
    </Shape>
      </HF_PULSE>   
       
     <HF_PULSE>
    <Duration>
     <Unit>us</Unit>
     <VarType>7</VarType>
     <JcampKwd>##$P[32]*3</JcampKwd>
    </Duration>
    <Phase>
     <Unit>quadrant</Unit>
     <VarType>0</VarType>
     <Quantity>1</Quantity>
     <Val>0</Val>
    </Phase>
    <Atten>
     <Unit>dB</Unit>
     <VarType>7</VarType>
     <JcampKwd>##$PL[13]</JcampKwd>
    </Atten>
    <Shape>
     <Unit>arb</Unit>
     <VarType>7</VarType>
     <Quantity>0</Quantity>
    </Shape>
      </HF_PULSE>   
       
     <HF_PULSE>
    <Duration>
     <Unit>us</Unit>
     <VarType>7</VarType>
     <JcampKwd>##$P[32]  </JcampKwd>
    </Duration>
    <Phase>
     <Unit>quadrant</Unit>
     <VarType>0</VarType>
     <Quantity>1</Quantity>
     <Val>2</Val>
    </Phase>
    <Atten>
     <Unit>dB</Unit>
     <VarType>7</VarType>
     <JcampKwd>##$PL[13]</JcampKwd>
    </Atten>
    <Shape>
     <Unit>arb</Unit>
     <VarType>7</VarType>
     <Quantity>0</Quantity>
    </Shape>
      </HF_PULSE>   
       
     <HF_PULSE>
    <Duration>
     <Unit>us</Unit>
     <VarType>7</VarType>
     <JcampKwd>##$P[32]*2</JcampKwd>
    </Duration>
    <Phase>
     <Unit>quadrant</Unit>
     <VarType>0</VarType>
     <Quantity>1</Quantity>
     <Val>0</Val>
    </Phase>
    <Atten>
     <Unit>dB</Unit>
     <VarType>7</VarType>
     <JcampKwd>##$PL[13]</JcampKwd>
    </Atten>
    <Shape>
     <Unit>arb</Unit>
     <VarType>7</VarType>
     <Quantity>0</Quantity>
    </Shape>
      </HF_PULSE>   
       
     <HF_PULSE>
    <Duration>
     <Unit>us</Unit>
     <VarType>7</VarType>
     <JcampKwd>##$P[32]*4</JcampKwd>
    </Duration>
    <Phase>
     <Unit>quadrant</Unit>
     <VarType>0</VarType>
     <Quantity>1</Quantity>
     <Val>2</Val>
    </Phase>
    <Atten>
     <Unit>dB</Unit>
     <VarType>7</VarType>
     <JcampKwd>##$PL[13]</JcampKwd>
    </Atten>
    <Shape>
     <Unit>arb</Unit>
     <VarType>7</VarType>
     <Quantity>0</Quantity>
    </Shape>
         </HF_PULSE>   
          
       
     <HF_PULSE>
    <Duration>
     <Unit>us</Unit>
     <VarType>7</VarType>
     <JcampKwd>##$P[32]*2</JcampKwd>
    </Duration>
    <Phase>
     <Unit>quadrant</Unit>
     <VarType>0</VarType>
     <Quantity>1</Quantity>
     <Val>0</Val>
    </Phase>
    <Atten>
     <Unit>dB</Unit>
     <VarType>7</VarType>
     <JcampKwd>##$PL[13]</JcampKwd>
    </Atten>
    <Shape>
     <Unit>arb</Unit>
     <VarType>7</VarType>
     <Quantity>0</Quantity>
    </Shape>
         </HF_PULSE>   
          
       
     <HF_PULSE>
    <Duration>
     <Unit>us</Unit>
     <VarType>7</VarType>
     <JcampKwd>##$P[32]*3</JcampKwd>
    </Duration>
    <Phase>
     <Unit>quadrant</Unit>
     <VarType>0</VarType>
     <Quantity>1</Quantity>
     <Val>2</Val>
    </Phase>
    <Atten>
     <Unit>dB</Unit>
     <VarType>7</VarType>
     <JcampKwd>##$PL[13]</JcampKwd>
    </Atten>
    <Shape>
     <Unit>arb</Unit>
     <VarType>7</VarType>
     <Quantity>0</Quantity>
    </Shape>
         </HF_PULSE>   
          
       
     <HF_PULSE>
    <Duration>
     <Unit>us</Unit>
     <VarType>7</VarType>
     <JcampKwd>##$P[32]*3</JcampKwd>
    </Duration>
    <Phase>
     <Unit>quadrant</Unit>
     <VarType>0</VarType>
     <Quantity>1</Quantity>
     <Val>0</Val>
    </Phase>
    <Atten>
     <Unit>dB</Unit>
     <VarType>7</VarType>
     <JcampKwd>##$PL[13]</JcampKwd>
    </Atten>
    <Shape>
     <Unit>arb</Unit>
     <VarType>7</VarType>
     <Quantity>0</Quantity>
    </Shape>
         </HF_PULSE>   
          
                 
     <HF_PULSE>
    <Duration>
     <Unit>us</Unit>
     <VarType>7</VarType>
     <JcampKwd>##$P[32]*4</JcampKwd>
    </Duration>
    <Phase>
     <Unit>quadrant</Unit>
     <VarType>0</VarType>
     <Quantity>1</Quantity>
     <Val>2</Val>
    </Phase>
    <Atten>
     <Unit>dB</Unit>
     <VarType>7</VarType>
     <JcampKwd>##$PL[13]</JcampKwd>
    </Atten>
    <Shape>
     <Unit>arb</Unit>
     <VarType>7</VarType>
     <Quantity>0</Quantity>
    </Shape>
         </HF_PULSE>   
          
       
     <HF_PULSE>
    <Duration>
     <Unit>us</Unit>
     <VarType>7</VarType>
     <JcampKwd>##$P[32]*2</JcampKwd>
    </Duration>
    <Phase>
     <Unit>quadrant</Unit>
     <VarType>0</VarType>
     <Quantity>1</Quantity>
     <Val>0</Val>
    </Phase>
    <Atten>
     <Unit>dB</Unit>
     <VarType>7</VarType>
     <JcampKwd>##$PL[13]</JcampKwd>
    </Atten>
    <Shape>
     <Unit>arb</Unit>
     <VarType>7</VarType>
     <Quantity>0</Quantity>
    </Shape>
         </HF_PULSE>   
          
       
     <HF_PULSE>
    <Duration>
     <Unit>us</Unit>
     <VarType>7</VarType>
     <JcampKwd>##$P[32]*3</JcampKwd>
    </Duration>
    <Phase>
     <Unit>quadrant</Unit>
     <VarType>0</VarType>
     <Quantity>1</Quantity>
     <Val>2</Val>
    </Phase>
    <Atten>
     <Unit>dB</Unit>
     <VarType>7</VarType>
     <JcampKwd>##$PL[13]</JcampKwd>
    </Atten>
    <Shape>
     <Unit>arb</Unit>
     <VarType>7</VarType>
     <Quantity>0</Quantity>
    </Shape>
         </HF_PULSE>   
          
       
     <HF_PULSE>
    <Duration>
     <Unit>us</Unit>
     <VarType>7</VarType>
     <JcampKwd>##$P[32]  </JcampKwd>
    </Duration>
    <Phase>
     <Unit>quadrant</Unit>
     <VarType>0</VarType>
     <Quantity>1</Quantity>
     <Val>0</Val>
    </Phase>
    <Atten>
     <Unit>dB</Unit>
     <VarType>7</VarType>
     <JcampKwd>##$PL[13]</JcampKwd>
    </Atten>
    <Shape>
     <Unit>arb</Unit>
     <VarType>7</VarType>
     <Quantity>0</Quantity>
    </Shape>
         </HF_PULSE>   
          
       
     <HF_PULSE>
    <Duration>
     <Unit>us</Unit>
     <VarType>7</VarType>
     <JcampKwd>##$P[32]*2</JcampKwd>
    </Duration>
    <Phase>
     <Unit>quadrant</Unit>
     <VarType>0</VarType>
     <Quantity>1</Quantity>
     <Val>2</Val>
    </Phase>
    <Atten>
     <Unit>dB</Unit>
     <VarType>7</VarType>
     <JcampKwd>##$PL[13]</JcampKwd>
    </Atten>
    <Shape>
     <Unit>arb</Unit>
     <VarType>7</VarType>
     <Quantity>0</Quantity>
    </Shape>
         </HF_PULSE>   
          
       
     <HF_PULSE>
    <Duration>
     <Unit>us</Unit>
     <VarType>7</VarType>
     <JcampKwd>##$P[32]*4</JcampKwd>
    </Duration>
    <Phase>
     <Unit>quadrant</Unit>
     <VarType>0</VarType>
     <Quantity>1</Quantity>
     <Val>0</Val>
    </Phase>
    <Atten>
     <Unit>dB</Unit>
     <VarType>7</VarType>
     <JcampKwd>##$PL[13]</JcampKwd>
    </Atten>
    <Shape>
     <Unit>arb</Unit>
     <VarType>7</VarType>
     <Quantity>0</Quantity>
    </Shape>
         </HF_PULSE>   
          
       
     <HF_PULSE>
    <Duration>
     <Unit>us</Unit>
     <VarType>7</VarType>
     <JcampKwd>##$P[32]*2</JcampKwd>
    </Duration>
    <Phase>
     <Unit>quadrant</Unit>
     <VarType>0</VarType>
     <Quantity>1</Quantity>
     <Val>2</Val>
    </Phase>
    <Atten>
     <Unit>dB</Unit>
     <VarType>7</VarType>
     <JcampKwd>##$PL[13]</JcampKwd>
    </Atten>
    <Shape>
     <Unit>arb</Unit>
     <VarType>7</VarType>
     <Quantity>0</Quantity>
    </Shape>
         </HF_PULSE>   
          
       
     <HF_PULSE>
    <Duration>
     <Unit>us</Unit>
     <VarType>7</VarType>
     <JcampKwd>##$P[32]*3</JcampKwd>
    </Duration>
    <Phase>
     <Unit>quadrant</Unit>
     <VarType>0</VarType>
     <Quantity>1</Quantity>
     <Val>0</Val>
    </Phase>
    <Atten>
     <Unit>dB</Unit>
     <VarType>7</VarType>
     <JcampKwd>##$PL[13]</JcampKwd>
    </Atten>
    <Shape>
     <Unit>arb</Unit>
     <VarType>7</VarType>
     <Quantity>0</Quantity>
    </Shape>
         </HF_PULSE>  
  
   <P_LOOP>
    <Stop> </Stop>
   </P_LOOP>

 <DELAY>
    <Duration>
     <Unit>ms</Unit>
     <VarType>7</VarType>
     <JcampKwd>##$D[40]</JcampKwd>
    </Duration>
   </DELAY>

   <DELAY>
    <Duration>
     <Unit>ms</Unit>
     <VarType>7</VarType>
     <JcampKwd>##$D[31]*0.33</JcampKwd>
    </Duration>
   </DELAY>

   <DELAY>
    <Duration>
     <Unit>ms</Unit>
     <VarType>7</VarType>
     <JcampKwd>##$DE</JcampKwd>
    </Duration>
   </DELAY>


    <HF_PULSE>
    <Duration>
     <Unit>us</Unit>
     <VarType>7</VarType>
     <Val>0.1</Val>
    </Duration>
    <Phase>
     <Unit>quadrant</Unit>
     <VarType>0</VarType>
     <Quantity>1</Quantity>
     <Val>0</Val>
    </Phase>
    <Atten>
     <Unit>dB</Unit>
     <VarType>7</VarType>
     <Val>60</Val>
    </Atten>
    <Shape>
     <Unit>arb</Unit>
     <VarType>7</VarType>
     <Quantity>0</Quantity>
    </Shape>
     </HF_PULSE>


    <P_LOOP>
    <Start> </Start>
    <Counter>
     <Unit>counts</Unit>
     <VarType>4</VarType>
     <JcampKwd>##$L[4]</JcampKwd>
    </Counter>
   </P_LOOP>

  <HF_PULSE>
    <Duration>
     <Unit>us</Unit>
     <VarType>7</VarType>
     <JcampKwd>##$P[32]*3</JcampKwd>
    </Duration>
    <Phase>
     <Unit>quadrant</Unit>
     <VarType>0</VarType>
     <Quantity>1</Quantity>
     <Val>0</Val>
    </Phase>
    <Atten>
     <Unit>dB</Unit>
     <VarType>7</VarType>
     <JcampKwd>##$PL[12]</JcampKwd>
    </Atten>
    <Shape>
     <Unit>arb</Unit>
     <VarType>7</VarType>
     <Quantity>0</Quantity>
    </Shape>
         </HF_PULSE>   
          
          
       
     <HF_PULSE>
    <Duration>
     <Unit>us</Unit>
     <VarType>7</VarType>
     <JcampKwd>##$P[32]*4</JcampKwd>
    </Duration>
    <Phase>
     <Unit>quadrant</Unit>
     <VarType>0</VarType>
     <Quantity>1</Quantity>
     <Val>2</Val>
    </Phase>
    <Atten>
     <Unit>dB</Unit>
     <VarType>7</VarType>
     <JcampKwd>##$PL[12]</JcampKwd>
    </Atten>
    <Shape>
     <Unit>arb</Unit>
     <VarType>7</VarType>
     <Quantity>0</Quantity>
    </Shape>
         </HF_PULSE>   
          
       
     <HF_PULSE>
    <Duration>
     <Unit>us</Unit>
     <VarType>7</VarType>
     <JcampKwd>##$P[32]*2</JcampKwd>
    </Duration>
    <Phase>
     <Unit>quadrant</Unit>
     <VarType>0</VarType>
     <Quantity>1</Quantity>
     <Val>0</Val>
    </Phase>
    <Atten>
     <Unit>dB</Unit>
     <VarType>7</VarType>
     <JcampKwd>##$PL[12]</JcampKwd>
    </Atten>
    <Shape>
     <Unit>arb</Unit>
     <VarType>7</VarType>
     <Quantity>0</Quantity>
    </Shape>
      </HF_PULSE>   
       
     <HF_PULSE>
    <Duration>
     <Unit>us</Unit>
     <VarType>7</VarType>
     <JcampKwd>##$P[32]*3</JcampKwd>
    </Duration>
    <Phase>
     <Unit>quadrant</Unit>
     <VarType>0</VarType>
     <Quantity>1</Quantity>
     <Val>2</Val>
    </Phase>
    <Atten>
     <Unit>dB</Unit>
     <VarType>7</VarType>
     <JcampKwd>##$PL[12]</JcampKwd>
    </Atten>
    <Shape>
     <Unit>arb</Unit>
     <VarType>7</VarType>
     <Quantity>0</Quantity>
    </Shape>
      </HF_PULSE>   
       
     <HF_PULSE>
    <Duration>
     <Unit>us</Unit>
     <VarType>7</VarType>
     <JcampKwd>##$P[32]  </JcampKwd>
    </Duration>
    <Phase>
     <Unit>quadrant</Unit>
     <VarType>0</VarType>
     <Quantity>1</Quantity>
     <Val>0</Val>
    </Phase>
    <Atten>
     <Unit>dB</Unit>
     <VarType>7</VarType>
     <JcampKwd>##$PL[12]</JcampKwd>
    </Atten>
    <Shape>
     <Unit>arb</Unit>
     <VarType>7</VarType>
     <Quantity>0</Quantity>
    </Shape>
      </HF_PULSE>   
       
     <HF_PULSE>
    <Duration>
     <Unit>us</Unit>
     <VarType>7</VarType>
     <JcampKwd>##$P[32]*2</JcampKwd>
    </Duration>
    <Phase>
     <Unit>quadrant</Unit>
     <VarType>0</VarType>
     <Quantity>1</Quantity>
     <Val>2</Val>
    </Phase>
    <Atten>
     <Unit>dB</Unit>
     <VarType>7</VarType>
     <JcampKwd>##$PL[12]</JcampKwd>
    </Atten>
    <Shape>
     <Unit>arb</Unit>
     <VarType>7</VarType>
     <Quantity>0</Quantity>
    </Shape>
      </HF_PULSE>   
       
     <HF_PULSE>
    <Duration>
     <Unit>us</Unit>
     <VarType>7</VarType>
     <JcampKwd>##$P[32]*4</JcampKwd>
    </Duration>
    <Phase>
     <Unit>quadrant</Unit>
     <VarType>0</VarType>
     <Quantity>1</Quantity>
     <Val>0</Val>
    </Phase>
    <Atten>
     <Unit>dB</Unit>
     <VarType>7</VarType>
     <JcampKwd>##$PL[12]</JcampKwd>
    </Atten>
    <Shape>
     <Unit>arb</Unit>
     <VarType>7</VarType>
     <Quantity>0</Quantity>
    </Shape>
      </HF_PULSE>   
       
     <HF_PULSE>
    <Duration>
     <Unit>us</Unit>
     <VarType>7</VarType>
     <JcampKwd>##$P[32]*2</JcampKwd>
    </Duration>
    <Phase>
     <Unit>quadrant</Unit>
     <VarType>0</VarType>
     <Quantity>1</Quantity>
     <Val>2</Val>
    </Phase>
    <Atten>
     <Unit>dB</Unit>
     <VarType>7</VarType>
     <JcampKwd>##$PL[12]</JcampKwd>
    </Atten>
    <Shape>
     <Unit>arb</Unit>
     <VarType>7</VarType>
     <Quantity>0</Quantity>
    </Shape>
      </HF_PULSE>   
       
     <HF_PULSE>
    <Duration>
     <Unit>us</Unit>
     <VarType>7</VarType>
     <JcampKwd>##$P[32]*3</JcampKwd>
    </Duration>
    <Phase>
     <Unit>quadrant</Unit>
     <VarType>0</VarType>
     <Quantity>1</Quantity>
     <Val>0</Val>
    </Phase>
    <Atten>
     <Unit>dB</Unit>
     <VarType>7</VarType>
     <JcampKwd>##$PL[12]</JcampKwd>
    </Atten>
    <Shape>
     <Unit>arb</Unit>
     <VarType>7</VarType>
     <Quantity>0</Quantity>
    </Shape>
      </HF_PULSE>   
       
     <HF_PULSE>
    <Duration>
     <Unit>us</Unit>
     <VarType>7</VarType>
     <JcampKwd>##$P[32]*3</JcampKwd>
    </Duration>
    <Phase>
     <Unit>quadrant</Unit>
     <VarType>0</VarType>
     <Quantity>1</Quantity>
     <Val>0</Val>
    </Phase>
    <Atten>
     <Unit>dB</Unit>
     <VarType>7</VarType>
     <JcampKwd>##$PL[12]</JcampKwd>
    </Atten>
    <Shape>
     <Unit>arb</Unit>
     <VarType>7</VarType>
     <Quantity>0</Quantity>
    </Shape>
      </HF_PULSE>   
                 
     <HF_PULSE>
    <Duration>
     <Unit>us</Unit>
     <VarType>7</VarType>
     <JcampKwd>##$P[32]*4</JcampKwd>
    </Duration>
    <Phase>
     <Unit>quadrant</Unit>
     <VarType>0</VarType>
     <Quantity>1</Quantity>
     <Val>2</Val>
    </Phase>
    <Atten>
     <Unit>dB</Unit>
     <VarType>7</VarType>
     <JcampKwd>##$PL[12]</JcampKwd>
    </Atten>
    <Shape>
     <Unit>arb</Unit>
     <VarType>7</VarType>
     <Quantity>0</Quantity>
    </Shape>
      </HF_PULSE>   
       
     <HF_PULSE>
    <Duration>
     <Unit>us</Unit>
     <VarType>7</VarType>
     <JcampKwd>##$P[32]*2</JcampKwd>
    </Duration>
    <Phase>
     <Unit>quadrant</Unit>
     <VarType>0</VarType>
     <Quantity>1</Quantity>
     <Val>0</Val>
    </Phase>
    <Atten>
     <Unit>dB</Unit>
     <VarType>7</VarType>
     <JcampKwd>##$PL[12]</JcampKwd>
    </Atten>
    <Shape>
     <Unit>arb</Unit>
     <VarType>7</VarType>
     <Quantity>0</Quantity>
    </Shape>
      </HF_PULSE>   
       
     <HF_PULSE>
    <Duration>
     <Unit>us</Unit>
     <VarType>7</VarType>
     <JcampKwd>##$P[32]*3</JcampKwd>
    </Duration>
    <Phase>
     <Unit>quadrant</Unit>
     <VarType>0</VarType>
     <Quantity>1</Quantity>
     <Val>2</Val>
    </Phase>
    <Atten>
     <Unit>dB</Unit>
     <VarType>7</VarType>
     <JcampKwd>##$PL[12]</JcampKwd>
    </Atten>
    <Shape>
     <Unit>arb</Unit>
     <VarType>7</VarType>
     <Quantity>0</Quantity>
    </Shape>
      </HF_PULSE>   
       
     <HF_PULSE>
    <Duration>
     <Unit>us</Unit>
     <VarType>7</VarType>
     <JcampKwd>##$P[32]  </JcampKwd>
    </Duration>
    <Phase>
     <Unit>quadrant</Unit>
     <VarType>0</VarType>
     <Quantity>1</Quantity>
     <Val>0</Val>
    </Phase>
    <Atten>
     <Unit>dB</Unit>
     <VarType>7</VarType>
     <JcampKwd>##$PL[12]</JcampKwd>
    </Atten>
    <Shape>
     <Unit>arb</Unit>
     <VarType>7</VarType>
     <Quantity>0</Quantity>
    </Shape>
      </HF_PULSE>   
       
     <HF_PULSE>
    <Duration>
     <Unit>us</Unit>
     <VarType>7</VarType>
     <JcampKwd>##$P[32]*2</JcampKwd>
    </Duration>
    <Phase>
     <Unit>quadrant</Unit>
     <VarType>0</VarType>
     <Quantity>1</Quantity>
     <Val>2</Val>
    </Phase>
    <Atten>
     <Unit>dB</Unit>
     <VarType>7</VarType>
     <JcampKwd>##$PL[12]</JcampKwd>
    </Atten>
    <Shape>
     <Unit>arb</Unit>
     <VarType>7</VarType>
     <Quantity>0</Quantity>
    </Shape>
      </HF_PULSE>   
       
     <HF_PULSE>
    <Duration>
     <Unit>us</Unit>
     <VarType>7</VarType>
     <JcampKwd>##$P[32]*4</JcampKwd>
    </Duration>
    <Phase>
     <Unit>quadrant</Unit>
     <VarType>0</VarType>
     <Quantity>1</Quantity>
     <Val>0</Val>
    </Phase>
    <Atten>
     <Unit>dB</Unit>
     <VarType>7</VarType>
     <JcampKwd>##$PL[12]</JcampKwd>
    </Atten>
    <Shape>
     <Unit>arb</Unit>
     <VarType>7</VarType>
     <Quantity>0</Quantity>
    </Shape>
      </HF_PULSE>   
       
     <HF_PULSE>
    <Duration>
     <Unit>us</Unit>
     <VarType>7</VarType>
     <JcampKwd>##$P[32]*2</JcampKwd>
    </Duration>
    <Phase>
     <Unit>quadrant</Unit>
     <VarType>0</VarType>
     <Quantity>1</Quantity>
     <Val>2</Val>
    </Phase>
    <Atten>
     <Unit>dB</Unit>
     <VarType>7</VarType>
     <JcampKwd>##$PL[12]</JcampKwd>
    </Atten>
    <Shape>
     <Unit>arb</Unit>
     <VarType>7</VarType>
     <Quantity>0</Quantity>
    </Shape>
      </HF_PULSE>   
       
     <HF_PULSE>
    <Duration>
     <Unit>us</Unit>
     <VarType>7</VarType>
     <JcampKwd>##$P[32]*3</JcampKwd>
    </Duration>
    <Phase>
     <Unit>quadrant</Unit>
     <VarType>0</VarType>
     <Quantity>1</Quantity>
     <Val>0</Val>
    </Phase>
    <Atten>
     <Unit>dB</Unit>
     <VarType>7</VarType>
     <JcampKwd>##$PL[12]</JcampKwd>
    </Atten>
    <Shape>
     <Unit>arb</Unit>
     <VarType>7</VarType>
     <Quantity>0</Quantity>
    </Shape>
      </HF_PULSE>   
       
     <HF_PULSE>
    <Duration>
     <Unit>us</Unit>
     <VarType>7</VarType>
     <JcampKwd>##$P[32]*3</JcampKwd>
    </Duration>
    <Phase>
     <Unit>quadrant</Unit>
     <VarType>0</VarType>
     <Quantity>1</Quantity>
     <Val>2</Val>
    </Phase>
    <Atten>
     <Unit>dB</Unit>
     <VarType>7</VarType>
     <JcampKwd>##$PL[12]</JcampKwd>
    </Atten>
    <Shape>
     <Unit>arb</Unit>
     <VarType>7</VarType>
     <Quantity>0</Quantity>
    </Shape>
      </HF_PULSE>   
              
     <HF_PULSE>
    <Duration>
     <Unit>us</Unit>
     <VarType>7</VarType>
     <JcampKwd>##$P[32]*4</JcampKwd>
    </Duration>
    <Phase>
     <Unit>quadrant</Unit>
     <VarType>0</VarType>
     <Quantity>1</Quantity>
     <Val>0</Val>
    </Phase>
    <Atten>
     <Unit>dB</Unit>
     <VarType>7</VarType>
     <JcampKwd>##$PL[12]</JcampKwd>
    </Atten>
    <Shape>
     <Unit>arb</Unit>
     <VarType>7</VarType>
     <Quantity>0</Quantity>
    </Shape>
      </HF_PULSE>   
       
     <HF_PULSE>
    <Duration>
     <Unit>us</Unit>
     <VarType>7</VarType>
     <JcampKwd>##$P[32]*2</JcampKwd>
    </Duration>
    <Phase>
     <Unit>quadrant</Unit>
     <VarType>0</VarType>
     <Quantity>1</Quantity>
     <Val>2</Val>
    </Phase>
    <Atten>
     <Unit>dB</Unit>
     <VarType>7</VarType>
     <JcampKwd>##$PL[12]</JcampKwd>
    </Atten>
    <Shape>
     <Unit>arb</Unit>
     <VarType>7</VarType>
     <Quantity>0</Quantity>
    </Shape>
      </HF_PULSE>   
       
     <HF_PULSE>
    <Duration>
     <Unit>us</Unit>
     <VarType>7</VarType>
     <JcampKwd>##$P[32]*3</JcampKwd>
    </Duration>
    <Phase>
     <Unit>quadrant</Unit>
     <VarType>0</VarType>
     <Quantity>1</Quantity>
     <Val>0</Val>
    </Phase>
    <Atten>
     <Unit>dB</Unit>
     <VarType>7</VarType>
     <JcampKwd>##$PL[12]</JcampKwd>
    </Atten>
    <Shape>
     <Unit>arb</Unit>
     <VarType>7</VarType>
     <Quantity>0</Quantity>
    </Shape>
      </HF_PULSE>   
       
     <HF_PULSE>
    <Duration>
     <Unit>us</Unit>
     <VarType>7</VarType>
     <JcampKwd>##$P[32]  </JcampKwd>
    </Duration>
    <Phase>
     <Unit>quadrant</Unit>
     <VarType>0</VarType>
     <Quantity>1</Quantity>
     <Val>2</Val>
    </Phase>
    <Atten>
     <Unit>dB</Unit>
     <VarType>7</VarType>
     <JcampKwd>##$PL[12]</JcampKwd>
    </Atten>
    <Shape>
     <Unit>arb</Unit>
     <VarType>7</VarType>
     <Quantity>0</Quantity>
    </Shape>
      </HF_PULSE>   
       
     <HF_PULSE>
    <Duration>
     <Unit>us</Unit>
     <VarType>7</VarType>
     <JcampKwd>##$P[32]*2</JcampKwd>
    </Duration>
    <Phase>
     <Unit>quadrant</Unit>
     <VarType>0</VarType>
     <Quantity>1</Quantity>
     <Val>0</Val>
    </Phase>
    <Atten>
     <Unit>dB</Unit>
     <VarType>7</VarType>
     <JcampKwd>##$PL[12]</JcampKwd>
    </Atten>
    <Shape>
     <Unit>arb</Unit>
     <VarType>7</VarType>
     <Quantity>0</Quantity>
    </Shape>
      </HF_PULSE>   
       
     <HF_PULSE>
    <Duration>
     <Unit>us</Unit>
     <VarType>7</VarType>
     <JcampKwd>##$P[32]*4</JcampKwd>
    </Duration>
    <Phase>
     <Unit>quadrant</Unit>
     <VarType>0</VarType>
     <Quantity>1</Quantity>
     <Val>2</Val>
    </Phase>
    <Atten>
     <Unit>dB</Unit>
     <VarType>7</VarType>
     <JcampKwd>##$PL[12]</JcampKwd>
    </Atten>
    <Shape>
     <Unit>arb</Unit>
     <VarType>7</VarType>
     <Quantity>0</Quantity>
    </Shape>
      </HF_PULSE>   
       
     <HF_PULSE>
    <Duration>
     <Unit>us</Unit>
     <VarType>7</VarType>
     <JcampKwd>##$P[32]*2</JcampKwd>
    </Duration>
    <Phase>
     <Unit>quadrant</Unit>
     <VarType>0</VarType>
     <Quantity>1</Quantity>
     <Val>0</Val>
    </Phase>
    <Atten>
     <Unit>dB</Unit>
     <VarType>7</VarType>
     <JcampKwd>##$PL[12]</JcampKwd>
    </Atten>
    <Shape>
     <Unit>arb</Unit>
     <VarType>7</VarType>
     <Quantity>0</Quantity>
    </Shape>
      </HF_PULSE>   
       
     <HF_PULSE>
    <Duration>
     <Unit>us</Unit>
     <VarType>7</VarType>
     <JcampKwd>##$P[32]*3</JcampKwd>
    </Duration>
    <Phase>
     <Unit>quadrant</Unit>
     <VarType>0</VarType>
     <Quantity>1</Quantity>
     <Val>2</Val>
    </Phase>
    <Atten>
     <Unit>dB</Unit>
     <VarType>7</VarType>
     <JcampKwd>##$PL[12]</JcampKwd>
    </Atten>
    <Shape>
     <Unit>arb</Unit>
     <VarType>7</VarType>
     <Quantity>0</Quantity>
    </Shape>
      </HF_PULSE>   
       
     <HF_PULSE>
    <Duration>
     <Unit>us</Unit>
     <VarType>7</VarType>
     <JcampKwd>##$P[32]*3</JcampKwd>
    </Duration>
    <Phase>
     <Unit>quadrant</Unit>
     <VarType>0</VarType>
     <Quantity>1</Quantity>
     <Val>2</Val>
    </Phase>
    <Atten>
     <Unit>dB</Unit>
     <VarType>7</VarType>
     <JcampKwd>##$PL[12]</JcampKwd>
    </Atten>
    <Shape>
     <Unit>arb</Unit>
     <VarType>7</VarType>
     <Quantity>0</Quantity>
    </Shape>
      </HF_PULSE>   
              
     <HF_PULSE>
    <Duration>
     <Unit>us</Unit>
     <VarType>7</VarType>
     <JcampKwd>##$P[32]*4</JcampKwd>
    </Duration>
    <Phase>
     <Unit>quadrant</Unit>
     <VarType>0</VarType>
     <Quantity>1</Quantity>
     <Val>0</Val>
    </Phase>
    <Atten>
     <Unit>dB</Unit>
     <VarType>7</VarType>
     <JcampKwd>##$PL[12]</JcampKwd>
    </Atten>
    <Shape>
     <Unit>arb</Unit>
     <VarType>7</VarType>
     <Quantity>0</Quantity>
    </Shape>
      </HF_PULSE>   
       
     <HF_PULSE>
    <Duration>
     <Unit>us</Unit>
     <VarType>7</VarType>
     <JcampKwd>##$P[32]*2</JcampKwd>
    </Duration>
    <Phase>
     <Unit>quadrant</Unit>
     <VarType>0</VarType>
     <Quantity>1</Quantity>
     <Val>2</Val>
    </Phase>
    <Atten>
     <Unit>dB</Unit>
     <VarType>7</VarType>
     <JcampKwd>##$PL[12]</JcampKwd>
    </Atten>
    <Shape>
     <Unit>arb</Unit>
     <VarType>7</VarType>
     <Quantity>0</Quantity>
    </Shape>
      </HF_PULSE>   
       
     <HF_PULSE>
    <Duration>
     <Unit>us</Unit>
     <VarType>7</VarType>
     <JcampKwd>##$P[32]*3</JcampKwd>
    </Duration>
    <Phase>
     <Unit>quadrant</Unit>
     <VarType>0</VarType>
     <Quantity>1</Quantity>
     <Val>0</Val>
    </Phase>
    <Atten>
     <Unit>dB</Unit>
     <VarType>7</VarType>
     <JcampKwd>##$PL[12]</JcampKwd>
    </Atten>
    <Shape>
     <Unit>arb</Unit>
     <VarType>7</VarType>
     <Quantity>0</Quantity>
    </Shape>
      </HF_PULSE>   
       
     <HF_PULSE>
    <Duration>
     <Unit>us</Unit>
     <VarType>7</VarType>
     <JcampKwd>##$P[32]  </JcampKwd>
    </Duration>
    <Phase>
     <Unit>quadrant</Unit>
     <VarType>0</VarType>
     <Quantity>1</Quantity>
     <Val>2</Val>
    </Phase>
    <Atten>
     <Unit>dB</Unit>
     <VarType>7</VarType>
     <JcampKwd>##$PL[12]</JcampKwd>
    </Atten>
    <Shape>
     <Unit>arb</Unit>
     <VarType>7</VarType>
     <Quantity>0</Quantity>
    </Shape>
      </HF_PULSE>   
       
     <HF_PULSE>
    <Duration>
     <Unit>us</Unit>
     <VarType>7</VarType>
     <JcampKwd>##$P[32]*2</JcampKwd>
    </Duration>
    <Phase>
     <Unit>quadrant</Unit>
     <VarType>0</VarType>
     <Quantity>1</Quantity>
     <Val>0</Val>
    </Phase>
    <Atten>
     <Unit>dB</Unit>
     <VarType>7</VarType>
     <JcampKwd>##$PL[12]</JcampKwd>
    </Atten>
    <Shape>
     <Unit>arb</Unit>
     <VarType>7</VarType>
     <Quantity>0</Quantity>
    </Shape>
      </HF_PULSE>   
       
     <HF_PULSE>
    <Duration>
     <Unit>us</Unit>
     <VarType>7</VarType>
     <JcampKwd>##$P[32]*4</JcampKwd>
    </Duration>
    <Phase>
     <Unit>quadrant</Unit>
     <VarType>0</VarType>
     <Quantity>1</Quantity>
     <Val>2</Val>
    </Phase>
    <Atten>
     <Unit>dB</Unit>
     <VarType>7</VarType>
     <JcampKwd>##$PL[12]</JcampKwd>
    </Atten>
    <Shape>
     <Unit>arb</Unit>
     <VarType>7</VarType>
     <Quantity>0</Quantity>
    </Shape>
      </HF_PULSE>   
       
     <HF_PULSE>
    <Duration>
     <Unit>us</Unit>
     <VarType>7</VarType>
     <JcampKwd>##$P[32]*2</JcampKwd>
    </Duration>
    <Phase>
     <Unit>quadrant</Unit>
     <VarType>0</VarType>
     <Quantity>1</Quantity>
     <Val>0</Val>
    </Phase>
    <Atten>
     <Unit>dB</Unit>
     <VarType>7</VarType>
     <JcampKwd>##$PL[12]</JcampKwd>
    </Atten>
    <Shape>
     <Unit>arb</Unit>
     <VarType>7</VarType>
     <Quantity>0</Quantity>
    </Shape>
      </HF_PULSE>   
       
     <HF_PULSE>
    <Duration>
     <Unit>us</Unit>
     <VarType>7</VarType>
     <JcampKwd>##$P[32]*3</JcampKwd>
    </Duration>
    <Phase>
     <Unit>quadrant</Unit>
     <VarType>0</VarType>
     <Quantity>1</Quantity>
     <Val>2</Val>
    </Phase>
    <Atten>
     <Unit>dB</Unit>
     <VarType>7</VarType>
     <JcampKwd>##$PL[12]</JcampKwd>
    </Atten>
    <Shape>
     <Unit>arb</Unit>
     <VarType>7</VarType>
     <Quantity>0</Quantity>
    </Shape>
      </HF_PULSE>   
       
     <HF_PULSE>
    <Duration>
     <Unit>us</Unit>
     <VarType>7</VarType>
     <JcampKwd>##$P[32]*3</JcampKwd>
    </Duration>
    <Phase>
     <Unit>quadrant</Unit>
     <VarType>0</VarType>
     <Quantity>1</Quantity>
     <Val>2</Val>
    </Phase>
    <Atten>
     <Unit>dB</Unit>
     <VarType>7</VarType>
     <JcampKwd>##$PL[12]</JcampKwd>
    </Atten>
    <Shape>
     <Unit>arb</Unit>
     <VarType>7</VarType>
     <Quantity>0</Quantity>
    </Shape>
      </HF_PULSE>   
              
     <HF_PULSE>
    <Duration>
     <Unit>us</Unit>
     <VarType>7</VarType>
     <JcampKwd>##$P[32]*4</JcampKwd>
    </Duration>
    <Phase>
     <Unit>quadrant</Unit>
     <VarType>0</VarType>
     <Quantity>1</Quantity>
     <Val>0</Val>
    </Phase>
    <Atten>
     <Unit>dB</Unit>
     <VarType>7</VarType>
     <JcampKwd>##$PL[12]</JcampKwd>
    </Atten>
    <Shape>
     <Unit>arb</Unit>
     <VarType>7</VarType>
     <Quantity>0</Quantity>
    </Shape>
      </HF_PULSE>   
       
     <HF_PULSE>
    <Duration>
     <Unit>us</Unit>
     <VarType>7</VarType>
     <JcampKwd>##$P[32]*2</JcampKwd>
    </Duration>
    <Phase>
     <Unit>quadrant</Unit>
     <VarType>0</VarType>
     <Quantity>1</Quantity>
     <Val>2</Val>
    </Phase>
    <Atten>
     <Unit>dB</Unit>
     <VarType>7</VarType>
     <JcampKwd>##$PL[12]</JcampKwd>
    </Atten>
    <Shape>
     <Unit>arb</Unit>
     <VarType>7</VarType>
     <Quantity>0</Quantity>
    </Shape>
      </HF_PULSE>   
       
     <HF_PULSE>
    <Duration>
     <Unit>us</Unit>
     <VarType>7</VarType>
     <JcampKwd>##$P[32]*3</JcampKwd>
    </Duration>
    <Phase>
     <Unit>quadrant</Unit>
     <VarType>0</VarType>
     <Quantity>1</Quantity>
     <Val>0</Val>
    </Phase>
    <Atten>
     <Unit>dB</Unit>
     <VarType>7</VarType>
     <JcampKwd>##$PL[12]</JcampKwd>
    </Atten>
    <Shape>
     <Unit>arb</Unit>
     <VarType>7</VarType>
     <Quantity>0</Quantity>
    </Shape>
      </HF_PULSE>   
       
     <HF_PULSE>
    <Duration>
     <Unit>us</Unit>
     <VarType>7</VarType>
     <JcampKwd>##$P[32]  </JcampKwd>
    </Duration>
    <Phase>
     <Unit>quadrant</Unit>
     <VarType>0</VarType>
     <Quantity>1</Quantity>
     <Val>2</Val>
    </Phase>
    <Atten>
     <Unit>dB</Unit>
     <VarType>7</VarType>
     <JcampKwd>##$PL[12]</JcampKwd>
    </Atten>
    <Shape>
     <Unit>arb</Unit>
     <VarType>7</VarType>
     <Quantity>0</Quantity>
    </Shape>
      </HF_PULSE>   
       
     <HF_PULSE>
    <Duration>
     <Unit>us</Unit>
     <VarType>7</VarType>
     <JcampKwd>##$P[32]*2</JcampKwd>
    </Duration>
    <Phase>
     <Unit>quadrant</Unit>
     <VarType>0</VarType>
     <Quantity>1</Quantity>
     <Val>0</Val>
    </Phase>
    <Atten>
     <Unit>dB</Unit>
     <VarType>7</VarType>
     <JcampKwd>##$PL[12]</JcampKwd>
    </Atten>
    <Shape>
     <Unit>arb</Unit>
     <VarType>7</VarType>
     <Quantity>0</Quantity>
    </Shape>
      </HF_PULSE>   
       
     <HF_PULSE>
    <Duration>
     <Unit>us</Unit>
     <VarType>7</VarType>
     <JcampKwd>##$P[32]*4</JcampKwd>
    </Duration>
    <Phase>
     <Unit>quadrant</Unit>
     <VarType>0</VarType>
     <Quantity>1</Quantity>
     <Val>2</Val>
    </Phase>
    <Atten>
     <Unit>dB</Unit>
     <VarType>7</VarType>
     <JcampKwd>##$PL[12]</JcampKwd>
    </Atten>
    <Shape>
     <Unit>arb</Unit>
     <VarType>7</VarType>
     <Quantity>0</Quantity>
    </Shape>
      </HF_PULSE>   
       
     <HF_PULSE>
    <Duration>
     <Unit>us</Unit>
     <VarType>7</VarType>
     <JcampKwd>##$P[32]*2</JcampKwd>
    </Duration>
    <Phase>
     <Unit>quadrant</Unit>
     <VarType>0</VarType>
     <Quantity>1</Quantity>
     <Val>0</Val>
    </Phase>
    <Atten>
     <Unit>dB</Unit>
     <VarType>7</VarType>
     <JcampKwd>##$PL[12]</JcampKwd>
    </Atten>
    <Shape>
     <Unit>arb</Unit>
     <VarType>7</VarType>
     <Quantity>0</Quantity>
    </Shape>
      </HF_PULSE>   
       
     <HF_PULSE>
    <Duration>
     <Unit>us</Unit>
     <VarType>7</VarType>
     <JcampKwd>##$P[32]*3</JcampKwd>
    </Duration>
    <Phase>
     <Unit>quadrant</Unit>
     <VarType>0</VarType>
     <Quantity>1</Quantity>
     <Val>2</Val>
    </Phase>
    <Atten>
     <Unit>dB</Unit>
     <VarType>7</VarType>
     <JcampKwd>##$PL[12]</JcampKwd>
    </Atten>
    <Shape>
     <Unit>arb</Unit>
     <VarType>7</VarType>
     <Quantity>0</Quantity>
    </Shape>
      </HF_PULSE>   
       
     <HF_PULSE>
    <Duration>
     <Unit>us</Unit>
     <VarType>7</VarType>
     <JcampKwd>##$P[32]*3</JcampKwd>
    </Duration>
    <Phase>
     <Unit>quadrant</Unit>
     <VarType>0</VarType>
     <Quantity>1</Quantity>
     <Val>0</Val>
    </Phase>
    <Atten>
     <Unit>dB</Unit>
     <VarType>7</VarType>
     <JcampKwd>##$PL[12]</JcampKwd>
    </Atten>
    <Shape>
     <Unit>arb</Unit>
     <VarType>7</VarType>
     <Quantity>0</Quantity>
    </Shape>
      </HF_PULSE>   
                 
     <HF_PULSE>
    <Duration>
     <Unit>us</Unit>
     <VarType>7</VarType>
     <JcampKwd>##$P[32]*4</JcampKwd>
    </Duration>
    <Phase>
     <Unit>quadrant</Unit>
     <VarType>0</VarType>
     <Quantity>1</Quantity>
     <Val>2</Val>
    </Phase>
    <Atten>
     <Unit>dB</Unit>
     <VarType>7</VarType>
     <JcampKwd>##$PL[12]</JcampKwd>
    </Atten>
    <Shape>
     <Unit>arb</Unit>
     <VarType>7</VarType>
     <Quantity>0</Quantity>
    </Shape>
      </HF_PULSE>   
       
     <HF_PULSE>
    <Duration>
     <Unit>us</Unit>
     <VarType>7</VarType>
     <JcampKwd>##$P[32]*2</JcampKwd>
    </Duration>
    <Phase>
     <Unit>quadrant</Unit>
     <VarType>0</VarType>
     <Quantity>1</Quantity>
     <Val>0</Val>
    </Phase>
    <Atten>
     <Unit>dB</Unit>
     <VarType>7</VarType>
     <JcampKwd>##$PL[12]</JcampKwd>
    </Atten>
    <Shape>
     <Unit>arb</Unit>
     <VarType>7</VarType>
     <Quantity>0</Quantity>
    </Shape>
      </HF_PULSE>   
       
     <HF_PULSE>
    <Duration>
     <Unit>us</Unit>
     <VarType>7</VarType>
     <JcampKwd>##$P[32]*3</JcampKwd>
    </Duration>
    <Phase>
     <Unit>quadrant</Unit>
     <VarType>0</VarType>
     <Quantity>1</Quantity>
     <Val>2</Val>
    </Phase>
    <Atten>
     <Unit>dB</Unit>
     <VarType>7</VarType>
     <JcampKwd>##$PL[12]</JcampKwd>
    </Atten>
    <Shape>
     <Unit>arb</Unit>
     <VarType>7</VarType>
     <Quantity>0</Quantity>
    </Shape>
      </HF_PULSE>   
       
     <HF_PULSE>
    <Duration>
     <Unit>us</Unit>
     <VarType>7</VarType>
     <JcampKwd>##$P[32]  </JcampKwd>
    </Duration>
    <Phase>
     <Unit>quadrant</Unit>
     <VarType>0</VarType>
     <Quantity>1</Quantity>
     <Val>0</Val>
    </Phase>
    <Atten>
     <Unit>dB</Unit>
     <VarType>7</VarType>
     <JcampKwd>##$PL[12]</JcampKwd>
    </Atten>
    <Shape>
     <Unit>arb</Unit>
     <VarType>7</VarType>
     <Quantity>0</Quantity>
    </Shape>
      </HF_PULSE>   
       
     <HF_PULSE>
    <Duration>
     <Unit>us</Unit>
     <VarType>7</VarType>
     <JcampKwd>##$P[32]*2</JcampKwd>
    </Duration>
    <Phase>
     <Unit>quadrant</Unit>
     <VarType>0</VarType>
     <Quantity>1</Quantity>
     <Val>2</Val>
    </Phase>
    <Atten>
     <Unit>dB</Unit>
     <VarType>7</VarType>
     <JcampKwd>##$PL[12]</JcampKwd>
    </Atten>
    <Shape>
     <Unit>arb</Unit>
     <VarType>7</VarType>
     <Quantity>0</Quantity>
    </Shape>
      </HF_PULSE>   
       
     <HF_PULSE>
    <Duration>
     <Unit>us</Unit>
     <VarType>7</VarType>
     <JcampKwd>##$P[32]*4</JcampKwd>
    </Duration>
    <Phase>
     <Unit>quadrant</Unit>
     <VarType>0</VarType>
     <Quantity>1</Quantity>
     <Val>0</Val>
    </Phase>
    <Atten>
     <Unit>dB</Unit>
     <VarType>7</VarType>
     <JcampKwd>##$PL[12]</JcampKwd>
    </Atten>
    <Shape>
     <Unit>arb</Unit>
     <VarType>7</VarType>
     <Quantity>0</Quantity>
    </Shape>
      </HF_PULSE>   
       
     <HF_PULSE>
    <Duration>
     <Unit>us</Unit>
     <VarType>7</VarType>
     <JcampKwd>##$P[32]*2</JcampKwd>
    </Duration>
    <Phase>
     <Unit>quadrant</Unit>
     <VarType>0</VarType>
     <Quantity>1</Quantity>
     <Val>2</Val>
    </Phase>
    <Atten>
     <Unit>dB</Unit>
     <VarType>7</VarType>
     <JcampKwd>##$PL[12]</JcampKwd>
    </Atten>
    <Shape>
     <Unit>arb</Unit>
     <VarType>7</VarType>
     <Quantity>0</Quantity>
    </Shape>
      </HF_PULSE>   
       
     <HF_PULSE>
    <Duration>
     <Unit>us</Unit>
     <VarType>7</VarType>
     <JcampKwd>##$P[32]*3</JcampKwd>
    </Duration>
    <Phase>
     <Unit>quadrant</Unit>
     <VarType>0</VarType>
     <Quantity>1</Quantity>
     <Val>0</Val>
    </Phase>
    <Atten>
     <Unit>dB</Unit>
     <VarType>7</VarType>
     <JcampKwd>##$PL[12]</JcampKwd>
    </Atten>
    <Shape>
     <Unit>arb</Unit>
     <VarType>7</VarType>
     <Quantity>0</Quantity>
    </Shape>
      </HF_PULSE>   
       
     <HF_PULSE>
    <Duration>
     <Unit>us</Unit>
     <VarType>7</VarType>
     <JcampKwd>##$P[32]*3</JcampKwd>
    </Duration>
    <Phase>
     <Unit>quadrant</Unit>
     <VarType>0</VarType>
     <Quantity>1</Quantity>
     <Val>0</Val>
    </Phase>
    <Atten>
     <Unit>dB</Unit>
     <VarType>7</VarType>
     <JcampKwd>##$PL[12]</JcampKwd>
    </Atten>
    <Shape>
     <Unit>arb</Unit>
     <VarType>7</VarType>
     <Quantity>0</Quantity>
    </Shape>
      </HF_PULSE>   
                 
     <HF_PULSE>
    <Duration>
     <Unit>us</Unit>
     <VarType>7</VarType>
     <JcampKwd>##$P[32]*4</JcampKwd>
    </Duration>
    <Phase>
     <Unit>quadrant</Unit>
     <VarType>0</VarType>
     <Quantity>1</Quantity>
     <Val>2</Val>
    </Phase>
    <Atten>
     <Unit>dB</Unit>
     <VarType>7</VarType>
     <JcampKwd>##$PL[12]</JcampKwd>
    </Atten>
    <Shape>
     <Unit>arb</Unit>
     <VarType>7</VarType>
     <Quantity>0</Quantity>
    </Shape>
      </HF_PULSE>   
       
     <HF_PULSE>
    <Duration>
     <Unit>us</Unit>
     <VarType>7</VarType>
     <JcampKwd>##$P[32]*2</JcampKwd>
    </Duration>
    <Phase>
     <Unit>quadrant</Unit>
     <VarType>0</VarType>
     <Quantity>1</Quantity>
     <Val>0</Val>
    </Phase>
    <Atten>
     <Unit>dB</Unit>
     <VarType>7</VarType>
     <JcampKwd>##$PL[12]</JcampKwd>
    </Atten>
    <Shape>
     <Unit>arb</Unit>
     <VarType>7</VarType>
     <Quantity>0</Quantity>
    </Shape>
      </HF_PULSE>   
       
     <HF_PULSE>
    <Duration>
     <Unit>us</Unit>
     <VarType>7</VarType>
     <JcampKwd>##$P[32]*3</JcampKwd>
    </Duration>
    <Phase>
     <Unit>quadrant</Unit>
     <VarType>0</VarType>
     <Quantity>1</Quantity>
     <Val>2</Val>
    </Phase>
    <Atten>
     <Unit>dB</Unit>
     <VarType>7</VarType>
     <JcampKwd>##$PL[12]</JcampKwd>
    </Atten>
    <Shape>
     <Unit>arb</Unit>
     <VarType>7</VarType>
     <Quantity>0</Quantity>
    </Shape>
      </HF_PULSE>   
       
     <HF_PULSE>
    <Duration>
     <Unit>us</Unit>
     <VarType>7</VarType>
     <JcampKwd>##$P[32]  </JcampKwd>
    </Duration>
    <Phase>
     <Unit>quadrant</Unit>
     <VarType>0</VarType>
     <Quantity>1</Quantity>
     <Val>0</Val>
    </Phase>
    <Atten>
     <Unit>dB</Unit>
     <VarType>7</VarType>
     <JcampKwd>##$PL[12]</JcampKwd>
    </Atten>
    <Shape>
     <Unit>arb</Unit>
     <VarType>7</VarType>
     <Quantity>0</Quantity>
    </Shape>
      </HF_PULSE>   
       
     <HF_PULSE>
    <Duration>
     <Unit>us</Unit>
     <VarType>7</VarType>
     <JcampKwd>##$P[32]*2</JcampKwd>
    </Duration>
    <Phase>
     <Unit>quadrant</Unit>
     <VarType>0</VarType>
     <Quantity>1</Quantity>
     <Val>2</Val>
    </Phase>
    <Atten>
     <Unit>dB</Unit>
     <VarType>7</VarType>
     <JcampKwd>##$PL[12]</JcampKwd>
    </Atten>
    <Shape>
     <Unit>arb</Unit>
     <VarType>7</VarType>
     <Quantity>0</Quantity>
    </Shape>
      </HF_PULSE>   
       
     <HF_PULSE>
    <Duration>
     <Unit>us</Unit>
     <VarType>7</VarType>
     <JcampKwd>##$P[32]*4</JcampKwd>
    </Duration>
    <Phase>
     <Unit>quadrant</Unit>
     <VarType>0</VarType>
     <Quantity>1</Quantity>
     <Val>0</Val>
    </Phase>
    <Atten>
     <Unit>dB</Unit>
     <VarType>7</VarType>
     <JcampKwd>##$PL[12]</JcampKwd>
    </Atten>
    <Shape>
     <Unit>arb</Unit>
     <VarType>7</VarType>
     <Quantity>0</Quantity>
    </Shape>
      </HF_PULSE>   
       
     <HF_PULSE>
    <Duration>
     <Unit>us</Unit>
     <VarType>7</VarType>
     <JcampKwd>##$P[32]*2</JcampKwd>
    </Duration>
    <Phase>
     <Unit>quadrant</Unit>
     <VarType>0</VarType>
     <Quantity>1</Quantity>
     <Val>2</Val>
    </Phase>
    <Atten>
     <Unit>dB</Unit>
     <VarType>7</VarType>
     <JcampKwd>##$PL[12]</JcampKwd>
    </Atten>
    <Shape>
     <Unit>arb</Unit>
     <VarType>7</VarType>
     <Quantity>0</Quantity>
    </Shape>
      </HF_PULSE>   
       
     <HF_PULSE>
    <Duration>
     <Unit>us</Unit>
     <VarType>7</VarType>
     <JcampKwd>##$P[32]*3</JcampKwd>
    </Duration>
    <Phase>
     <Unit>quadrant</Unit>
     <VarType>0</VarType>
     <Quantity>1</Quantity>
     <Val>0</Val>
    </Phase>
    <Atten>
     <Unit>dB</Unit>
     <VarType>7</VarType>
     <JcampKwd>##$PL[12]</JcampKwd>
    </Atten>
    <Shape>
     <Unit>arb</Unit>
     <VarType>7</VarType>
     <Quantity>0</Quantity>
    </Shape>
      </HF_PULSE>   
       
     <HF_PULSE>
    <Duration>
     <Unit>us</Unit>
     <VarType>7</VarType>
     <JcampKwd>##$P[32]*3</JcampKwd>
    </Duration>
    <Phase>
     <Unit>quadrant</Unit>
     <VarType>0</VarType>
     <Quantity>1</Quantity>
     <Val>2</Val>
    </Phase>
    <Atten>
     <Unit>dB</Unit>
     <VarType>7</VarType>
     <JcampKwd>##$PL[12]</JcampKwd>
    </Atten>
    <Shape>
     <Unit>arb</Unit>
     <VarType>7</VarType>
     <Quantity>0</Quantity>
    </Shape>
      </HF_PULSE>   
              
     <HF_PULSE>
    <Duration>
     <Unit>us</Unit>
     <VarType>7</VarType>
     <JcampKwd>##$P[32]*4</JcampKwd>
    </Duration>
    <Phase>
     <Unit>quadrant</Unit>
     <VarType>0</VarType>
     <Quantity>1</Quantity>
     <Val>0</Val>
    </Phase>
    <Atten>
     <Unit>dB</Unit>
     <VarType>7</VarType>
     <JcampKwd>##$PL[12]</JcampKwd>
    </Atten>
    <Shape>
     <Unit>arb</Unit>
     <VarType>7</VarType>
     <Quantity>0</Quantity>
    </Shape>
      </HF_PULSE>   
       
     <HF_PULSE>
    <Duration>
     <Unit>us</Unit>
     <VarType>7</VarType>
     <JcampKwd>##$P[32]*2</JcampKwd>
    </Duration>
    <Phase>
     <Unit>quadrant</Unit>
     <VarType>0</VarType>
     <Quantity>1</Quantity>
     <Val>2</Val>
    </Phase>
    <Atten>
     <Unit>dB</Unit>
     <VarType>7</VarType>
     <JcampKwd>##$PL[12]</JcampKwd>
    </Atten>
    <Shape>
     <Unit>arb</Unit>
     <VarType>7</VarType>
     <Quantity>0</Quantity>
    </Shape>
      </HF_PULSE>   
       
     <HF_PULSE>
    <Duration>
     <Unit>us</Unit>
     <VarType>7</VarType>
     <JcampKwd>##$P[32]*3</JcampKwd>
    </Duration>
    <Phase>
     <Unit>quadrant</Unit>
     <VarType>0</VarType>
     <Quantity>1</Quantity>
     <Val>0</Val>
    </Phase>
    <Atten>
     <Unit>dB</Unit>
     <VarType>7</VarType>
     <JcampKwd>##$PL[12]</JcampKwd>
    </Atten>
    <Shape>
     <Unit>arb</Unit>
     <VarType>7</VarType>
     <Quantity>0</Quantity>
    </Shape>
      </HF_PULSE>   
       
     <HF_PULSE>
    <Duration>
     <Unit>us</Unit>
     <VarType>7</VarType>
     <JcampKwd>##$P[32]  </JcampKwd>
    </Duration>
    <Phase>
     <Unit>quadrant</Unit>
     <VarType>0</VarType>
     <Quantity>1</Quantity>
     <Val>2</Val>
    </Phase>
    <Atten>
     <Unit>dB</Unit>
     <VarType>7</VarType>
     <JcampKwd>##$PL[12]</JcampKwd>
    </Atten>
    <Shape>
     <Unit>arb</Unit>
     <VarType>7</VarType>
     <Quantity>0</Quantity>
    </Shape>
      </HF_PULSE>   
       
     <HF_PULSE>
    <Duration>
     <Unit>us</Unit>
     <VarType>7</VarType>
     <JcampKwd>##$P[32]*2</JcampKwd>
    </Duration>
    <Phase>
     <Unit>quadrant</Unit>
     <VarType>0</VarType>
     <Quantity>1</Quantity>
     <Val>0</Val>
    </Phase>
    <Atten>
     <Unit>dB</Unit>
     <VarType>7</VarType>
     <JcampKwd>##$PL[12]</JcampKwd>
    </Atten>
    <Shape>
     <Unit>arb</Unit>
     <VarType>7</VarType>
     <Quantity>0</Quantity>
    </Shape>
      </HF_PULSE>   
       
     <HF_PULSE>
    <Duration>
     <Unit>us</Unit>
     <VarType>7</VarType>
     <JcampKwd>##$P[32]*4</JcampKwd>
    </Duration>
    <Phase>
     <Unit>quadrant</Unit>
     <VarType>0</VarType>
     <Quantity>1</Quantity>
     <Val>2</Val>
    </Phase>
    <Atten>
     <Unit>dB</Unit>
     <VarType>7</VarType>
     <JcampKwd>##$PL[12]</JcampKwd>
    </Atten>
    <Shape>
     <Unit>arb</Unit>
     <VarType>7</VarType>
     <Quantity>0</Quantity>
    </Shape>
      </HF_PULSE>   
       
     <HF_PULSE>
    <Duration>
     <Unit>us</Unit>
     <VarType>7</VarType>
     <JcampKwd>##$P[32]*2</JcampKwd>
    </Duration>
    <Phase>
     <Unit>quadrant</Unit>
     <VarType>0</VarType>
     <Quantity>1</Quantity>
     <Val>0</Val>
    </Phase>
    <Atten>
     <Unit>dB</Unit>
     <VarType>7</VarType>
     <JcampKwd>##$PL[12]</JcampKwd>
    </Atten>
    <Shape>
     <Unit>arb</Unit>
     <VarType>7</VarType>
     <Quantity>0</Quantity>
    </Shape>
      </HF_PULSE>   
       
     <HF_PULSE>
    <Duration>
     <Unit>us</Unit>
     <VarType>7</VarType>
     <JcampKwd>##$P[32]*3</JcampKwd>
    </Duration>
    <Phase>
     <Unit>quadrant</Unit>
     <VarType>0</VarType>
     <Quantity>1</Quantity>
     <Val>2</Val>
    </Phase>
    <Atten>
     <Unit>dB</Unit>
     <VarType>7</VarType>
     <JcampKwd>##$PL[12]</JcampKwd>
    </Atten>
    <Shape>
     <Unit>arb</Unit>
     <VarType>7</VarType>
     <Quantity>0</Quantity>
    </Shape>
      </HF_PULSE>   
       
     <HF_PULSE>
    <Duration>
     <Unit>us</Unit>
     <VarType>7</VarType>
     <JcampKwd>##$P[32]*3</JcampKwd>
    </Duration>
    <Phase>
     <Unit>quadrant</Unit>
     <VarType>0</VarType>
     <Quantity>1</Quantity>
     <Val>2</Val>
    </Phase>
    <Atten>
     <Unit>dB</Unit>
     <VarType>7</VarType>
     <JcampKwd>##$PL[12]</JcampKwd>
    </Atten>
    <Shape>
     <Unit>arb</Unit>
     <VarType>7</VarType>
     <Quantity>0</Quantity>
    </Shape>
      </HF_PULSE>   
              
     <HF_PULSE>
    <Duration>
     <Unit>us</Unit>
     <VarType>7</VarType>
     <JcampKwd>##$P[32]*4</JcampKwd>
    </Duration>
    <Phase>
     <Unit>quadrant</Unit>
     <VarType>0</VarType>
     <Quantity>1</Quantity>
     <Val>0</Val>
    </Phase>
    <Atten>
     <Unit>dB</Unit>
     <VarType>7</VarType>
     <JcampKwd>##$PL[12]</JcampKwd>
    </Atten>
    <Shape>
     <Unit>arb</Unit>
     <VarType>7</VarType>
     <Quantity>0</Quantity>
    </Shape>
      </HF_PULSE>   
       
     <HF_PULSE>
    <Duration>
     <Unit>us</Unit>
     <VarType>7</VarType>
     <JcampKwd>##$P[32]*2</JcampKwd>
    </Duration>
    <Phase>
     <Unit>quadrant</Unit>
     <VarType>0</VarType>
     <Quantity>1</Quantity>
     <Val>2</Val>
    </Phase>
    <Atten>
     <Unit>dB</Unit>
     <VarType>7</VarType>
     <JcampKwd>##$PL[12]</JcampKwd>
    </Atten>
    <Shape>
     <Unit>arb</Unit>
     <VarType>7</VarType>
     <Quantity>0</Quantity>
    </Shape>
      </HF_PULSE>   
       
     <HF_PULSE>
    <Duration>
     <Unit>us</Unit>
     <VarType>7</VarType>
     <JcampKwd>##$P[32]*3</JcampKwd>
    </Duration>
    <Phase>
     <Unit>quadrant</Unit>
     <VarType>0</VarType>
     <Quantity>1</Quantity>
     <Val>0</Val>
    </Phase>
    <Atten>
     <Unit>dB</Unit>
     <VarType>7</VarType>
     <JcampKwd>##$PL[12]</JcampKwd>
    </Atten>
    <Shape>
     <Unit>arb</Unit>
     <VarType>7</VarType>
     <Quantity>0</Quantity>
    </Shape>
      </HF_PULSE>   
       
     <HF_PULSE>
    <Duration>
     <Unit>us</Unit>
     <VarType>7</VarType>
     <JcampKwd>##$P[32]  </JcampKwd>
    </Duration>
    <Phase>
     <Unit>quadrant</Unit>
     <VarType>0</VarType>
     <Quantity>1</Quantity>
     <Val>2</Val>
    </Phase>
    <Atten>
     <Unit>dB</Unit>
     <VarType>7</VarType>
     <JcampKwd>##$PL[12]</JcampKwd>
    </Atten>
    <Shape>
     <Unit>arb</Unit>
     <VarType>7</VarType>
     <Quantity>0</Quantity>
    </Shape>
      </HF_PULSE>   
       
     <HF_PULSE>
    <Duration>
     <Unit>us</Unit>
     <VarType>7</VarType>
     <JcampKwd>##$P[32]*2</JcampKwd>
    </Duration>
    <Phase>
     <Unit>quadrant</Unit>
     <VarType>0</VarType>
     <Quantity>1</Quantity>
     <Val>0</Val>
    </Phase>
    <Atten>
     <Unit>dB</Unit>
     <VarType>7</VarType>
     <JcampKwd>##$PL[12]</JcampKwd>
    </Atten>
    <Shape>
     <Unit>arb</Unit>
     <VarType>7</VarType>
     <Quantity>0</Quantity>
    </Shape>
      </HF_PULSE>   
       
     <HF_PULSE>
    <Duration>
     <Unit>us</Unit>
     <VarType>7</VarType>
     <JcampKwd>##$P[32]*4</JcampKwd>
    </Duration>
    <Phase>
     <Unit>quadrant</Unit>
     <VarType>0</VarType>
     <Quantity>1</Quantity>
     <Val>2</Val>
    </Phase>
    <Atten>
     <Unit>dB</Unit>
     <VarType>7</VarType>
     <JcampKwd>##$PL[12]</JcampKwd>
    </Atten>
    <Shape>
     <Unit>arb</Unit>
     <VarType>7</VarType>
     <Quantity>0</Quantity>
    </Shape>
      </HF_PULSE>   
       
     <HF_PULSE>
    <Duration>
     <Unit>us</Unit>
     <VarType>7</VarType>
     <JcampKwd>##$P[32]*2</JcampKwd>
    </Duration>
    <Phase>
     <Unit>quadrant</Unit>
     <VarType>0</VarType>
     <Quantity>1</Quantity>
     <Val>0</Val>
    </Phase>
    <Atten>
     <Unit>dB</Unit>
     <VarType>7</VarType>
     <JcampKwd>##$PL[12]</JcampKwd>
    </Atten>
    <Shape>
     <Unit>arb</Unit>
     <VarType>7</VarType>
     <Quantity>0</Quantity>
    </Shape>
      </HF_PULSE>   
       
     <HF_PULSE>
    <Duration>
     <Unit>us</Unit>
     <VarType>7</VarType>
     <JcampKwd>##$P[32]*3</JcampKwd>
    </Duration>
    <Phase>
     <Unit>quadrant</Unit>
     <VarType>0</VarType>
     <Quantity>1</Quantity>
     <Val>2</Val>
    </Phase>
    <Atten>
     <Unit>dB</Unit>
     <VarType>7</VarType>
     <JcampKwd>##$PL[12]</JcampKwd>
    </Atten>
    <Shape>
     <Unit>arb</Unit>
     <VarType>7</VarType>
     <Quantity>0</Quantity>
    </Shape>
      </HF_PULSE>   
       
     <HF_PULSE>
    <Duration>
     <Unit>us</Unit>
     <VarType>7</VarType>
     <JcampKwd>##$P[32]*3</JcampKwd>
    </Duration>
    <Phase>
     <Unit>quadrant</Unit>
     <VarType>0</VarType>
     <Quantity>1</Quantity>
     <Val>2</Val>
    </Phase>
    <Atten>
     <Unit>dB</Unit>
     <VarType>7</VarType>
     <JcampKwd>##$PL[12]</JcampKwd>
    </Atten>
    <Shape>
     <Unit>arb</Unit>
     <VarType>7</VarType>
     <Quantity>0</Quantity>
    </Shape>
      </HF_PULSE>   
              
     <HF_PULSE>
    <Duration>
     <Unit>us</Unit>
     <VarType>7</VarType>
     <JcampKwd>##$P[32]*4</JcampKwd>
    </Duration>
    <Phase>
     <Unit>quadrant</Unit>
     <VarType>0</VarType>
     <Quantity>1</Quantity>
     <Val>0</Val>
    </Phase>
    <Atten>
     <Unit>dB</Unit>
     <VarType>7</VarType>
     <JcampKwd>##$PL[12]</JcampKwd>
    </Atten>
    <Shape>
     <Unit>arb</Unit>
     <VarType>7</VarType>
     <Quantity>0</Quantity>
    </Shape>
      </HF_PULSE>   
       
     <HF_PULSE>
    <Duration>
     <Unit>us</Unit>
     <VarType>7</VarType>
     <JcampKwd>##$P[32]*2</JcampKwd>
    </Duration>
    <Phase>
     <Unit>quadrant</Unit>
     <VarType>0</VarType>
     <Quantity>1</Quantity>
     <Val>2</Val>
    </Phase>
    <Atten>
     <Unit>dB</Unit>
     <VarType>7</VarType>
     <JcampKwd>##$PL[12]</JcampKwd>
    </Atten>
    <Shape>
     <Unit>arb</Unit>
     <VarType>7</VarType>
     <Quantity>0</Quantity>
    </Shape>
      </HF_PULSE>   
       
     <HF_PULSE>
    <Duration>
     <Unit>us</Unit>
     <VarType>7</VarType>
     <JcampKwd>##$P[32]*3</JcampKwd>
    </Duration>
    <Phase>
     <Unit>quadrant</Unit>
     <VarType>0</VarType>
     <Quantity>1</Quantity>
     <Val>0</Val>
    </Phase>
    <Atten>
     <Unit>dB</Unit>
     <VarType>7</VarType>
     <JcampKwd>##$PL[12]</JcampKwd>
    </Atten>
    <Shape>
     <Unit>arb</Unit>
     <VarType>7</VarType>
     <Quantity>0</Quantity>
    </Shape>
      </HF_PULSE>   
       
     <HF_PULSE>
    <Duration>
     <Unit>us</Unit>
     <VarType>7</VarType>
     <JcampKwd>##$P[32]  </JcampKwd>
    </Duration>
    <Phase>
     <Unit>quadrant</Unit>
     <VarType>0</VarType>
     <Quantity>1</Quantity>
     <Val>2</Val>
    </Phase>
    <Atten>
     <Unit>dB</Unit>
     <VarType>7</VarType>
     <JcampKwd>##$PL[12]</JcampKwd>
    </Atten>
    <Shape>
     <Unit>arb</Unit>
     <VarType>7</VarType>
     <Quantity>0</Quantity>
    </Shape>
      </HF_PULSE>   
       
     <HF_PULSE>
    <Duration>
     <Unit>us</Unit>
     <VarType>7</VarType>
     <JcampKwd>##$P[32]*2</JcampKwd>
    </Duration>
    <Phase>
     <Unit>quadrant</Unit>
     <VarType>0</VarType>
     <Quantity>1</Quantity>
     <Val>0</Val>
    </Phase>
    <Atten>
     <Unit>dB</Unit>
     <VarType>7</VarType>
     <JcampKwd>##$PL[12]</JcampKwd>
    </Atten>
    <Shape>
     <Unit>arb</Unit>
     <VarType>7</VarType>
     <Quantity>0</Quantity>
    </Shape>
      </HF_PULSE>   
       
     <HF_PULSE>
    <Duration>
     <Unit>us</Unit>
     <VarType>7</VarType>
     <JcampKwd>##$P[32]*4</JcampKwd>
    </Duration>
    <Phase>
     <Unit>quadrant</Unit>
     <VarType>0</VarType>
     <Quantity>1</Quantity>
     <Val>2</Val>
    </Phase>
    <Atten>
     <Unit>dB</Unit>
     <VarType>7</VarType>
     <JcampKwd>##$PL[12]</JcampKwd>
    </Atten>
    <Shape>
     <Unit>arb</Unit>
     <VarType>7</VarType>
     <Quantity>0</Quantity>
    </Shape>
      </HF_PULSE>   
       
     <HF_PULSE>
    <Duration>
     <Unit>us</Unit>
     <VarType>7</VarType>
     <JcampKwd>##$P[32]*2</JcampKwd>
    </Duration>
    <Phase>
     <Unit>quadrant</Unit>
     <VarType>0</VarType>
     <Quantity>1</Quantity>
     <Val>0</Val>
    </Phase>
    <Atten>
     <Unit>dB</Unit>
     <VarType>7</VarType>
     <JcampKwd>##$PL[12]</JcampKwd>
    </Atten>
    <Shape>
     <Unit>arb</Unit>
     <VarType>7</VarType>
     <Quantity>0</Quantity>
    </Shape>
      </HF_PULSE>   
       
     <HF_PULSE>
    <Duration>
     <Unit>us</Unit>
     <VarType>7</VarType>
     <JcampKwd>##$P[32]*3</JcampKwd>
    </Duration>
    <Phase>
     <Unit>quadrant</Unit>
     <VarType>0</VarType>
     <Quantity>1</Quantity>
     <Val>2</Val>
    </Phase>
    <Atten>
     <Unit>dB</Unit>
     <VarType>7</VarType>
     <JcampKwd>##$PL[12]</JcampKwd>
    </Atten>
    <Shape>
     <Unit>arb</Unit>
     <VarType>7</VarType>
     <Quantity>0</Quantity>
    </Shape>
      </HF_PULSE>   
       
     <HF_PULSE>
    <Duration>
     <Unit>us</Unit>
     <VarType>7</VarType>
     <JcampKwd>##$P[32]*3</JcampKwd>
    </Duration>
    <Phase>
     <Unit>quadrant</Unit>
     <VarType>0</VarType>
     <Quantity>1</Quantity>
     <Val>0</Val>
    </Phase>
    <Atten>
     <Unit>dB</Unit>
     <VarType>7</VarType>
     <JcampKwd>##$PL[12]</JcampKwd>
    </Atten>
    <Shape>
     <Unit>arb</Unit>
     <VarType>7</VarType>
     <Quantity>0</Quantity>
    </Shape>
      </HF_PULSE>   
                 
     <HF_PULSE>
    <Duration>
     <Unit>us</Unit>
     <VarType>7</VarType>
     <JcampKwd>##$P[32]*4</JcampKwd>
    </Duration>
    <Phase>
     <Unit>quadrant</Unit>
     <VarType>0</VarType>
     <Quantity>1</Quantity>
     <Val>2</Val>
    </Phase>
    <Atten>
     <Unit>dB</Unit>
     <VarType>7</VarType>
     <JcampKwd>##$PL[12]</JcampKwd>
    </Atten>
    <Shape>
     <Unit>arb</Unit>
     <VarType>7</VarType>
     <Quantity>0</Quantity>
    </Shape>
      </HF_PULSE>   
       
     <HF_PULSE>
    <Duration>
     <Unit>us</Unit>
     <VarType>7</VarType>
     <JcampKwd>##$P[32]*2</JcampKwd>
    </Duration>
    <Phase>
     <Unit>quadrant</Unit>
     <VarType>0</VarType>
     <Quantity>1</Quantity>
     <Val>0</Val>
    </Phase>
    <Atten>
     <Unit>dB</Unit>
     <VarType>7</VarType>
     <JcampKwd>##$PL[12]</JcampKwd>
    </Atten>
    <Shape>
     <Unit>arb</Unit>
     <VarType>7</VarType>
     <Quantity>0</Quantity>
    </Shape>
      </HF_PULSE>   
       
     <HF_PULSE>
    <Duration>
     <Unit>us</Unit>
     <VarType>7</VarType>
     <JcampKwd>##$P[32]*3</JcampKwd>
    </Duration>
    <Phase>
     <Unit>quadrant</Unit>
     <VarType>0</VarType>
     <Quantity>1</Quantity>
     <Val>2</Val>
    </Phase>
    <Atten>
     <Unit>dB</Unit>
     <VarType>7</VarType>
     <JcampKwd>##$PL[12]</JcampKwd>
    </Atten>
    <Shape>
     <Unit>arb</Unit>
     <VarType>7</VarType>
     <Quantity>0</Quantity>
    </Shape>
      </HF_PULSE>   
       
     <HF_PULSE>
    <Duration>
     <Unit>us</Unit>
     <VarType>7</VarType>
     <JcampKwd>##$P[32]  </JcampKwd>
    </Duration>
    <Phase>
     <Unit>quadrant</Unit>
     <VarType>0</VarType>
     <Quantity>1</Quantity>
     <Val>0</Val>
    </Phase>
    <Atten>
     <Unit>dB</Unit>
     <VarType>7</VarType>
     <JcampKwd>##$PL[12]</JcampKwd>
    </Atten>
    <Shape>
     <Unit>arb</Unit>
     <VarType>7</VarType>
     <Quantity>0</Quantity>
    </Shape>
      </HF_PULSE>   
       
     <HF_PULSE>
    <Duration>
     <Unit>us</Unit>
     <VarType>7</VarType>
     <JcampKwd>##$P[32]*2</JcampKwd>
    </Duration>
    <Phase>
     <Unit>quadrant</Unit>
     <VarType>0</VarType>
     <Quantity>1</Quantity>
     <Val>2</Val>
    </Phase>
    <Atten>
     <Unit>dB</Unit>
     <VarType>7</VarType>
     <JcampKwd>##$PL[12]</JcampKwd>
    </Atten>
    <Shape>
     <Unit>arb</Unit>
     <VarType>7</VarType>
     <Quantity>0</Quantity>
    </Shape>
      </HF_PULSE>   
       
     <HF_PULSE>
    <Duration>
     <Unit>us</Unit>
     <VarType>7</VarType>
     <JcampKwd>##$P[32]*4</JcampKwd>
    </Duration>
    <Phase>
     <Unit>quadrant</Unit>
     <VarType>0</VarType>
     <Quantity>1</Quantity>
     <Val>0</Val>
    </Phase>
    <Atten>
     <Unit>dB</Unit>
     <VarType>7</VarType>
     <JcampKwd>##$PL[12]</JcampKwd>
    </Atten>
    <Shape>
     <Unit>arb</Unit>
     <VarType>7</VarType>
     <Quantity>0</Quantity>
    </Shape>
      </HF_PULSE>   
       
     <HF_PULSE>
    <Duration>
     <Unit>us</Unit>
     <VarType>7</VarType>
     <JcampKwd>##$P[32]*2</JcampKwd>
    </Duration>
    <Phase>
     <Unit>quadrant</Unit>
     <VarType>0</VarType>
     <Quantity>1</Quantity>
     <Val>2</Val>
    </Phase>
    <Atten>
     <Unit>dB</Unit>
     <VarType>7</VarType>
     <JcampKwd>##$PL[12]</JcampKwd>
    </Atten>
    <Shape>
     <Unit>arb</Unit>
     <VarType>7</VarType>
     <Quantity>0</Quantity>
    </Shape>
      </HF_PULSE>   
       
     <HF_PULSE>
    <Duration>
     <Unit>us</Unit>
     <VarType>7</VarType>
     <JcampKwd>##$P[32]*3</JcampKwd>
    </Duration>
    <Phase>
     <Unit>quadrant</Unit>
     <VarType>0</VarType>
     <Quantity>1</Quantity>
     <Val>0</Val>
    </Phase>
    <Atten>
     <Unit>dB</Unit>
     <VarType>7</VarType>
     <JcampKwd>##$PL[12]</JcampKwd>
    </Atten>
    <Shape>
     <Unit>arb</Unit>
     <VarType>7</VarType>
     <Quantity>0</Quantity>
    </Shape>
      </HF_PULSE>   
       
     <HF_PULSE>
    <Duration>
     <Unit>us</Unit>
     <VarType>7</VarType>
     <JcampKwd>##$P[32]*3</JcampKwd>
    </Duration>
    <Phase>
     <Unit>quadrant</Unit>
     <VarType>0</VarType>
     <Quantity>1</Quantity>
     <Val>0</Val>
    </Phase>
    <Atten>
     <Unit>dB</Unit>
     <VarType>7</VarType>
     <JcampKwd>##$PL[12]</JcampKwd>
    </Atten>
    <Shape>
     <Unit>arb</Unit>
     <VarType>7</VarType>
     <Quantity>0</Quantity>
    </Shape>
      </HF_PULSE>   
                 
     <HF_PULSE>
    <Duration>
     <Unit>us</Unit>
     <VarType>7</VarType>
     <JcampKwd>##$P[32]*4</JcampKwd>
    </Duration>
    <Phase>
     <Unit>quadrant</Unit>
     <VarType>0</VarType>
     <Quantity>1</Quantity>
     <Val>2</Val>
    </Phase>
    <Atten>
     <Unit>dB</Unit>
     <VarType>7</VarType>
     <JcampKwd>##$PL[12]</JcampKwd>
    </Atten>
    <Shape>
     <Unit>arb</Unit>
     <VarType>7</VarType>
     <Quantity>0</Quantity>
    </Shape>
      </HF_PULSE>   
       
     <HF_PULSE>
    <Duration>
     <Unit>us</Unit>
     <VarType>7</VarType>
     <JcampKwd>##$P[32]*2</JcampKwd>
    </Duration>
    <Phase>
     <Unit>quadrant</Unit>
     <VarType>0</VarType>
     <Quantity>1</Quantity>
     <Val>0</Val>
    </Phase>
    <Atten>
     <Unit>dB</Unit>
     <VarType>7</VarType>
     <JcampKwd>##$PL[12]</JcampKwd>
    </Atten>
    <Shape>
     <Unit>arb</Unit>
     <VarType>7</VarType>
     <Quantity>0</Quantity>
    </Shape>
      </HF_PULSE>   
       
     <HF_PULSE>
    <Duration>
     <Unit>us</Unit>
     <VarType>7</VarType>
     <JcampKwd>##$P[32]*3</JcampKwd>
    </Duration>
    <Phase>
     <Unit>quadrant</Unit>
     <VarType>0</VarType>
     <Quantity>1</Quantity>
     <Val>2</Val>
    </Phase>
    <Atten>
     <Unit>dB</Unit>
     <VarType>7</VarType>
     <JcampKwd>##$PL[12]</JcampKwd>
    </Atten>
    <Shape>
     <Unit>arb</Unit>
     <VarType>7</VarType>
     <Quantity>0</Quantity>
    </Shape>
      </HF_PULSE>   
       
     <HF_PULSE>
    <Duration>
     <Unit>us</Unit>
     <VarType>7</VarType>
     <JcampKwd>##$P[32]  </JcampKwd>
    </Duration>
    <Phase>
     <Unit>quadrant</Unit>
     <VarType>0</VarType>
     <Quantity>1</Quantity>
     <Val>0</Val>
    </Phase>
    <Atten>
     <Unit>dB</Unit>
     <VarType>7</VarType>
     <JcampKwd>##$PL[12]</JcampKwd>
    </Atten>
    <Shape>
     <Unit>arb</Unit>
     <VarType>7</VarType>
     <Quantity>0</Quantity>
    </Shape>
      </HF_PULSE>   
       
     <HF_PULSE>
    <Duration>
     <Unit>us</Unit>
     <VarType>7</VarType>
     <JcampKwd>##$P[32]*2</JcampKwd>
    </Duration>
    <Phase>
     <Unit>quadrant</Unit>
     <VarType>0</VarType>
     <Quantity>1</Quantity>
     <Val>2</Val>
    </Phase>
    <Atten>
     <Unit>dB</Unit>
     <VarType>7</VarType>
     <JcampKwd>##$PL[12]</JcampKwd>
    </Atten>
    <Shape>
     <Unit>arb</Unit>
     <VarType>7</VarType>
     <Quantity>0</Quantity>
    </Shape>
      </HF_PULSE>   
       
     <HF_PULSE>
    <Duration>
     <Unit>us</Unit>
     <VarType>7</VarType>
     <JcampKwd>##$P[32]*4</JcampKwd>
    </Duration>
    <Phase>
     <Unit>quadrant</Unit>
     <VarType>0</VarType>
     <Quantity>1</Quantity>
     <Val>0</Val>
    </Phase>
    <Atten>
     <Unit>dB</Unit>
     <VarType>7</VarType>
     <JcampKwd>##$PL[12]</JcampKwd>
    </Atten>
    <Shape>
     <Unit>arb</Unit>
     <VarType>7</VarType>
     <Quantity>0</Quantity>
    </Shape>
      </HF_PULSE>   
       
     <HF_PULSE>
    <Duration>
     <Unit>us</Unit>
     <VarType>7</VarType>
     <JcampKwd>##$P[32]*2</JcampKwd>
    </Duration>
    <Phase>
     <Unit>quadrant</Unit>
     <VarType>0</VarType>
     <Quantity>1</Quantity>
     <Val>2</Val>
    </Phase>
    <Atten>
     <Unit>dB</Unit>
     <VarType>7</VarType>
     <JcampKwd>##$PL[12]</JcampKwd>
    </Atten>
    <Shape>
     <Unit>arb</Unit>
     <VarType>7</VarType>
     <Quantity>0</Quantity>
    </Shape>
      </HF_PULSE>   
       
     <HF_PULSE>
    <Duration>
     <Unit>us</Unit>
     <VarType>7</VarType>
     <JcampKwd>##$P[32]*3</JcampKwd>
    </Duration>
    <Phase>
     <Unit>quadrant</Unit>
     <VarType>0</VarType>
     <Quantity>1</Quantity>
     <Val>0</Val>
    </Phase>
    <Atten>
     <Unit>dB</Unit>
     <VarType>7</VarType>
     <JcampKwd>##$PL[12]</JcampKwd>
    </Atten>
    <Shape>
     <Unit>arb</Unit>
     <VarType>7</VarType>
     <Quantity>0</Quantity>
    </Shape>
      </HF_PULSE>   
       
     <HF_PULSE>
    <Duration>
     <Unit>us</Unit>
     <VarType>7</VarType>
     <JcampKwd>##$P[32]*3</JcampKwd>
    </Duration>
    <Phase>
     <Unit>quadrant</Unit>
     <VarType>0</VarType>
     <Quantity>1</Quantity>
     <Val>0</Val>
    </Phase>
    <Atten>
     <Unit>dB</Unit>
     <VarType>7</VarType>
     <JcampKwd>##$PL[12]</JcampKwd>
    </Atten>
    <Shape>
     <Unit>arb</Unit>
     <VarType>7</VarType>
     <Quantity>0</Quantity>
    </Shape>
      </HF_PULSE>   
                 
     <HF_PULSE>
    <Duration>
     <Unit>us</Unit>
     <VarType>7</VarType>
     <JcampKwd>##$P[32]*4</JcampKwd>
    </Duration>
    <Phase>
     <Unit>quadrant</Unit>
     <VarType>0</VarType>
     <Quantity>1</Quantity>
     <Val>2</Val>
    </Phase>
    <Atten>
     <Unit>dB</Unit>
     <VarType>7</VarType>
     <JcampKwd>##$PL[12]</JcampKwd>
    </Atten>
    <Shape>
     <Unit>arb</Unit>
     <VarType>7</VarType>
     <Quantity>0</Quantity>
    </Shape>
      </HF_PULSE>   
       
     <HF_PULSE>
    <Duration>
     <Unit>us</Unit>
     <VarType>7</VarType>
     <JcampKwd>##$P[32]*2</JcampKwd>
    </Duration>
    <Phase>
     <Unit>quadrant</Unit>
     <VarType>0</VarType>
     <Quantity>1</Quantity>
     <Val>0</Val>
    </Phase>
    <Atten>
     <Unit>dB</Unit>
     <VarType>7</VarType>
     <JcampKwd>##$PL[12]</JcampKwd>
    </Atten>
    <Shape>
     <Unit>arb</Unit>
     <VarType>7</VarType>
     <Quantity>0</Quantity>
    </Shape>
      </HF_PULSE>   
       
     <HF_PULSE>
    <Duration>
     <Unit>us</Unit>
     <VarType>7</VarType>
     <JcampKwd>##$P[32]*3</JcampKwd>
    </Duration>
    <Phase>
     <Unit>quadrant</Unit>
     <VarType>0</VarType>
     <Quantity>1</Quantity>
     <Val>2</Val>
    </Phase>
    <Atten>
     <Unit>dB</Unit>
     <VarType>7</VarType>
     <JcampKwd>##$PL[12]</JcampKwd>
    </Atten>
    <Shape>
     <Unit>arb</Unit>
     <VarType>7</VarType>
     <Quantity>0</Quantity>
    </Shape>
      </HF_PULSE>   
       
     <HF_PULSE>
    <Duration>
     <Unit>us</Unit>
     <VarType>7</VarType>
     <JcampKwd>##$P[32]  </JcampKwd>
    </Duration>
    <Phase>
     <Unit>quadrant</Unit>
     <VarType>0</VarType>
     <Quantity>1</Quantity>
     <Val>0</Val>
    </Phase>
    <Atten>
     <Unit>dB</Unit>
     <VarType>7</VarType>
     <JcampKwd>##$PL[12]</JcampKwd>
    </Atten>
    <Shape>
     <Unit>arb</Unit>
     <VarType>7</VarType>
     <Quantity>0</Quantity>
    </Shape>
      </HF_PULSE>   
       
     <HF_PULSE>
    <Duration>
     <Unit>us</Unit>
     <VarType>7</VarType>
     <JcampKwd>##$P[32]*2</JcampKwd>
    </Duration>
    <Phase>
     <Unit>quadrant</Unit>
     <VarType>0</VarType>
     <Quantity>1</Quantity>
     <Val>2</Val>
    </Phase>
    <Atten>
     <Unit>dB</Unit>
     <VarType>7</VarType>
     <JcampKwd>##$PL[12]</JcampKwd>
    </Atten>
    <Shape>
     <Unit>arb</Unit>
     <VarType>7</VarType>
     <Quantity>0</Quantity>
    </Shape>
      </HF_PULSE>   
       
     <HF_PULSE>
    <Duration>
     <Unit>us</Unit>
     <VarType>7</VarType>
     <JcampKwd>##$P[32]*4</JcampKwd>
    </Duration>
    <Phase>
     <Unit>quadrant</Unit>
     <VarType>0</VarType>
     <Quantity>1</Quantity>
     <Val>0</Val>
    </Phase>
    <Atten>
     <Unit>dB</Unit>
     <VarType>7</VarType>
     <JcampKwd>##$PL[12]</JcampKwd>
    </Atten>
    <Shape>
     <Unit>arb</Unit>
     <VarType>7</VarType>
     <Quantity>0</Quantity>
    </Shape>
      </HF_PULSE>   
       
     <HF_PULSE>
    <Duration>
     <Unit>us</Unit>
     <VarType>7</VarType>
     <JcampKwd>##$P[32]*2</JcampKwd>
    </Duration>
    <Phase>
     <Unit>quadrant</Unit>
     <VarType>0</VarType>
     <Quantity>1</Quantity>
     <Val>2</Val>
    </Phase>
    <Atten>
     <Unit>dB</Unit>
     <VarType>7</VarType>
     <JcampKwd>##$PL[12]</JcampKwd>
    </Atten>
    <Shape>
     <Unit>arb</Unit>
     <VarType>7</VarType>
     <Quantity>0</Quantity>
    </Shape>
      </HF_PULSE>   
       
     <HF_PULSE>
    <Duration>
     <Unit>us</Unit>
     <VarType>7</VarType>
     <JcampKwd>##$P[32]*3</JcampKwd>
    </Duration>
    <Phase>
     <Unit>quadrant</Unit>
     <VarType>0</VarType>
     <Quantity>1</Quantity>
     <Val>0</Val>
    </Phase>
    <Atten>
     <Unit>dB</Unit>
     <VarType>7</VarType>
     <JcampKwd>##$PL[12]</JcampKwd>
    </Atten>
    <Shape>
     <Unit>arb</Unit>
     <VarType>7</VarType>
     <Quantity>0</Quantity>
    </Shape>
      </HF_PULSE>   
       
     <HF_PULSE>
    <Duration>
     <Unit>us</Unit>
     <VarType>7</VarType>
     <JcampKwd>##$P[32]*3</JcampKwd>
    </Duration>
    <Phase>
     <Unit>quadrant</Unit>
     <VarType>0</VarType>
     <Quantity>1</Quantity>
     <Val>2</Val>
    </Phase>
    <Atten>
     <Unit>dB</Unit>
     <VarType>7</VarType>
     <JcampKwd>##$PL[12]</JcampKwd>
    </Atten>
    <Shape>
     <Unit>arb</Unit>
     <VarType>7</VarType>
     <Quantity>0</Quantity>
    </Shape>
      </HF_PULSE>   
              
     <HF_PULSE>
    <Duration>
     <Unit>us</Unit>
     <VarType>7</VarType>
     <JcampKwd>##$P[32]*4</JcampKwd>
    </Duration>
    <Phase>
     <Unit>quadrant</Unit>
     <VarType>0</VarType>
     <Quantity>1</Quantity>
     <Val>0</Val>
    </Phase>
    <Atten>
     <Unit>dB</Unit>
     <VarType>7</VarType>
     <JcampKwd>##$PL[12]</JcampKwd>
    </Atten>
    <Shape>
     <Unit>arb</Unit>
     <VarType>7</VarType>
     <Quantity>0</Quantity>
    </Shape>
      </HF_PULSE>   
       
     <HF_PULSE>
    <Duration>
     <Unit>us</Unit>
     <VarType>7</VarType>
     <JcampKwd>##$P[32]*2</JcampKwd>
    </Duration>
    <Phase>
     <Unit>quadrant</Unit>
     <VarType>0</VarType>
     <Quantity>1</Quantity>
     <Val>2</Val>
    </Phase>
    <Atten>
     <Unit>dB</Unit>
     <VarType>7</VarType>
     <JcampKwd>##$PL[12]</JcampKwd>
    </Atten>
    <Shape>
     <Unit>arb</Unit>
     <VarType>7</VarType>
     <Quantity>0</Quantity>
    </Shape>
      </HF_PULSE>   
       
     <HF_PULSE>
    <Duration>
     <Unit>us</Unit>
     <VarType>7</VarType>
     <JcampKwd>##$P[32]*3</JcampKwd>
    </Duration>
    <Phase>
     <Unit>quadrant</Unit>
     <VarType>0</VarType>
     <Quantity>1</Quantity>
     <Val>0</Val>
    </Phase>
    <Atten>
     <Unit>dB</Unit>
     <VarType>7</VarType>
     <JcampKwd>##$PL[12]</JcampKwd>
    </Atten>
    <Shape>
     <Unit>arb</Unit>
     <VarType>7</VarType>
     <Quantity>0</Quantity>
    </Shape>
      </HF_PULSE>   
       
     <HF_PULSE>
    <Duration>
     <Unit>us</Unit>
     <VarType>7</VarType>
     <JcampKwd>##$P[32]  </JcampKwd>
    </Duration>
    <Phase>
     <Unit>quadrant</Unit>
     <VarType>0</VarType>
     <Quantity>1</Quantity>
     <Val>2</Val>
    </Phase>
    <Atten>
     <Unit>dB</Unit>
     <VarType>7</VarType>
     <JcampKwd>##$PL[12]</JcampKwd>
    </Atten>
    <Shape>
     <Unit>arb</Unit>
     <VarType>7</VarType>
     <Quantity>0</Quantity>
    </Shape>
      </HF_PULSE>   
       
     <HF_PULSE>
    <Duration>
     <Unit>us</Unit>
     <VarType>7</VarType>
     <JcampKwd>##$P[32]*2</JcampKwd>
    </Duration>
    <Phase>
     <Unit>quadrant</Unit>
     <VarType>0</VarType>
     <Quantity>1</Quantity>
     <Val>0</Val>
    </Phase>
    <Atten>
     <Unit>dB</Unit>
     <VarType>7</VarType>
     <JcampKwd>##$PL[12]</JcampKwd>
    </Atten>
    <Shape>
     <Unit>arb</Unit>
     <VarType>7</VarType>
     <Quantity>0</Quantity>
    </Shape>
      </HF_PULSE>   
       
     <HF_PULSE>
    <Duration>
     <Unit>us</Unit>
     <VarType>7</VarType>
     <JcampKwd>##$P[32]*4</JcampKwd>
    </Duration>
    <Phase>
     <Unit>quadrant</Unit>
     <VarType>0</VarType>
     <Quantity>1</Quantity>
     <Val>2</Val>
    </Phase>
    <Atten>
     <Unit>dB</Unit>
     <VarType>7</VarType>
     <JcampKwd>##$PL[12]</JcampKwd>
    </Atten>
    <Shape>
     <Unit>arb</Unit>
     <VarType>7</VarType>
     <Quantity>0</Quantity>
    </Shape>
      </HF_PULSE>   
       
     <HF_PULSE>
    <Duration>
     <Unit>us</Unit>
     <VarType>7</VarType>
     <JcampKwd>##$P[32]*2</JcampKwd>
    </Duration>
    <Phase>
     <Unit>quadrant</Unit>
     <VarType>0</VarType>
     <Quantity>1</Quantity>
     <Val>0</Val>
    </Phase>
    <Atten>
     <Unit>dB</Unit>
     <VarType>7</VarType>
     <JcampKwd>##$PL[12]</JcampKwd>
    </Atten>
    <Shape>
     <Unit>arb</Unit>
     <VarType>7</VarType>
     <Quantity>0</Quantity>
    </Shape>
      </HF_PULSE>   
       
     <HF_PULSE>
    <Duration>
     <Unit>us</Unit>
     <VarType>7</VarType>
     <JcampKwd>##$P[32]*3</JcampKwd>
    </Duration>
    <Phase>
     <Unit>quadrant</Unit>
     <VarType>0</VarType>
     <Quantity>1</Quantity>
     <Val>2</Val>
    </Phase>
    <Atten>
     <Unit>dB</Unit>
     <VarType>7</VarType>
     <JcampKwd>##$PL[12]</JcampKwd>
    </Atten>
    <Shape>
     <Unit>arb</Unit>
     <VarType>7</VarType>
     <Quantity>0</Quantity>
    </Shape>
      </HF_PULSE>   
       
     <HF_PULSE>
    <Duration>
     <Unit>us</Unit>
     <VarType>7</VarType>
     <JcampKwd>##$P[32]*3</JcampKwd>
    </Duration>
    <Phase>
     <Unit>quadrant</Unit>
     <VarType>0</VarType>
     <Quantity>1</Quantity>
     <Val>2</Val>
    </Phase>
    <Atten>
     <Unit>dB</Unit>
     <VarType>7</VarType>
     <JcampKwd>##$PL[12]</JcampKwd>
    </Atten>
    <Shape>
     <Unit>arb</Unit>
     <VarType>7</VarType>
     <Quantity>0</Quantity>
    </Shape>
      </HF_PULSE>   
           
     <HF_PULSE>
    <Duration>
     <Unit>us</Unit>
     <VarType>7</VarType>
     <JcampKwd>##$P[32]*4</JcampKwd>
    </Duration>
    <Phase>
     <Unit>quadrant</Unit>
     <VarType>0</VarType>
     <Quantity>1</Quantity>
     <Val>0</Val>
    </Phase>
    <Atten>
     <Unit>dB</Unit>
     <VarType>7</VarType>
     <JcampKwd>##$PL[12]</JcampKwd>
    </Atten>
    <Shape>
     <Unit>arb</Unit>
     <VarType>7</VarType>
     <Quantity>0</Quantity>
    </Shape>
      </HF_PULSE>   
       
     <HF_PULSE>
    <Duration>
     <Unit>us</Unit>
     <VarType>7</VarType>
     <JcampKwd>##$P[32]*2</JcampKwd>
    </Duration>
    <Phase>
     <Unit>quadrant</Unit>
     <VarType>0</VarType>
     <Quantity>1</Quantity>
     <Val>2</Val>
    </Phase>
    <Atten>
     <Unit>dB</Unit>
     <VarType>7</VarType>
     <JcampKwd>##$PL[12]</JcampKwd>
    </Atten>
    <Shape>
     <Unit>arb</Unit>
     <VarType>7</VarType>
     <Quantity>0</Quantity>
    </Shape>
      </HF_PULSE>   
       
     <HF_PULSE>
    <Duration>
     <Unit>us</Unit>
     <VarType>7</VarType>
     <JcampKwd>##$P[32]*3</JcampKwd>
    </Duration>
    <Phase>
     <Unit>quadrant</Unit>
     <VarType>0</VarType>
     <Quantity>1</Quantity>
     <Val>0</Val>
    </Phase>
    <Atten>
     <Unit>dB</Unit>
     <VarType>7</VarType>
     <JcampKwd>##$PL[12]</JcampKwd>
    </Atten>
    <Shape>
     <Unit>arb</Unit>
     <VarType>7</VarType>
     <Quantity>0</Quantity>
    </Shape>
      </HF_PULSE>   
       
     <HF_PULSE>
    <Duration>
     <Unit>us</Unit>
     <VarType>7</VarType>
     <JcampKwd>##$P[32]  </JcampKwd>
    </Duration>
    <Phase>
     <Unit>quadrant</Unit>
     <VarType>0</VarType>
     <Quantity>1</Quantity>
     <Val>2</Val>
    </Phase>
    <Atten>
     <Unit>dB</Unit>
     <VarType>7</VarType>
     <JcampKwd>##$PL[12]</JcampKwd>
    </Atten>
    <Shape>
     <Unit>arb</Unit>
     <VarType>7</VarType>
     <Quantity>0</Quantity>
    </Shape>
      </HF_PULSE>   
       
     <HF_PULSE>
    <Duration>
     <Unit>us</Unit>
     <VarType>7</VarType>
     <JcampKwd>##$P[32]*2</JcampKwd>
    </Duration>
    <Phase>
     <Unit>quadrant</Unit>
     <VarType>0</VarType>
     <Quantity>1</Quantity>
     <Val>0</Val>
    </Phase>
    <Atten>
     <Unit>dB</Unit>
     <VarType>7</VarType>
     <JcampKwd>##$PL[12]</JcampKwd>
    </Atten>
    <Shape>
     <Unit>arb</Unit>
     <VarType>7</VarType>
     <Quantity>0</Quantity>
    </Shape>
      </HF_PULSE>   
       
     <HF_PULSE>
    <Duration>
     <Unit>us</Unit>
     <VarType>7</VarType>
     <JcampKwd>##$P[32]*4</JcampKwd>
    </Duration>
    <Phase>
     <Unit>quadrant</Unit>
     <VarType>0</VarType>
     <Quantity>1</Quantity>
     <Val>2</Val>
    </Phase>
    <Atten>
     <Unit>dB</Unit>
     <VarType>7</VarType>
     <JcampKwd>##$PL[12]</JcampKwd>
    </Atten>
    <Shape>
     <Unit>arb</Unit>
     <VarType>7</VarType>
     <Quantity>0</Quantity>
    </Shape>
         </HF_PULSE>   
          
       
     <HF_PULSE>
    <Duration>
     <Unit>us</Unit>
     <VarType>7</VarType>
     <JcampKwd>##$P[32]*2</JcampKwd>
    </Duration>
    <Phase>
     <Unit>quadrant</Unit>
     <VarType>0</VarType>
     <Quantity>1</Quantity>
     <Val>0</Val>
    </Phase>
    <Atten>
     <Unit>dB</Unit>
     <VarType>7</VarType>
     <JcampKwd>##$PL[12]</JcampKwd>
    </Atten>
    <Shape>
     <Unit>arb</Unit>
     <VarType>7</VarType>
     <Quantity>0</Quantity>
    </Shape>
         </HF_PULSE>   
          
       
     <HF_PULSE>
    <Duration>
     <Unit>us</Unit>
     <VarType>7</VarType>
     <JcampKwd>##$P[32]*3</JcampKwd>
    </Duration>
    <Phase>
     <Unit>quadrant</Unit>
     <VarType>0</VarType>
     <Quantity>1</Quantity>
     <Val>2</Val>
    </Phase>
    <Atten>
     <Unit>dB</Unit>
     <VarType>7</VarType>
     <JcampKwd>##$PL[12]</JcampKwd>
    </Atten>
    <Shape>
     <Unit>arb</Unit>
     <VarType>7</VarType>
     <Quantity>0</Quantity>
    </Shape>
         </HF_PULSE>   
          
       
     <HF_PULSE>
    <Duration>
     <Unit>us</Unit>
     <VarType>7</VarType>
     <JcampKwd>##$P[32]*3</JcampKwd>
    </Duration>
    <Phase>
     <Unit>quadrant</Unit>
     <VarType>0</VarType>
     <Quantity>1</Quantity>
     <Val>0</Val>
    </Phase>
    <Atten>
     <Unit>dB</Unit>
     <VarType>7</VarType>
     <JcampKwd>##$PL[12]</JcampKwd>
    </Atten>
    <Shape>
     <Unit>arb</Unit>
     <VarType>7</VarType>
     <Quantity>0</Quantity>
    </Shape>
         </HF_PULSE>   
          
                 
     <HF_PULSE>
    <Duration>
     <Unit>us</Unit>
     <VarType>7</VarType>
     <JcampKwd>##$P[32]*4</JcampKwd>
    </Duration>
    <Phase>
     <Unit>quadrant</Unit>
     <VarType>0</VarType>
     <Quantity>1</Quantity>
     <Val>2</Val>
    </Phase>
    <Atten>
     <Unit>dB</Unit>
     <VarType>7</VarType>
     <JcampKwd>##$PL[12]</JcampKwd>
    </Atten>
    <Shape>
     <Unit>arb</Unit>
     <VarType>7</VarType>
     <Quantity>0</Quantity>
    </Shape>
         </HF_PULSE>   
          
       
     <HF_PULSE>
    <Duration>
     <Unit>us</Unit>
     <VarType>7</VarType>
     <JcampKwd>##$P[32]*2</JcampKwd>
    </Duration>
    <Phase>
     <Unit>quadrant</Unit>
     <VarType>0</VarType>
     <Quantity>1</Quantity>
     <Val>0</Val>
    </Phase>
    <Atten>
     <Unit>dB</Unit>
     <VarType>7</VarType>
     <JcampKwd>##$PL[12]</JcampKwd>
    </Atten>
    <Shape>
     <Unit>arb</Unit>
     <VarType>7</VarType>
     <Quantity>0</Quantity>
    </Shape>
         </HF_PULSE>   
          
       
     <HF_PULSE>
    <Duration>
     <Unit>us</Unit>
     <VarType>7</VarType>
     <JcampKwd>##$P[32]*3</JcampKwd>
    </Duration>
    <Phase>
     <Unit>quadrant</Unit>
     <VarType>0</VarType>
     <Quantity>1</Quantity>
     <Val>2</Val>
    </Phase>
    <Atten>
     <Unit>dB</Unit>
     <VarType>7</VarType>
     <JcampKwd>##$PL[12]</JcampKwd>
    </Atten>
    <Shape>
     <Unit>arb</Unit>
     <VarType>7</VarType>
     <Quantity>0</Quantity>
    </Shape>
         </HF_PULSE>   
          
       
     <HF_PULSE>
    <Duration>
     <Unit>us</Unit>
     <VarType>7</VarType>
     <JcampKwd>##$P[32]  </JcampKwd>
    </Duration>
    <Phase>
     <Unit>quadrant</Unit>
     <VarType>0</VarType>
     <Quantity>1</Quantity>
     <Val>0</Val>
    </Phase>
    <Atten>
     <Unit>dB</Unit>
     <VarType>7</VarType>
     <JcampKwd>##$PL[12]</JcampKwd>
    </Atten>
    <Shape>
     <Unit>arb</Unit>
     <VarType>7</VarType>
     <Quantity>0</Quantity>
    </Shape>
         </HF_PULSE>   
          
       
     <HF_PULSE>
    <Duration>
     <Unit>us</Unit>
     <VarType>7</VarType>
     <JcampKwd>##$P[32]*2</JcampKwd>
    </Duration>
    <Phase>
     <Unit>quadrant</Unit>
     <VarType>0</VarType>
     <Quantity>1</Quantity>
     <Val>2</Val>
    </Phase>
    <Atten>
     <Unit>dB</Unit>
     <VarType>7</VarType>
     <JcampKwd>##$PL[12]</JcampKwd>
    </Atten>
    <Shape>
     <Unit>arb</Unit>
     <VarType>7</VarType>
     <Quantity>0</Quantity>
    </Shape>
         </HF_PULSE>   
          
       
     <HF_PULSE>
    <Duration>
     <Unit>us</Unit>
     <VarType>7</VarType>
     <JcampKwd>##$P[32]*4</JcampKwd>
    </Duration>
    <Phase>
     <Unit>quadrant</Unit>
     <VarType>0</VarType>
     <Quantity>1</Quantity>
     <Val>0</Val>
    </Phase>
    <Atten>
     <Unit>dB</Unit>
     <VarType>7</VarType>
     <JcampKwd>##$PL[12]</JcampKwd>
    </Atten>
    <Shape>
     <Unit>arb</Unit>
     <VarType>7</VarType>
     <Quantity>0</Quantity>
    </Shape>
         </HF_PULSE>   
          
       
     <HF_PULSE>
    <Duration>
     <Unit>us</Unit>
     <VarType>7</VarType>
     <JcampKwd>##$P[32]*2</JcampKwd>
    </Duration>
    <Phase>
     <Unit>quadrant</Unit>
     <VarType>0</VarType>
     <Quantity>1</Quantity>
     <Val>2</Val>
    </Phase>
    <Atten>
     <Unit>dB</Unit>
     <VarType>7</VarType>
     <JcampKwd>##$PL[12]</JcampKwd>
    </Atten>
    <Shape>
     <Unit>arb</Unit>
     <VarType>7</VarType>
     <Quantity>0</Quantity>
    </Shape>
         </HF_PULSE>   
          
       
     <HF_PULSE>
    <Duration>
     <Unit>us</Unit>
     <VarType>7</VarType>
     <JcampKwd>##$P[32]*3</JcampKwd>
    </Duration>
    <Phase>
     <Unit>quadrant</Unit>
     <VarType>0</VarType>
     <Quantity>1</Quantity>
     <Val>0</Val>
    </Phase>
    <Atten>
     <Unit>dB</Unit>
     <VarType>7</VarType>
     <JcampKwd>##$PL[12]</JcampKwd>
    </Atten>
    <Shape>
     <Unit>arb</Unit>
     <VarType>7</VarType>
     <Quantity>0</Quantity>
    </Shape>
       </HF_PULSE>  
  

   <P_LOOP>
    <Stop> </Stop>
   </P_LOOP>

  </pulses>

 </PlsSetup>
