# Supplementary material for: Chiral Triphenylacetic Acid Esters: Residual Stereoisomerism and Solid-State Variability of Molecular Architectures
Source: J Org Chem. 2021 Apr 28;86(9):6433–48. doi: 10.1021/acs.joc.1c00279 (PMC8279475; doi:10.1021/acs.joc.1c00279)
Supplement: Supplementary file 2 — jo1c00279_si_002.zip [file jo1c00279_si_002.zip › 1_C_NPTr07_19/10/pdata/1/auditp.txt]

##TITLE= Audit trail, TOPSPIN		Version 3.2
##JCAMPDX= 5.01
##ORIGIN= Bruker BioSpin GmbH
##OWNER= nmrsu
$$ C:/IconNMR/Stereochemia_org/NP07_19_C/10/pdata/1/auditp.txt
##AUDIT TRAIL=  $$ (NUMBER, WHEN, WHO, WHERE, PROCESS, VERSION, WHAT)
(   1,<2019-07-15 18:35:42.147 +0200>,<nmrsu/nmrsu>,<CZC4125760>,<go>,<TOPSPIN 3.2>,
      <created by zg
	started at 2019-07-15 18:06:18.720 +0200,
	POWCHK enabled, PULCHK disabled,
       configuration hash MD5:
       1E 46 6A 08 32 4C 5B 7B 8D 25 17 6C AF 54 F5 3E
       data hash MD5: 64K
       74 4E 0B 09 F0 61 95 DD 53 34 82 E7 CF C2 56 EE>)
(   2,<2019-07-15 18:35:42.693 +0200>,<nmrsu/nmrsu>,<CZC4125760>,<audit>,<TOPSPIN 3.2>,
      <user comment:
       ICON-NMR User ID: Stereochemia_org
       data hash MD5: 64K
       74 4E 0B 09 F0 61 95 DD 53 34 82 E7 CF C2 56 EE>)
(   3,<2019-07-15 18:35:43.395 +0200>,<nmrsu/nmrsu>,<CZC4125760>,<proc1d>,<TOPSPIN 3.2>,
      <Start of raw data processing
       ef LB = 1 FT_mod = 6 PKNL = 1 SI = 32K 
       data hash MD5: 32K
       F7 67 0D 15 B5 BE 5D D9 A7 9B 0E 90 4D 49 41 8C>)
(   4,<2019-07-15 18:35:43.535 +0200>,<nmrsu/nmrsu>,<CZC4125760>,<proc1d>,<TOPSPIN 3.2>,
      <apk 
       data hash MD5: 32K
       CF BC F6 BB 11 8F EA 4E AD 83 A1 49 26 13 CC 78>)
(   5,<2019-07-15 18:35:43.660 +0200>,<nmrsu/nmrsu>,<CZC4125760>,<proc1d>,<TOPSPIN 3.2>,
      <abs ABSG = 5 
       data hash MD5: 32K
       40 C3 73 95 71 93 B0 EF CB 4B 75 79 6D 3E DA 00>)
##END=

$$ hash MD5
$$ 1B D3 AB D0 9B BF 06 2A 19 FA 5C B4 33 BD C7 86
