# Supplementary material for: Chiral Triphenylacetic Acid Esters: Residual Stereoisomerism and Solid-State Variability of Molecular Architectures
Source: J Org Chem. 2021 Apr 28;86(9):6433–48. doi: 10.1021/acs.joc.1c00279 (PMC8279475; doi:10.1021/acs.joc.1c00279)
Supplement: Supplementary file 2 — jo1c00279_si_002.zip [file jo1c00279_si_002.zip › 1_C_NPTr07_19/10/pdata/1/peaklist.xml]

<?xml version="1.0" encoding="UTF-8"?>
<PeakList>
  <PeakList1D>
    <PeakList1DHeader creator="nmrsu" date="2019-07-15T18:35:43.707+02:00" expNo="10" name="NP07_19_C" owner="" procNo="1" source="C:/IconNMR/Stereochemia_org">
      <PeakPickDetails>F1=261.720001ppm, F2=-61.729370ppm, MI=0.00cm, MAXI=10000.00cm, PC=1.400
      </PeakPickDetails>
    </PeakList1DHeader>
    <Peak1D F1="173.094803" intensity="4.715580e+000" type="0"/>
    <Peak1D F1="143.146317" intensity="1.455829e+001" type="0"/>
    <Peak1D F1="130.352615" intensity="1.413399e+001" type="0"/>
    <Peak1D F1="127.608131" intensity="1.500000e+001" type="0"/>
    <Peak1D F1="126.723404" intensity="7.793123e+000" type="0"/>
    <Peak1D F1="77.457214" intensity="4.962272e+001" type="0"/>
    <Peak1D F1="77.034134" intensity="4.971981e+001" type="0"/>
    <Peak1D F1="76.611420" intensity="4.848320e+001" type="0"/>
    <Peak1D F1="74.062653" intensity="3.663617e+000" type="0"/>
    <Peak1D F1="67.564812" intensity="4.094353e+000" type="0"/>
    <Peak1D F1="28.522966" intensity="3.808327e+000" type="0"/>
    <Peak1D F1="18.902298" intensity="2.476674e+000" type="0"/>
    <Peak1D F1="9.496687" intensity="1.895579e+000" type="0"/>
  </PeakList1D>
</PeakList>
