# Supplementary material for: Chiral Triphenylacetic Acid Esters: Residual Stereoisomerism and Solid-State Variability of Molecular Architectures
Source: J Org Chem. 2021 Apr 28;86(9):6433–48. doi: 10.1021/acs.joc.1c00279 (PMC8279475; doi:10.1021/acs.joc.1c00279)
Supplement: Supplementary file 2 — jo1c00279_si_002.zip [file jo1c00279_si_002.zip › 1_H_NPTr07_19/10/DrmsPsCurr]

<?xml version="1.0"?>

 <PlsSetup>

  <pulses>

   <DELAY>
    <Duration>
     <Unit>ms</Unit>
     <VarType>7</VarType>
     <Val>1000.000000</Val>

    </Duration>
   </DELAY>

   <HF_PULSE>
    <Duration>
     <Unit>us</Unit>
     <VarType>7</VarType>
     <Val>4.323000</Val>

    </Duration>
    <Phase>
     <Unit>quadrant</Unit>
     <VarType>0</VarType>
     <Quantity>8</Quantity>
     <Val>0</Val>
     <Val>2</Val>
     <Val>2</Val>
     <Val>0</Val>
     <Val>1</Val>
     <Val>3</Val>
     <Val>3</Val>
     <Val>1</Val>
    </Phase>
    <Atten>
     <Unit>dB</Unit>
     <VarType>7</VarType>
     <Val>7.000000</Val>

    </Atten>
    <Shape>
     <Unit>arb</Unit>
     <VarType>7</VarType>
     <Quantity>0</Quantity>
    </Shape>
   </HF_PULSE>

   <DELAY>
    <Duration>
     <Unit>ms</Unit>
     <VarType>7</VarType>
     <Val>0.006500</Val>

    </Duration>
   </DELAY>

   <RESET_ABS>
    <Execute> </Execute>
   </RESET_ABS>

   <ACQ_MULTI>
    <Duration>
     <Unit>ms</Unit>
     <VarType>7</VarType>
     <Val>5368.709473</Val>

    </Duration>
    <Phase>
     <Unit>quadrant</Unit>
     <VarType>0</VarType>
     <Quantity>8</Quantity>
     <Val>0</Val>
     <Val>2</Val>
     <Val>2</Val>
     <Val>0</Val>
     <Val>1</Val>
     <Val>3</Val>
     <Val>3</Val>
     <Val>1</Val>
    </Phase>
    <DataPoints>
     <Unit>points</Unit>
     <VarType>0</VarType>
     <Val>32768</Val>

    </DataPoints>
   </ACQ_MULTI>

  </pulses>

 </PlsSetup>
