# Supplementary material for: Chiral Triphenylacetic Acid Esters: Residual Stereoisomerism and Solid-State Variability of Molecular Architectures
Source: J Org Chem. 2021 Apr 28;86(9):6433–48. doi: 10.1021/acs.joc.1c00279 (PMC8279475; doi:10.1021/acs.joc.1c00279)
Supplement: Supplementary file 2 — jo1c00279_si_002.zip [file jo1c00279_si_002.zip › 1_H_NPTr07_19/10/pdata/1/auditp.txt]

##TITLE= Audit trail, TOPSPIN		Version 3.2
##JCAMPDX= 5.01
##ORIGIN= Bruker BioSpin GmbH
##OWNER= nmrsu
$$ C:/IconNMR/prusin/NPTr07_19/10/pdata/1/auditp.txt
##AUDIT TRAIL=  $$ (NUMBER, WHEN, WHO, WHERE, PROCESS, VERSION, WHAT)
(   1,<2019-05-17 15:18:19.153 +0200>,<nmrsu/nmrsu>,<CZC4125760>,<go>,<TOPSPIN 3.2>,
      <created by zg
	started at 2019-05-17 15:16:20.707 +0200,
	POWCHK enabled, PULCHK disabled,
       configuration hash MD5:
       1E 46 6A 08 32 4C 5B 7B 8D 25 17 6C AF 54 F5 3E
       data hash MD5: 64K
       93 00 34 ED 48 BE DD CA F3 76 5C 77 2A A1 21 AD>)
(   2,<2019-05-17 15:18:19.590 +0200>,<nmrsu/nmrsu>,<CZC4125760>,<audit>,<TOPSPIN 3.2>,
      <user comment:
       ICON-NMR User ID: prusin
       data hash MD5: 64K
       93 00 34 ED 48 BE DD CA F3 76 5C 77 2A A1 21 AD>)
(   3,<2019-05-17 15:18:20.229 +0200>,<nmrsu/nmrsu>,<CZC4125760>,<proc1d>,<TOPSPIN 3.2>,
      <Start of raw data processing
       ef LB = 0.3 FT_mod = 6 PKNL = 1 SI = 64K 
       data hash MD5: 64K
       2D B6 0D EC 4E E1 E0 53 CD D5 3A 88 C3 34 7B 69>)
(   4,<2019-05-17 15:18:20.432 +0200>,<nmrsu/nmrsu>,<CZC4125760>,<proc1d>,<TOPSPIN 3.2>,
      <apk 
       data hash MD5: 64K
       7B 19 32 4D 30 40 0C 2B D0 78 8D C4 F0 30 1D BD>)
(   5,<2019-05-17 15:18:20.557 +0200>,<nmrsu/nmrsu>,<CZC4125760>,<proc1d>,<TOPSPIN 3.2>,
      <abs ABSG = 5 
       data hash MD5: 64K
       07 11 63 29 24 FB EC FF AD B8 FE 53 0F B0 EE 4A>)
##END=

$$ hash MD5
$$ A4 0A AD 50 EF 3B 56 6C 4D 6F 96 C3 D3 8C F9 54
