# Supplementary material for: Chiral Triphenylacetic Acid Esters: Residual Stereoisomerism and Solid-State Variability of Molecular Architectures
Source: J Org Chem. 2021 Apr 28;86(9):6433–48. doi: 10.1021/acs.joc.1c00279 (PMC8279475; doi:10.1021/acs.joc.1c00279)
Supplement: Supplementary file 2 — jo1c00279_si_002.zip [file jo1c00279_si_002.zip › 1_H_NPTr07_19/10/pdata/1/intrng]

P 0
7.487687   6.967080
5.137818   4.783197
1.711986   0.982887
0.982577   0.772845
0.772535   0.495477
0.123482   -0.163504
