# Supplementary material for: Chiral Triphenylacetic Acid Esters: Residual Stereoisomerism and Solid-State Variability of Molecular Architectures
Source: J Org Chem. 2021 Apr 28;86(9):6433–48. doi: 10.1021/acs.joc.1c00279 (PMC8279475; doi:10.1021/acs.joc.1c00279)
Supplement: Supplementary file 2 — jo1c00279_si_002.zip [file jo1c00279_si_002.zip › 1_H_NPTr07_19/10/pdata/1/peaklist.xml]

<?xml version="1.0" encoding="UTF-8"?>
<PeakList>
  <PeakList1D>
    <PeakList1DHeader creator="nmrsu" date="2019-05-17T15:18:20.588+02:00" expNo="10" name="NPTr07_19" owner="" procNo="1" source="C:/IconNMR/prusin">
      <PeakPickDetails>F1=16.322500ppm, F2=-4.010352ppm, MI=0.00cm, MAXI=10000.00cm, PC=1.000
      </PeakPickDetails>
    </PeakList1DHeader>
    <Peak1D F1="13.850475" intensity="2.635524e-002" type="0"/>
    <Peak1D F1="12.343553" intensity="3.286288e-002" type="0"/>
    <Peak1D F1="12.188805" intensity="2.422290e-002" type="0"/>
    <Peak1D F1="12.135467" intensity="2.474526e-002" type="0"/>
    <Peak1D F1="9.581316" intensity="2.570559e-002" type="0"/>
    <Peak1D F1="7.601910" intensity="4.859975e-002" type="0"/>
    <Peak1D F1="7.557427" intensity="3.563360e-002" type="0"/>
    <Peak1D F1="7.532800" intensity="8.232881e-002" type="0"/>
    <Peak1D F1="7.502782" intensity="8.433949e-002" type="0"/>
    <Peak1D F1="7.468668" intensity="7.852293e-002" type="0"/>
    <Peak1D F1="7.350706" intensity="3.723282e-001" type="0"/>
    <Peak1D F1="7.346412" intensity="3.771258e-001" type="0"/>
    <Peak1D F1="7.333625" intensity="3.559908e-001" type="0"/>
    <Peak1D F1="7.323539" intensity="1.597318e-001" type="0"/>
    <Peak1D F1="7.305732" intensity="1.433142e+000" type="0"/>
    <Peak1D F1="7.296476" intensity="2.688872e+000" type="0"/>
    <Peak1D F1="7.289945" intensity="1.734242e+000" type="0"/>
    <Peak1D F1="7.283068" intensity="4.005253e+000" type="0"/>
    <Peak1D F1="7.273730" intensity="6.676294e+000" type="0"/>
    <Peak1D F1="7.263604" intensity="9.464659e+000" type="0"/>
    <Peak1D F1="7.255991" intensity="2.291859e+001" type="0"/>
    <Peak1D F1="7.252460" intensity="2.738758e+001" type="0"/>
    <Peak1D F1="7.245931" intensity="1.795390e+001" type="0"/>
    <Peak1D F1="7.232350" intensity="2.694263e+001" type="0"/>
    <Peak1D F1="7.224597" intensity="1.197395e+001" type="0"/>
    <Peak1D F1="7.216048" intensity="7.323660e+000" type="0"/>
    <Peak1D F1="7.210557" intensity="6.304548e+000" type="0"/>
    <Peak1D F1="7.204418" intensity="6.995446e+000" type="0"/>
    <Peak1D F1="7.199246" intensity="5.534583e+000" type="0"/>
    <Peak1D F1="7.132814" intensity="6.360546e-002" type="0"/>
    <Peak1D F1="7.078958" intensity="3.772682e-002" type="0"/>
    <Peak1D F1="6.997043" intensity="9.107775e-002" type="0"/>
    <Peak1D F1="6.965620" intensity="1.070518e-001" type="0"/>
    <Peak1D F1="6.945838" intensity="7.110873e-002" type="0"/>
    <Peak1D F1="6.905323" intensity="6.081557e-002" type="0"/>
    <Peak1D F1="5.389831" intensity="2.471612e-002" type="0"/>
    <Peak1D F1="5.295338" intensity="5.820811e-001" type="0"/>
    <Peak1D F1="5.026092" intensity="2.441745e-001" type="0"/>
    <Peak1D F1="5.005513" intensity="1.110944e+000" type="0"/>
    <Peak1D F1="4.984813" intensity="2.068160e+000" type="0"/>
    <Peak1D F1="4.964363" intensity="2.116027e+000" type="0"/>
    <Peak1D F1="4.943578" intensity="1.204623e+000" type="0"/>
    <Peak1D F1="4.922820" intensity="2.895939e-001" type="0"/>
    <Peak1D F1="4.032825" intensity="2.437260e-002" type="0"/>
    <Peak1D F1="1.702314" intensity="2.484833e-002" type="0"/>
    <Peak1D F1="1.631430" intensity="2.602757e-002" type="0"/>
    <Peak1D F1="1.596714" intensity="1.021783e-001" type="0"/>
    <Peak1D F1="1.571453" intensity="3.830915e-001" type="0"/>
    <Peak1D F1="1.543524" intensity="8.679108e+000" type="0"/>
    <Peak1D F1="1.524912" intensity="2.014081e+000" type="0"/>
    <Peak1D F1="1.500879" intensity="2.688675e+000" type="0"/>
    <Peak1D F1="1.495793" intensity="1.913748e+000" type="0"/>
    <Peak1D F1="1.476835" intensity="3.089235e+000" type="0"/>
    <Peak1D F1="1.471056" intensity="1.961058e+000" type="0"/>
    <Peak1D F1="1.452017" intensity="2.108687e+000" type="0"/>
    <Peak1D F1="1.427528" intensity="7.864774e-001" type="0"/>
    <Peak1D F1="1.405506" intensity="3.719895e-001" type="0"/>
    <Peak1D F1="1.381311" intensity="1.660341e-001" type="0"/>
    <Peak1D F1="1.363919" intensity="9.572170e-002" type="0"/>
    <Peak1D F1="1.333811" intensity="4.725040e-002" type="0"/>
    <Peak1D F1="1.281876" intensity="1.104255e-001" type="0"/>
    <Peak1D F1="1.256366" intensity="2.491772e-001" type="0"/>
    <Peak1D F1="1.215713" intensity="5.293040e-002" type="0"/>
    <Peak1D F1="1.175478" intensity="1.496071e+001" type="0"/>
    <Peak1D F1="1.154610" intensity="1.500000e+001" type="0"/>
    <Peak1D F1="1.067108" intensity="4.213033e-002" type="0"/>
    <Peak1D F1="1.045558" intensity="4.220282e-002" type="0"/>
    <Peak1D F1="1.023477" intensity="3.241210e-002" type="0"/>
    <Peak1D F1="0.963052" intensity="1.002930e-001" type="0"/>
    <Peak1D F1="0.941163" intensity="1.149770e-001" type="0"/>
    <Peak1D F1="0.917286" intensity="8.419611e-002" type="0"/>
    <Peak1D F1="0.904957" intensity="8.575188e-002" type="0"/>
    <Peak1D F1="0.882891" intensity="1.719946e-001" type="0"/>
    <Peak1D F1="0.859916" intensity="1.044614e-001" type="0"/>
    <Peak1D F1="0.836018" intensity="1.000957e-001" type="0"/>
    <Peak1D F1="0.795065" intensity="3.673817e-002" type="0"/>
    <Peak1D F1="0.733856" intensity="6.921441e+000" type="0"/>
    <Peak1D F1="0.709089" intensity="1.416888e+001" type="0"/>
    <Peak1D F1="0.684211" intensity="6.227621e+000" type="0"/>
    <Peak1D F1="0.608349" intensity="3.722930e-002" type="0"/>
    <Peak1D F1="0.522714" intensity="3.883858e-002" type="0"/>
    <Peak1D F1="0.497573" intensity="7.760568e-002" type="0"/>
    <Peak1D F1="0.471563" intensity="4.514865e-002" type="0"/>
    <Peak1D F1="0.194614" intensity="3.810565e-002" type="0"/>
    <Peak1D F1="0.070263" intensity="7.668411e-002" type="0"/>
    <Peak1D F1="0.010529" intensity="3.421594e-001" type="0"/>
    <Peak1D F1="-0.000158" intensity="9.438040e+000" type="0"/>
    <Peak1D F1="-0.197879" intensity="4.260461e-002" type="0"/>
    <Peak1D F1="-2.113885" intensity="2.607939e-002" type="0"/>
  </PeakList1D>
</PeakList>
