# Supplementary material for: Chiral Triphenylacetic Acid Esters: Residual Stereoisomerism and Solid-State Variability of Molecular Architectures
Source: J Org Chem. 2021 Apr 28;86(9):6433–48. doi: 10.1021/acs.joc.1c00279 (PMC8279475; doi:10.1021/acs.joc.1c00279)
Supplement: Supplementary file 2 — jo1c00279_si_002.zip [file jo1c00279_si_002.zip › 1_rac_C_AAJ00002JY-C13.fid/log]

Thu Oct 29 10:14:42 2020: Experiment started
Thu Oct 29 10:14:51 2020: BS 1 completed
Thu Oct 29 10:14:59 2020: BS 2 completed
Thu Oct 29 10:15:07 2020: BS 3 completed
Thu Oct 29 10:15:15 2020: BS 4 completed
Thu Oct 29 10:15:22 2020: BS 5 completed
Thu Oct 29 10:15:30 2020: BS 6 completed
Thu Oct 29 10:15:38 2020: BS 7 completed
Thu Oct 29 10:15:46 2020: BS 8 completed
Thu Oct 29 10:15:54 2020: BS 9 completed
Thu Oct 29 10:16:01 2020: BS 10 completed
Thu Oct 29 10:16:09 2020: BS 11 completed
Thu Oct 29 10:16:17 2020: BS 12 completed
Thu Oct 29 10:16:25 2020: BS 13 completed
Thu Oct 29 10:16:33 2020: BS 14 completed
Thu Oct 29 10:16:41 2020: BS 15 completed
Thu Oct 29 10:16:48 2020: BS 16 completed
Thu Oct 29 10:16:56 2020: BS 17 completed
Thu Oct 29 10:17:04 2020: BS 18 completed
Thu Oct 29 10:17:12 2020: BS 19 completed
Thu Oct 29 10:17:20 2020: BS 20 completed
Thu Oct 29 10:17:27 2020: BS 21 completed
Thu Oct 29 10:17:35 2020: BS 22 completed
Thu Oct 29 10:17:43 2020: BS 23 completed
Thu Oct 29 10:17:51 2020: BS 24 completed
Thu Oct 29 10:17:59 2020: BS 25 completed
Thu Oct 29 10:18:06 2020: BS 26 completed
Thu Oct 29 10:18:14 2020: BS 27 completed
Thu Oct 29 10:18:22 2020: BS 28 completed
Thu Oct 29 10:18:30 2020: BS 29 completed
Thu Oct 29 10:18:38 2020: BS 30 completed
Thu Oct 29 10:18:45 2020: BS 31 completed
Thu Oct 29 10:18:53 2020: BS 32 completed
Thu Oct 29 10:19:01 2020: BS 33 completed
Thu Oct 29 10:19:09 2020: BS 34 completed
Thu Oct 29 10:19:17 2020: BS 35 completed
Thu Oct 29 10:19:25 2020: BS 36 completed
Thu Oct 29 10:19:32 2020: BS 37 completed
Thu Oct 29 10:19:40 2020: BS 38 completed
Thu Oct 29 10:19:48 2020: BS 39 completed
Thu Oct 29 10:19:56 2020: BS 40 completed
Thu Oct 29 10:20:04 2020: BS 41 completed
Thu Oct 29 10:20:11 2020: BS 42 completed
Thu Oct 29 10:20:19 2020: BS 43 completed
Thu Oct 29 10:20:27 2020: BS 44 completed
Thu Oct 29 10:20:35 2020: BS 45 completed
Thu Oct 29 10:20:43 2020: BS 46 completed
Thu Oct 29 10:20:50 2020: BS 47 completed
Thu Oct 29 10:20:58 2020: BS 48 completed
Thu Oct 29 10:21:06 2020: BS 49 completed
Thu Oct 29 10:21:14 2020: BS 50 completed
Thu Oct 29 10:21:22 2020: BS 51 completed
Thu Oct 29 10:21:29 2020: BS 52 completed
Thu Oct 29 10:21:37 2020: BS 53 completed
Thu Oct 29 10:21:45 2020: BS 54 completed
Thu Oct 29 10:21:53 2020: BS 55 completed
Thu Oct 29 10:22:01 2020: BS 56 completed
Thu Oct 29 10:22:09 2020: BS 57 completed
Thu Oct 29 10:22:16 2020: BS 58 completed
Thu Oct 29 10:22:24 2020: BS 59 completed
Thu Oct 29 10:22:32 2020: BS 60 completed
Thu Oct 29 10:22:40 2020: BS 61 completed
Thu Oct 29 10:22:48 2020: BS 62 completed
Thu Oct 29 10:22:55 2020: BS 63 completed
Thu Oct 29 10:23:03 2020: BS 64 completed
Thu Oct 29 10:23:11 2020: BS 65 completed
Thu Oct 29 10:23:19 2020: BS 66 completed
Thu Oct 29 10:23:27 2020: BS 67 completed
Thu Oct 29 10:23:34 2020: BS 68 completed
Thu Oct 29 10:23:42 2020: BS 69 completed
Thu Oct 29 10:23:50 2020: BS 70 completed
Thu Oct 29 10:23:58 2020: BS 71 completed
Thu Oct 29 10:24:06 2020: BS 72 completed
Thu Oct 29 10:24:13 2020: BS 73 completed
Thu Oct 29 10:24:21 2020: BS 74 completed
Thu Oct 29 10:24:29 2020: BS 75 completed
Thu Oct 29 10:24:37 2020: BS 76 completed
Thu Oct 29 10:24:45 2020: BS 77 completed
Thu Oct 29 10:24:52 2020: BS 78 completed
Thu Oct 29 10:25:00 2020: BS 79 completed
Thu Oct 29 10:25:08 2020: BS 80 completed
Thu Oct 29 10:25:16 2020: BS 81 completed
Thu Oct 29 10:25:24 2020: BS 82 completed
Thu Oct 29 10:25:32 2020: BS 83 completed
Thu Oct 29 10:25:39 2020: BS 84 completed
Thu Oct 29 10:25:47 2020: BS 85 completed
Thu Oct 29 10:25:55 2020: BS 86 completed
Thu Oct 29 10:26:03 2020: BS 87 completed
Thu Oct 29 10:26:11 2020: BS 88 completed
Thu Oct 29 10:26:18 2020: BS 89 completed
Thu Oct 29 10:26:26 2020: BS 90 completed
Thu Oct 29 10:26:34 2020: BS 91 completed
Thu Oct 29 10:26:42 2020: BS 92 completed
Thu Oct 29 10:26:50 2020: BS 93 completed
Thu Oct 29 10:26:57 2020: BS 94 completed
Thu Oct 29 10:27:05 2020: BS 95 completed
Thu Oct 29 10:27:13 2020: BS 96 completed
Thu Oct 29 10:27:21 2020: BS 97 completed
Thu Oct 29 10:27:29 2020: BS 98 completed
Thu Oct 29 10:27:36 2020: BS 99 completed
Thu Oct 29 10:27:44 2020: BS 100 completed
Thu Oct 29 10:27:52 2020: BS 101 completed
Thu Oct 29 10:28:00 2020: BS 102 completed
Thu Oct 29 10:28:08 2020: BS 103 completed
Thu Oct 29 10:28:16 2020: BS 104 completed
Thu Oct 29 10:28:23 2020: BS 105 completed
Thu Oct 29 10:28:31 2020: BS 106 completed
Thu Oct 29 10:28:39 2020: BS 107 completed
Thu Oct 29 10:28:47 2020: BS 108 completed
Thu Oct 29 10:28:55 2020: BS 109 completed
Thu Oct 29 10:29:02 2020: BS 110 completed
Thu Oct 29 10:29:10 2020: BS 111 completed
Thu Oct 29 10:29:18 2020: BS 112 completed
Thu Oct 29 10:29:26 2020: BS 113 completed
Thu Oct 29 10:29:34 2020: BS 114 completed
Thu Oct 29 10:29:41 2020: BS 115 completed
Thu Oct 29 10:29:50 2020: BS 116 completed
Thu Oct 29 10:29:57 2020: BS 117 completed
Thu Oct 29 10:30:05 2020: BS 118 completed
Thu Oct 29 10:30:13 2020: BS 119 completed
Thu Oct 29 10:30:20 2020: BS 120 completed
Thu Oct 29 10:30:28 2020: BS 121 completed
Thu Oct 29 10:30:36 2020: BS 122 completed
Thu Oct 29 10:30:44 2020: BS 123 completed
Thu Oct 29 10:30:52 2020: BS 124 completed
Thu Oct 29 10:31:00 2020: BS 125 completed
Thu Oct 29 10:31:07 2020: BS 126 completed
Thu Oct 29 10:31:15 2020: BS 127 completed
Thu Oct 29 10:31:23 2020: BS 128 completed
Thu Oct 29 10:31:31 2020: BS 129 completed
Thu Oct 29 10:31:39 2020: BS 130 completed
Thu Oct 29 10:31:46 2020: BS 131 completed
Thu Oct 29 10:31:54 2020: BS 132 completed
Thu Oct 29 10:32:02 2020: BS 133 completed
Thu Oct 29 10:32:10 2020: BS 134 completed
Thu Oct 29 10:32:18 2020: BS 135 completed
Thu Oct 29 10:32:25 2020: BS 136 completed
Thu Oct 29 10:32:33 2020: BS 137 completed
Thu Oct 29 10:32:41 2020: BS 138 completed
Thu Oct 29 10:32:49 2020: BS 139 completed
Thu Oct 29 10:32:57 2020: BS 140 completed
Thu Oct 29 10:33:04 2020: BS 141 completed
Thu Oct 29 10:33:12 2020: BS 142 completed
Thu Oct 29 10:33:20 2020: BS 143 completed
Thu Oct 29 10:33:28 2020: BS 144 completed
Thu Oct 29 10:33:36 2020: BS 145 completed
Thu Oct 29 10:33:44 2020: BS 146 completed
Thu Oct 29 10:33:51 2020: BS 147 completed
Thu Oct 29 10:33:59 2020: BS 148 completed
Thu Oct 29 10:34:07 2020: BS 149 completed
Thu Oct 29 10:34:15 2020: BS 150 completed
Thu Oct 29 10:34:23 2020: BS 151 completed
Thu Oct 29 10:34:30 2020: BS 152 completed
Thu Oct 29 10:34:38 2020: BS 153 completed
Thu Oct 29 10:34:46 2020: BS 154 completed
Thu Oct 29 10:34:54 2020: BS 155 completed
Thu Oct 29 10:35:02 2020: BS 156 completed
Thu Oct 29 10:35:09 2020: BS 157 completed
Thu Oct 29 10:35:17 2020: BS 158 completed
Thu Oct 29 10:35:25 2020: BS 159 completed
Thu Oct 29 10:35:33 2020: BS 160 completed
Thu Oct 29 10:35:41 2020: BS 161 completed
Thu Oct 29 10:35:48 2020: BS 162 completed
Thu Oct 29 10:35:56 2020: BS 163 completed
Thu Oct 29 10:36:04 2020: BS 164 completed
Thu Oct 29 10:36:12 2020: BS 165 completed
Thu Oct 29 10:36:20 2020: BS 166 completed
Thu Oct 29 10:36:28 2020: BS 167 completed
Thu Oct 29 10:36:35 2020: BS 168 completed
Thu Oct 29 10:36:43 2020: BS 169 completed
Thu Oct 29 10:36:51 2020: BS 170 completed
Thu Oct 29 10:36:59 2020: BS 171 completed
Thu Oct 29 10:37:07 2020: BS 172 completed
Thu Oct 29 10:37:14 2020: BS 173 completed
Thu Oct 29 10:37:22 2020: BS 174 completed
Thu Oct 29 10:37:30 2020: BS 175 completed
Thu Oct 29 10:37:38 2020: BS 176 completed
Thu Oct 29 10:37:46 2020: BS 177 completed
Thu Oct 29 10:37:53 2020: BS 178 completed
Thu Oct 29 10:38:01 2020: BS 179 completed
Thu Oct 29 10:38:09 2020: BS 180 completed
Thu Oct 29 10:38:17 2020: BS 181 completed
Thu Oct 29 10:38:25 2020: BS 182 completed
Thu Oct 29 10:38:32 2020: BS 183 completed
Thu Oct 29 10:38:40 2020: BS 184 completed
Thu Oct 29 10:38:48 2020: BS 185 completed
Thu Oct 29 10:38:56 2020: BS 186 completed
Thu Oct 29 10:39:04 2020: BS 187 completed
Thu Oct 29 10:39:11 2020: BS 188 completed
Thu Oct 29 10:39:19 2020: BS 189 completed
Thu Oct 29 10:39:27 2020: BS 190 completed
Thu Oct 29 10:39:35 2020: BS 191 completed
Thu Oct 29 10:39:43 2020: BS 192 completed
Thu Oct 29 10:39:51 2020: BS 193 completed
Thu Oct 29 10:39:58 2020: BS 194 completed
Thu Oct 29 10:40:06 2020: BS 195 completed
Thu Oct 29 10:40:14 2020: BS 196 completed
Thu Oct 29 10:40:22 2020: BS 197 completed
Thu Oct 29 10:40:30 2020: BS 198 completed
Thu Oct 29 10:40:37 2020: BS 199 completed
Thu Oct 29 10:40:45 2020: BS 200 completed
Thu Oct 29 10:40:53 2020: BS 201 completed
Thu Oct 29 10:41:01 2020: BS 202 completed
Thu Oct 29 10:41:09 2020: BS 203 completed
Thu Oct 29 10:41:17 2020: BS 204 completed
Thu Oct 29 10:41:24 2020: BS 205 completed
Thu Oct 29 10:41:32 2020: BS 206 completed
Thu Oct 29 10:41:40 2020: BS 207 completed
Thu Oct 29 10:41:48 2020: BS 208 completed
Thu Oct 29 10:41:55 2020: BS 209 completed
Thu Oct 29 10:42:03 2020: BS 210 completed
Thu Oct 29 10:42:11 2020: BS 211 completed
Thu Oct 29 10:42:19 2020: BS 212 completed
Thu Oct 29 10:42:27 2020: BS 213 completed
Thu Oct 29 10:42:35 2020: BS 214 completed
Thu Oct 29 10:42:42 2020: BS 215 completed
Thu Oct 29 10:42:50 2020: BS 216 completed
Thu Oct 29 10:42:58 2020: BS 217 completed
Thu Oct 29 10:43:06 2020: BS 218 completed
Thu Oct 29 10:43:14 2020: BS 219 completed
Thu Oct 29 10:43:21 2020: BS 220 completed
Thu Oct 29 10:43:29 2020: BS 221 completed
Thu Oct 29 10:43:37 2020: BS 222 completed
Thu Oct 29 10:43:45 2020: BS 223 completed
Thu Oct 29 10:43:53 2020: BS 224 completed
Thu Oct 29 10:44:00 2020: BS 225 completed
Thu Oct 29 10:44:08 2020: BS 226 completed
Thu Oct 29 10:44:16 2020: BS 227 completed
Thu Oct 29 10:44:24 2020: BS 228 completed
Thu Oct 29 10:44:32 2020: BS 229 completed
Thu Oct 29 10:44:40 2020: BS 230 completed
Thu Oct 29 10:44:47 2020: BS 231 completed
Thu Oct 29 10:44:55 2020: BS 232 completed
Thu Oct 29 10:45:03 2020: BS 233 completed
Thu Oct 29 10:45:11 2020: BS 234 completed
Thu Oct 29 10:45:19 2020: BS 235 completed
Thu Oct 29 10:45:26 2020: BS 236 completed
Thu Oct 29 10:45:34 2020: BS 237 completed
Thu Oct 29 10:45:42 2020: BS 238 completed
Thu Oct 29 10:45:50 2020: BS 239 completed
Thu Oct 29 10:45:58 2020: BS 240 completed
Thu Oct 29 10:46:05 2020: BS 241 completed
Thu Oct 29 10:46:13 2020: BS 242 completed
Thu Oct 29 10:46:21 2020: BS 243 completed
Thu Oct 29 10:46:29 2020: BS 244 completed
Thu Oct 29 10:46:37 2020: BS 245 completed
Thu Oct 29 10:46:44 2020: BS 246 completed
Thu Oct 29 10:46:52 2020: BS 247 completed
Thu Oct 29 10:47:00 2020: BS 248 completed
Thu Oct 29 10:47:08 2020: BS 249 completed
Thu Oct 29 10:47:16 2020: BS 250 completed
Thu Oct 29 10:47:24 2020: BS 251 completed
Thu Oct 29 10:47:31 2020: BS 252 completed
Thu Oct 29 10:47:39 2020: BS 253 completed
Thu Oct 29 10:47:47 2020: BS 254 completed
Thu Oct 29 10:47:55 2020: BS 255 completed
Thu Oct 29 10:48:03 2020: BS 256 completed
Thu Oct 29 10:48:10 2020: BS 257 completed
Thu Oct 29 10:48:18 2020: BS 258 completed
Thu Oct 29 10:48:26 2020: BS 259 completed
Thu Oct 29 10:48:34 2020: BS 260 completed
Thu Oct 29 10:48:42 2020: BS 261 completed
Thu Oct 29 10:48:49 2020: BS 262 completed
Thu Oct 29 10:48:57 2020: BS 263 completed
Thu Oct 29 10:49:05 2020: BS 264 completed
Thu Oct 29 10:49:13 2020: BS 265 completed
Thu Oct 29 10:49:21 2020: BS 266 completed
Thu Oct 29 10:49:28 2020: BS 267 completed
Thu Oct 29 10:49:36 2020: BS 268 completed
Thu Oct 29 10:49:44 2020: BS 269 completed
Thu Oct 29 10:49:52 2020: BS 270 completed
Thu Oct 29 10:50:00 2020: BS 271 completed
Thu Oct 29 10:50:07 2020: BS 272 completed
Thu Oct 29 10:50:15 2020: BS 273 completed
Thu Oct 29 10:50:23 2020: BS 274 completed
Thu Oct 29 10:50:31 2020: BS 275 completed
Thu Oct 29 10:50:39 2020: BS 276 completed
Thu Oct 29 10:50:47 2020: BS 277 completed
Thu Oct 29 10:50:54 2020: BS 278 completed
Thu Oct 29 10:51:02 2020: BS 279 completed
Thu Oct 29 10:51:10 2020: BS 280 completed
Thu Oct 29 10:51:18 2020: BS 281 completed
Thu Oct 29 10:51:26 2020: BS 282 completed
Thu Oct 29 10:51:33 2020: BS 283 completed
Thu Oct 29 10:51:41 2020: BS 284 completed
Thu Oct 29 10:51:49 2020: BS 285 completed
Thu Oct 29 10:51:57 2020: BS 286 completed
Thu Oct 29 10:52:05 2020: BS 287 completed
Thu Oct 29 10:52:12 2020: BS 288 completed
Thu Oct 29 10:52:20 2020: BS 289 completed
Thu Oct 29 10:52:28 2020: BS 290 completed
Thu Oct 29 10:52:36 2020: BS 291 completed
Thu Oct 29 10:52:44 2020: BS 292 completed
Thu Oct 29 10:52:51 2020: BS 293 completed
Thu Oct 29 10:52:59 2020: BS 294 completed
Thu Oct 29 10:53:07 2020: BS 295 completed
Thu Oct 29 10:53:15 2020: BS 296 completed
Thu Oct 29 10:53:23 2020: BS 297 completed
Thu Oct 29 10:53:31 2020: BS 298 completed
Thu Oct 29 10:53:38 2020: BS 299 completed
Thu Oct 29 10:53:46 2020: BS 300 completed
Thu Oct 29 10:53:54 2020: BS 301 completed
Thu Oct 29 10:54:02 2020: BS 302 completed
Thu Oct 29 10:54:10 2020: BS 303 completed
Thu Oct 29 10:54:17 2020: BS 304 completed
Thu Oct 29 10:54:25 2020: BS 305 completed
Thu Oct 29 10:54:33 2020: BS 306 completed
Thu Oct 29 10:54:41 2020: BS 307 completed
Thu Oct 29 10:54:49 2020: BS 308 completed
Thu Oct 29 10:54:56 2020: BS 309 completed
Thu Oct 29 10:55:04 2020: BS 310 completed
Thu Oct 29 10:55:12 2020: BS 311 completed
Thu Oct 29 10:55:20 2020: BS 312 completed
Thu Oct 29 10:55:28 2020: BS 313 completed
Thu Oct 29 10:55:35 2020: BS 314 completed
Thu Oct 29 10:55:43 2020: BS 315 completed
Thu Oct 29 10:55:51 2020: BS 316 completed
Thu Oct 29 10:55:59 2020: BS 317 completed
Thu Oct 29 10:56:07 2020: BS 318 completed
Thu Oct 29 10:56:15 2020: BS 319 completed
Thu Oct 29 10:56:22 2020: BS 320 completed
Thu Oct 29 10:56:30 2020: BS 321 completed
Thu Oct 29 10:56:38 2020: BS 322 completed
Thu Oct 29 10:56:46 2020: BS 323 completed
Thu Oct 29 10:56:54 2020: BS 324 completed
Thu Oct 29 10:57:01 2020: BS 325 completed
Thu Oct 29 10:57:09 2020: BS 326 completed
Thu Oct 29 10:57:17 2020: BS 327 completed
Thu Oct 29 10:57:25 2020: BS 328 completed
Thu Oct 29 10:57:33 2020: BS 329 completed
Thu Oct 29 10:57:40 2020: BS 330 completed
Thu Oct 29 10:57:48 2020: BS 331 completed
Thu Oct 29 10:57:56 2020: BS 332 completed
Thu Oct 29 10:58:04 2020: BS 333 completed
Thu Oct 29 10:58:12 2020: BS 334 completed
Thu Oct 29 10:58:19 2020: BS 335 completed
Thu Oct 29 10:58:27 2020: BS 336 completed
Thu Oct 29 10:58:35 2020: BS 337 completed
Thu Oct 29 10:58:43 2020: BS 338 completed
Thu Oct 29 10:58:51 2020: BS 339 completed
Thu Oct 29 10:58:58 2020: BS 340 completed
Thu Oct 29 10:59:06 2020: BS 341 completed
Thu Oct 29 10:59:14 2020: BS 342 completed
Thu Oct 29 10:59:22 2020: BS 343 completed
Thu Oct 29 10:59:30 2020: BS 344 completed
Thu Oct 29 10:59:38 2020: BS 345 completed
Thu Oct 29 10:59:45 2020: BS 346 completed
Thu Oct 29 10:59:53 2020: BS 347 completed
Thu Oct 29 11:00:01 2020: BS 348 completed
Thu Oct 29 11:00:09 2020: BS 349 completed
Thu Oct 29 11:00:17 2020: BS 350 completed
Thu Oct 29 11:00:24 2020: BS 351 completed
Thu Oct 29 11:00:32 2020: BS 352 completed
Thu Oct 29 11:00:40 2020: BS 353 completed
Thu Oct 29 11:00:48 2020: BS 354 completed
Thu Oct 29 11:00:56 2020: BS 355 completed
Thu Oct 29 11:01:03 2020: BS 356 completed
Thu Oct 29 11:01:11 2020: BS 357 completed
Thu Oct 29 11:01:19 2020: BS 358 completed
Thu Oct 29 11:01:27 2020: BS 359 completed
Thu Oct 29 11:01:35 2020: BS 360 completed
Thu Oct 29 11:01:42 2020: BS 361 completed
Thu Oct 29 11:01:50 2020: BS 362 completed
Thu Oct 29 11:01:58 2020: BS 363 completed
Thu Oct 29 11:02:06 2020: BS 364 completed
Thu Oct 29 11:02:14 2020: BS 365 completed
Thu Oct 29 11:02:22 2020: BS 366 completed
Thu Oct 29 11:02:29 2020: BS 367 completed
Thu Oct 29 11:02:37 2020: BS 368 completed
Thu Oct 29 11:02:45 2020: BS 369 completed
Thu Oct 29 11:02:53 2020: BS 370 completed
Thu Oct 29 11:03:01 2020: BS 371 completed
Thu Oct 29 11:03:08 2020: BS 372 completed
Thu Oct 29 11:03:16 2020: BS 373 completed
Thu Oct 29 11:03:24 2020: BS 374 completed
Thu Oct 29 11:03:32 2020: BS 375 completed
Thu Oct 29 11:03:40 2020: BS 376 completed
Thu Oct 29 11:03:47 2020: BS 377 completed
Thu Oct 29 11:03:55 2020: BS 378 completed
Thu Oct 29 11:04:03 2020: BS 379 completed
Thu Oct 29 11:04:11 2020: BS 380 completed
Thu Oct 29 11:04:19 2020: BS 381 completed
Thu Oct 29 11:04:27 2020: BS 382 completed
Thu Oct 29 11:04:34 2020: BS 383 completed
Thu Oct 29 11:04:42 2020: BS 384 completed
Thu Oct 29 11:04:50 2020: BS 385 completed
Thu Oct 29 11:04:58 2020: BS 386 completed
Thu Oct 29 11:05:06 2020: BS 387 completed
Thu Oct 29 11:05:13 2020: BS 388 completed
Thu Oct 29 11:05:21 2020: BS 389 completed
Thu Oct 29 11:05:29 2020: BS 390 completed
Thu Oct 29 11:05:37 2020: BS 391 completed
Thu Oct 29 11:05:45 2020: BS 392 completed
Thu Oct 29 11:05:52 2020: BS 393 completed
Thu Oct 29 11:06:00 2020: BS 394 completed
Thu Oct 29 11:06:08 2020: BS 395 completed
Thu Oct 29 11:06:16 2020: BS 396 completed
Thu Oct 29 11:06:24 2020: BS 397 completed
Thu Oct 29 11:06:31 2020: BS 398 completed
Thu Oct 29 11:06:39 2020: BS 399 completed
Thu Oct 29 11:06:47 2020: BS 400 completed
Thu Oct 29 11:06:55 2020: BS 401 completed
Thu Oct 29 11:07:03 2020: BS 402 completed
Thu Oct 29 11:07:10 2020: BS 403 completed
Thu Oct 29 11:07:18 2020: BS 404 completed
Thu Oct 29 11:07:26 2020: BS 405 completed
Thu Oct 29 11:07:34 2020: BS 406 completed
Thu Oct 29 11:07:42 2020: BS 407 completed
Thu Oct 29 11:07:50 2020: BS 408 completed
Thu Oct 29 11:07:57 2020: BS 409 completed
Thu Oct 29 11:08:05 2020: BS 410 completed
Thu Oct 29 11:08:13 2020: BS 411 completed
Thu Oct 29 11:08:21 2020: BS 412 completed
Thu Oct 29 11:08:29 2020: BS 413 completed
Thu Oct 29 11:08:36 2020: BS 414 completed
Thu Oct 29 11:08:44 2020: BS 415 completed
Thu Oct 29 11:08:52 2020: BS 416 completed
Thu Oct 29 11:09:00 2020: BS 417 completed
Thu Oct 29 11:09:08 2020: BS 418 completed
Thu Oct 29 11:09:15 2020: BS 419 completed
Thu Oct 29 11:09:23 2020: BS 420 completed
Thu Oct 29 11:09:31 2020: BS 421 completed
Thu Oct 29 11:09:39 2020: BS 422 completed
Thu Oct 29 11:09:47 2020: BS 423 completed
Thu Oct 29 11:09:54 2020: BS 424 completed
Thu Oct 29 11:10:02 2020: BS 425 completed
Thu Oct 29 11:10:10 2020: BS 426 completed
Thu Oct 29 11:10:18 2020: BS 427 completed
Thu Oct 29 11:10:26 2020: BS 428 completed
Thu Oct 29 11:10:33 2020: BS 429 completed
Thu Oct 29 11:10:41 2020: BS 430 completed
Thu Oct 29 11:10:49 2020: BS 431 completed
Thu Oct 29 11:10:57 2020: BS 432 completed
Thu Oct 29 11:11:05 2020: BS 433 completed
Thu Oct 29 11:11:13 2020: BS 434 completed
Thu Oct 29 11:11:20 2020: BS 435 completed
Thu Oct 29 11:11:28 2020: BS 436 completed
Thu Oct 29 11:11:36 2020: BS 437 completed
Thu Oct 29 11:11:44 2020: BS 438 completed
Thu Oct 29 11:11:52 2020: BS 439 completed
Thu Oct 29 11:11:59 2020: BS 440 completed
Thu Oct 29 11:12:07 2020: BS 441 completed
Thu Oct 29 11:12:15 2020: BS 442 completed
Thu Oct 29 11:12:23 2020: BS 443 completed
Thu Oct 29 11:12:31 2020: BS 444 completed
Thu Oct 29 11:12:38 2020: BS 445 completed
Thu Oct 29 11:12:46 2020: BS 446 completed
Thu Oct 29 11:12:54 2020: BS 447 completed
Thu Oct 29 11:13:02 2020: BS 448 completed
Thu Oct 29 11:13:10 2020: BS 449 completed
Thu Oct 29 11:13:18 2020: BS 450 completed
Thu Oct 29 11:13:25 2020: BS 451 completed
Thu Oct 29 11:13:33 2020: BS 452 completed
Thu Oct 29 11:13:41 2020: BS 453 completed
Thu Oct 29 11:13:49 2020: BS 454 completed
Thu Oct 29 11:13:57 2020: BS 455 completed
Thu Oct 29 11:14:04 2020: BS 456 completed
Thu Oct 29 11:14:12 2020: BS 457 completed
Thu Oct 29 11:14:20 2020: BS 458 completed
Thu Oct 29 11:14:28 2020: BS 459 completed
Thu Oct 29 11:14:36 2020: BS 460 completed
Thu Oct 29 11:14:43 2020: BS 461 completed
Thu Oct 29 11:14:51 2020: BS 462 completed
Thu Oct 29 11:14:59 2020: BS 463 completed
Thu Oct 29 11:15:07 2020: BS 464 completed
Thu Oct 29 11:15:15 2020: BS 465 completed
Thu Oct 29 11:15:22 2020: BS 466 completed
Thu Oct 29 11:15:30 2020: BS 467 completed
Thu Oct 29 11:15:38 2020: BS 468 completed
Thu Oct 29 11:15:46 2020: BS 469 completed
Thu Oct 29 11:15:56 2020: Acquisition aborted
