# Supplementary material for: Chiral Triphenylacetic Acid Esters: Residual Stereoisomerism and Solid-State Variability of Molecular Architectures
Source: J Org Chem. 2021 Apr 28;86(9):6433–48. doi: 10.1021/acs.joc.1c00279 (PMC8279475; doi:10.1021/acs.joc.1c00279)
Supplement: Supplementary file 2 — jo1c00279_si_002.zip [file jo1c00279_si_002.zip › 2_C_NPTr15_19/10/audita.txt]

##TITLE= Audit trail, TOPSPIN		Version 3.2
##JCAMPDX= 5.01
##ORIGIN= Bruker BioSpin GmbH
##OWNER= nmrsu
$$ C:/IconNMR/Stereochemia_org/NPTr15_19_C/10/audita.txt
##AUDIT TRAIL=  $$ (NUMBER, WHEN, WHO, WHERE, PROCESS, VERSION, WHAT)
(   1,<2019-07-15 21:20:56.308 +0200>,<nmrsu/nmrsu>,<CZC4125760>,<go>,<TOPSPIN 3.2>,
      <created by zg
	started at 2019-07-15 20:51:31.835 +0200,
	POWCHK enabled, PULCHK disabled,
       configuration hash MD5:
       1E 46 6A 08 32 4C 5B 7B 8D 25 17 6C AF 54 F5 3E
       data hash MD5: 64K
       6D EB 4B 86 BB 91 D5 DF DA 66 C6 16 32 21 7D 5E>)
(   2,<2019-07-15 21:20:57.478 +0200>,<nmrsu/nmrsu>,<CZC4125760>,<audit>,<TOPSPIN 3.2>,
      <user comment:
       ICON-NMR User ID: Stereochemia_org
       data hash MD5: 64K
       6D EB 4B 86 BB 91 D5 DF DA 66 C6 16 32 21 7D 5E>)
##END=

$$ hash MD5
$$ E6 C0 87 E1 4B 98 E8 4A B7 77 30 40 1B 4C AA 80
