# Supplementary material for: Chiral Triphenylacetic Acid Esters: Residual Stereoisomerism and Solid-State Variability of Molecular Architectures
Source: J Org Chem. 2021 Apr 28;86(9):6433–48. doi: 10.1021/acs.joc.1c00279 (PMC8279475; doi:10.1021/acs.joc.1c00279)
Supplement: Supplementary file 2 — jo1c00279_si_002.zip [file jo1c00279_si_002.zip › 2_C_NPTr15_19/10/pdata/1/intrng]

P 0
143.545688   142.983047
131.690747   130.091663
128.650513   126.419691
77.904260   76.285433
72.830621   72.356819
38.075212   37.512572
19.596903   18.106399
