# Supplementary material for: Chiral Triphenylacetic Acid Esters: Residual Stereoisomerism and Solid-State Variability of Molecular Architectures
Source: J Org Chem. 2021 Apr 28;86(9):6433–48. doi: 10.1021/acs.joc.1c00279 (PMC8279475; doi:10.1021/acs.joc.1c00279)
Supplement: Supplementary file 2 — jo1c00279_si_002.zip [file jo1c00279_si_002.zip › 2_C_NPTr15_19/10/pdata/1/peaklist.xml]

<?xml version="1.0" encoding="UTF-8"?>
<PeakList>
  <PeakList1D>
    <PeakList1DHeader creator="nmrsu" date="2019-07-15T21:20:59.053+02:00" expNo="10" name="NPTr15_19_C" owner="" procNo="1" source="C:/IconNMR/Stereochemia_org">
      <PeakPickDetails>F1=261.720001ppm, F2=-61.729370ppm, MI=0.00cm, MAXI=10000.00cm, PC=1.400
      </PeakPickDetails>
    </PeakList1DHeader>
    <Peak1D F1="173.066635" intensity="4.046867e+000" type="0"/>
    <Peak1D F1="143.146133" intensity="1.500000e+001" type="0"/>
    <Peak1D F1="131.279846" intensity="1.068070e+000" type="0"/>
    <Peak1D F1="130.632309" intensity="1.138258e+000" type="0"/>
    <Peak1D F1="130.349533" intensity="1.173009e+001" type="0"/>
    <Peak1D F1="129.558243" intensity="1.036632e+000" type="0"/>
    <Peak1D F1="127.611488" intensity="1.118699e+001" type="0"/>
    <Peak1D F1="126.716774" intensity="5.971648e+000" type="0"/>
    <Peak1D F1="77.462769" intensity="4.179314e+001" type="0"/>
    <Peak1D F1="77.039436" intensity="4.263589e+001" type="0"/>
    <Peak1D F1="76.615746" intensity="4.201015e+001" type="0"/>
    <Peak1D F1="72.568657" intensity="3.209601e+000" type="0"/>
    <Peak1D F1="67.560051" intensity="4.109570e+000" type="0"/>
    <Peak1D F1="37.702221" intensity="4.663568e+000" type="0"/>
    <Peak1D F1="19.408798" intensity="2.285907e+000" type="0"/>
    <Peak1D F1="18.314014" intensity="3.680380e+000" type="0"/>
    <Peak1D F1="13.824475" intensity="1.495399e+000" type="0"/>
  </PeakList1D>
</PeakList>
