# Supplementary material for: Chiral Triphenylacetic Acid Esters: Residual Stereoisomerism and Solid-State Variability of Molecular Architectures
Source: J Org Chem. 2021 Apr 28;86(9):6433–48. doi: 10.1021/acs.joc.1c00279 (PMC8279475; doi:10.1021/acs.joc.1c00279)
Supplement: Supplementary file 2 — jo1c00279_si_002.zip [file jo1c00279_si_002.zip › 2_C_NPTr15_19/10/shimvalues]

# Mon Jul 15 20:52:08 2019
#$$PROBEID=33
#$$PROBEINFO=5 mm DUL 13C-1H/D Z-GRD Z111650/0114
#$$PICSINFO=Z111650_0114_33.par
#
# Active Shim Gradients
#
Z           		-1226           
Z2          		3970            
Z3          		-277            
Z4          		-19562          
Z5          		843             
Z6          		0               
X           		-2837           
XZ          		557             
XZ2         		-12694          
XZ3         		-1700           
Y           		1550            
YZ          		-6325           
YZ2         		-14930          
YZ3         		6150            
XY          		-2000           
XYZ         		3920            
(X2-Y2)     		980             
(X2-Y2)Z    		860             
X3          		-5110           
Y3          		880             
#
# Lock Parameter
#
FIELD		2039.000
LOCKPHASE		252.000 
LOCKPOWER		14.000  
LOCKGAIN		71.500  
LOCKDC		0.000   
LOCKSHIFT		7.240   
LOOPGAIN		0.400   
LOOPTIME		0.400   
LOOPFILTER		1000.000
#
IEEE64_VERSION_CODE 1
#
# Shim currents 
#
SHIM_SETTING [1 ]  -1226.00000000  
SHIM_SETTING [2 ]  3970.00000000   
SHIM_SETTING [3 ]  -277.00000000   
SHIM_SETTING [4 ]  -19562.00000000 
SHIM_SETTING [5 ]  843.00000000    
SHIM_SETTING [6 ]  0.00000000      
SHIM_SETTING [7 ]  -2837.00000000  
SHIM_SETTING [8 ]  557.00000000    
SHIM_SETTING [9 ]  -12694.00000000 
SHIM_SETTING [10]  -1700.00000000  
SHIM_SETTING [11]  1550.00000000   
SHIM_SETTING [12]  -6325.00000000  
SHIM_SETTING [13]  -14930.00000000 
SHIM_SETTING [14]  6150.00000000   
SHIM_SETTING [15]  -2000.00000000  
SHIM_SETTING [16]  3920.00000000   
SHIM_SETTING [17]  980.00000000    
SHIM_SETTING [18]  860.00000000    
SHIM_SETTING [19]  -5110.00000000  
SHIM_SETTING [20]  880.00000000    
