# Supplementary material for: Chiral Triphenylacetic Acid Esters: Residual Stereoisomerism and Solid-State Variability of Molecular Architectures
Source: J Org Chem. 2021 Apr 28;86(9):6433–48. doi: 10.1021/acs.joc.1c00279 (PMC8279475; doi:10.1021/acs.joc.1c00279)
Supplement: Supplementary file 2 — jo1c00279_si_002.zip [file jo1c00279_si_002.zip › 2_H_NPTr15_19/10/pdata/1/auditp.txt]

##TITLE= Audit trail, TOPSPIN		Version 3.2
##JCAMPDX= 5.01
##ORIGIN= Bruker BioSpin GmbH
##OWNER= nmrsu
$$ C:/IconNMR/Stereochemia_org/NPTr15_19/10/pdata/1/auditp.txt
##AUDIT TRAIL=  $$ (NUMBER, WHEN, WHO, WHERE, PROCESS, VERSION, WHAT)
(   1,<2019-06-04 14:57:49.037 +0200>,<nmrsu/nmrsu>,<CZC4125760>,<go>,<TOPSPIN 3.2>,
      <created by zg
	started at 2019-06-04 14:55:50.586 +0200,
	POWCHK enabled, PULCHK disabled,
       configuration hash MD5:
       1E 46 6A 08 32 4C 5B 7B 8D 25 17 6C AF 54 F5 3E
       data hash MD5: 64K
       CA C5 42 AB 53 C6 94 56 F8 62 DC D7 AF 17 6E AF>)
(   2,<2019-06-04 14:57:51.611 +0200>,<nmrsu/nmrsu>,<CZC4125760>,<audit>,<TOPSPIN 3.2>,
      <user comment:
       ICON-NMR User ID: Stereochemia_org
       data hash MD5: 64K
       CA C5 42 AB 53 C6 94 56 F8 62 DC D7 AF 17 6E AF>)
(   3,<2019-06-04 14:57:52.422 +0200>,<nmrsu/nmrsu>,<CZC4125760>,<proc1d>,<TOPSPIN 3.2>,
      <Start of raw data processing
       ef LB = 0.3 FT_mod = 6 PKNL = 1 SI = 64K 
       data hash MD5: 64K
       45 FA A5 EF 8B CD EC C0 FF 2F C7 3D E5 B0 EB 38>)
(   4,<2019-06-04 14:57:52.625 +0200>,<nmrsu/nmrsu>,<CZC4125760>,<proc1d>,<TOPSPIN 3.2>,
      <apk 
       data hash MD5: 64K
       76 2C FD FA FA 86 99 F5 13 22 CD C2 E8 1B B0 54>)
(   5,<2019-06-04 14:57:52.797 +0200>,<nmrsu/nmrsu>,<CZC4125760>,<proc1d>,<TOPSPIN 3.2>,
      <abs ABSG = 5 
       data hash MD5: 64K
       B5 C0 6B 0D 46 9E F1 B1 B8 D7 F8 B2 B5 D3 3C 40>)
##END=

$$ hash MD5
$$ A6 7F F7 9E AD 76 97 DD 69 B6 02 15 E3 21 77 BD
