# Supplementary material for: Chiral Triphenylacetic Acid Esters: Residual Stereoisomerism and Solid-State Variability of Molecular Architectures
Source: J Org Chem. 2021 Apr 28;86(9):6433–48. doi: 10.1021/acs.joc.1c00279 (PMC8279475; doi:10.1021/acs.joc.1c00279)
Supplement: Supplementary file 2 — jo1c00279_si_002.zip [file jo1c00279_si_002.zip › 2_H_NPTr15_19/10/pdata/1/parm.txt]

Current Data Parameters
NAME          NPTr15_19              
EXPNO                10              
PROCNO                1              

F2 - Acquisition Parameters
Date_          20190604              
Time              14.56              
INSTRUM      FOURIER300              
PROBHD   5 mm DUL 13C-1              
PULPROG            zg30              
TD                65536              
SOLVENT           CDCl3              
NS                   16              
DS                    2              
SWH            6103.516 Hz           
FIDRES         0.093132 Hz           
AQ            5.3687091 sec          
RG              70.5874              
DW               81.920 usec         
DE                 6.50 usec         
TE                297.5 K            
D1           1.00000000 sec          
TD0                   1              

======== CHANNEL f1 ========
SFO1        300.1818537 MHz          
NUC1                 1H              
P1                13.10 usec         
PLW1        10.00000000 W            

F2 - Processing parameters
SI                65536              
SF          300.1800058 MHz          
WDW                  EM              
SSB      0              
LB                 0.30 Hz           
GB       0              
PC                 1.00              
