# Supplementary material for: Chiral Triphenylacetic Acid Esters: Residual Stereoisomerism and Solid-State Variability of Molecular Architectures
Source: J Org Chem. 2021 Apr 28;86(9):6433–48. doi: 10.1021/acs.joc.1c00279 (PMC8279475; doi:10.1021/acs.joc.1c00279)
Supplement: Supplementary file 2 — jo1c00279_si_002.zip [file jo1c00279_si_002.zip › 2_H_NPTr15_19/10/pdata/1/peaklist.xml]

<?xml version="1.0" encoding="UTF-8"?>
<PeakList>
  <PeakList1D>
    <PeakList1DHeader creator="nmrsu" date="2019-06-04T14:57:52.828+02:00" expNo="10" name="NPTr15_19" owner="" procNo="1" source="C:/IconNMR/Stereochemia_org">
      <PeakPickDetails>F1=16.322620ppm, F2=-4.010231ppm, MI=0.00cm, MAXI=10000.00cm, PC=1.000
      </PeakPickDetails>
    </PeakList1DHeader>
    <Peak1D F1="12.386433" intensity="3.749911e-002" type="0"/>
    <Peak1D F1="11.231133" intensity="3.443647e-002" type="0"/>
    <Peak1D F1="11.171761" intensity="4.588665e-002" type="0"/>
    <Peak1D F1="11.153234" intensity="4.517262e-002" type="0"/>
    <Peak1D F1="9.364987" intensity="3.397729e-002" type="0"/>
    <Peak1D F1="8.185988" intensity="3.638481e-002" type="0"/>
    <Peak1D F1="7.602730" intensity="7.087453e-002" type="0"/>
    <Peak1D F1="7.531696" intensity="9.965773e-002" type="0"/>
    <Peak1D F1="7.496674" intensity="1.059215e-001" type="0"/>
    <Peak1D F1="7.466427" intensity="9.721947e-002" type="0"/>
    <Peak1D F1="7.453800" intensity="3.887463e-002" type="0"/>
    <Peak1D F1="7.385037" intensity="5.253486e-002" type="0"/>
    <Peak1D F1="7.346080" intensity="2.208868e-001" type="0"/>
    <Peak1D F1="7.332002" intensity="2.203708e-001" type="0"/>
    <Peak1D F1="7.304031" intensity="1.569520e+000" type="0"/>
    <Peak1D F1="7.294910" intensity="2.929314e+000" type="0"/>
    <Peak1D F1="7.288345" intensity="2.157358e+000" type="0"/>
    <Peak1D F1="7.272209" intensity="7.851978e+000" type="0"/>
    <Peak1D F1="7.256638" intensity="2.522520e+001" type="0"/>
    <Peak1D F1="7.250661" intensity="2.960854e+001" type="0"/>
    <Peak1D F1="7.244543" intensity="1.960431e+001" type="0"/>
    <Peak1D F1="7.230706" intensity="2.800410e+001" type="0"/>
    <Peak1D F1="7.214639" intensity="7.628819e+000" type="0"/>
    <Peak1D F1="7.211886" intensity="7.009090e+000" type="0"/>
    <Peak1D F1="7.208969" intensity="6.938108e+000" type="0"/>
    <Peak1D F1="7.202804" intensity="7.273590e+000" type="0"/>
    <Peak1D F1="7.197752" intensity="5.918782e+000" type="0"/>
    <Peak1D F1="7.113914" intensity="4.250448e-002" type="0"/>
    <Peak1D F1="6.995787" intensity="8.112723e-002" type="0"/>
    <Peak1D F1="6.967984" intensity="1.229105e-001" type="0"/>
    <Peak1D F1="6.939399" intensity="9.052338e-002" type="0"/>
    <Peak1D F1="6.905663" intensity="7.163098e-002" type="0"/>
    <Peak1D F1="5.292704" intensity="4.709006e-002" type="0"/>
    <Peak1D F1="5.095984" intensity="2.669004e-001" type="0"/>
    <Peak1D F1="5.075230" intensity="1.039137e+000" type="0"/>
    <Peak1D F1="5.054266" intensity="1.769772e+000" type="0"/>
    <Peak1D F1="5.033080" intensity="1.798060e+000" type="0"/>
    <Peak1D F1="5.012171" intensity="1.075976e+000" type="0"/>
    <Peak1D F1="4.990852" intensity="2.709025e-001" type="0"/>
    <Peak1D F1="4.789335" intensity="4.071994e-002" type="0"/>
    <Peak1D F1="4.344313" intensity="4.370657e-002" type="0"/>
    <Peak1D F1="4.106024" intensity="3.774850e-002" type="0"/>
    <Peak1D F1="4.074458" intensity="3.778381e-002" type="0"/>
    <Peak1D F1="4.050963" intensity="4.834941e-002" type="0"/>
    <Peak1D F1="4.030356" intensity="5.573257e-002" type="0"/>
    <Peak1D F1="1.582092" intensity="5.357124e-002" type="0"/>
    <Peak1D F1="1.559758" intensity="4.606407e-001" type="0"/>
    <Peak1D F1="1.540586" intensity="1.257133e+001" type="0"/>
    <Peak1D F1="1.514660" intensity="1.180980e+000" type="0"/>
    <Peak1D F1="1.505293" intensity="7.725097e-001" type="0"/>
    <Peak1D F1="1.495210" intensity="9.466695e-001" type="0"/>
    <Peak1D F1="1.490160" intensity="1.033344e+000" type="0"/>
    <Peak1D F1="1.482937" intensity="1.293199e+000" type="0"/>
    <Peak1D F1="1.471245" intensity="8.954517e-001" type="0"/>
    <Peak1D F1="1.463561" intensity="1.050058e+000" type="0"/>
    <Peak1D F1="1.458457" intensity="1.038089e+000" type="0"/>
    <Peak1D F1="1.439271" intensity="8.611533e-001" type="0"/>
    <Peak1D F1="1.417027" intensity="6.383935e-001" type="0"/>
    <Peak1D F1="1.395454" intensity="1.055025e+000" type="0"/>
    <Peak1D F1="1.386587" intensity="9.160099e-001" type="0"/>
    <Peak1D F1="1.377184" intensity="9.592587e-001" type="0"/>
    <Peak1D F1="1.368943" intensity="1.326599e+000" type="0"/>
    <Peak1D F1="1.365193" intensity="1.273073e+000" type="0"/>
    <Peak1D F1="1.347187" intensity="1.327421e+000" type="0"/>
    <Peak1D F1="1.330587" intensity="5.246133e-001" type="0"/>
    <Peak1D F1="1.324308" intensity="6.147112e-001" type="0"/>
    <Peak1D F1="1.319213" intensity="6.962027e-001" type="0"/>
    <Peak1D F1="1.301352" intensity="6.256230e-001" type="0"/>
    <Peak1D F1="1.268224" intensity="3.998211e-001" type="0"/>
    <Peak1D F1="1.258716" intensity="4.463720e-001" type="0"/>
    <Peak1D F1="1.223606" intensity="1.182088e-001" type="0"/>
    <Peak1D F1="1.181003" intensity="1.475270e+001" type="0"/>
    <Peak1D F1="1.160154" intensity="1.500000e+001" type="0"/>
    <Peak1D F1="1.135197" intensity="1.714709e+000" type="0"/>
    <Peak1D F1="1.127932" intensity="1.744465e+000" type="0"/>
    <Peak1D F1="1.112175" intensity="2.037067e+000" type="0"/>
    <Peak1D F1="1.103854" intensity="1.920286e+000" type="0"/>
    <Peak1D F1="1.089212" intensity="1.516762e+000" type="0"/>
    <Peak1D F1="1.081280" intensity="1.731438e+000" type="0"/>
    <Peak1D F1="1.066792" intensity="7.791144e-001" type="0"/>
    <Peak1D F1="1.058129" intensity="1.066147e+000" type="0"/>
    <Peak1D F1="1.035913" intensity="5.083961e-001" type="0"/>
    <Peak1D F1="1.013369" intensity="2.359708e-001" type="0"/>
    <Peak1D F1="0.992348" intensity="1.264412e-001" type="0"/>
    <Peak1D F1="0.968101" intensity="1.020015e-001" type="0"/>
    <Peak1D F1="0.946233" intensity="1.029381e-001" type="0"/>
    <Peak1D F1="0.903518" intensity="1.669603e-001" type="0"/>
    <Peak1D F1="0.883092" intensity="4.194594e-001" type="0"/>
    <Peak1D F1="0.861226" intensity="1.977523e-001" type="0"/>
    <Peak1D F1="0.810783" intensity="6.967458e+000" type="0"/>
    <Peak1D F1="0.786570" intensity="1.310370e+001" type="0"/>
    <Peak1D F1="0.762158" intensity="4.971745e+000" type="0"/>
    <Peak1D F1="0.731462" intensity="2.123802e-001" type="0"/>
    <Peak1D F1="0.708816" intensity="1.971069e-001" type="0"/>
    <Peak1D F1="0.600581" intensity="4.677122e-002" type="0"/>
    <Peak1D F1="0.577276" intensity="8.904818e-002" type="0"/>
    <Peak1D F1="0.552782" intensity="5.021199e-002" type="0"/>
    <Peak1D F1="0.195056" intensity="5.790445e-002" type="0"/>
    <Peak1D F1="0.070168" intensity="5.404584e-002" type="0"/>
    <Peak1D F1="-0.000153" intensity="1.098168e+001" type="0"/>
    <Peak1D F1="-0.198391" intensity="4.646619e-002" type="0"/>
  </PeakList1D>
</PeakList>
