# Supplementary material for: Chiral Triphenylacetic Acid Esters: Residual Stereoisomerism and Solid-State Variability of Molecular Architectures
Source: J Org Chem. 2021 Apr 28;86(9):6433–48. doi: 10.1021/acs.joc.1c00279 (PMC8279475; doi:10.1021/acs.joc.1c00279)
Supplement: Supplementary file 2 — jo1c00279_si_002.zip [file jo1c00279_si_002.zip › 2_H_NPTr15_19/10/pdata/1/peakrng]

P    #regions in PPM
# 2019-06-04 14:57:52 +0200  nmrsu@CZC4125760
# low field   high field   mi   maxi
  16.3226203918457  -4.01023158934423  0.000  10000.000  # for region 1
