# Supplementary material for: Chiral Triphenylacetic Acid Esters: Residual Stereoisomerism and Solid-State Variability of Molecular Architectures
Source: J Org Chem. 2021 Apr 28;86(9):6433–48. doi: 10.1021/acs.joc.1c00279 (PMC8279475; doi:10.1021/acs.joc.1c00279)
Supplement: Supplementary file 2 — jo1c00279_si_002.zip [file jo1c00279_si_002.zip › 3_C_NPTr10_19_C/10/pdata/1/auditp.txt]

##TITLE= Audit trail, TOPSPIN		Version 3.2
##JCAMPDX= 5.01
##ORIGIN= Bruker BioSpin GmbH
##OWNER= nmrsu
$$ C:/IconNMR/Stereochemia_org/NPTr10_19_C/10/pdata/1/auditp.txt
##AUDIT TRAIL=  $$ (NUMBER, WHEN, WHO, WHERE, PROCESS, VERSION, WHAT)
(   1,<2019-07-15 20:47:44.527 +0200>,<nmrsu/nmrsu>,<CZC4125760>,<go>,<TOPSPIN 3.2>,
      <created by zg
	started at 2019-07-15 20:18:21.131 +0200,
	POWCHK enabled, PULCHK disabled,
       configuration hash MD5:
       1E 46 6A 08 32 4C 5B 7B 8D 25 17 6C AF 54 F5 3E
       data hash MD5: 64K
       27 66 7E 06 DE 7A 7D 1A CC 5A 43 C5 1B 51 F0 89>)
(   2,<2019-07-15 20:47:45.401 +0200>,<nmrsu/nmrsu>,<CZC4125760>,<audit>,<TOPSPIN 3.2>,
      <user comment:
       ICON-NMR User ID: Stereochemia_org
       data hash MD5: 64K
       27 66 7E 06 DE 7A 7D 1A CC 5A 43 C5 1B 51 F0 89>)
(   3,<2019-07-15 20:47:46.196 +0200>,<nmrsu/nmrsu>,<CZC4125760>,<proc1d>,<TOPSPIN 3.2>,
      <Start of raw data processing
       ef LB = 1 FT_mod = 6 PKNL = 1 SI = 32K 
       data hash MD5: 32K
       44 8A 50 D6 A1 C6 D9 65 A6 CD E7 07 DB AF 61 60>)
(   4,<2019-07-15 20:47:46.321 +0200>,<nmrsu/nmrsu>,<CZC4125760>,<proc1d>,<TOPSPIN 3.2>,
      <apk 
       data hash MD5: 32K
       E3 7D BF DA 8B 8A 87 EF 94 32 AD 06 9D 0C 26 B0>)
(   5,<2019-07-15 20:47:46.446 +0200>,<nmrsu/nmrsu>,<CZC4125760>,<proc1d>,<TOPSPIN 3.2>,
      <abs ABSG = 5 
       data hash MD5: 32K
       EE 13 DB 6A 75 2F 7E 8E 4F 87 ED 55 D7 E6 CD 4A>)
##END=

$$ hash MD5
$$ 12 62 EC E3 1E 58 36 69 7F A7 63 31 DE 59 49 43
