# Supplementary material for: Chiral Triphenylacetic Acid Esters: Residual Stereoisomerism and Solid-State Variability of Molecular Architectures
Source: J Org Chem. 2021 Apr 28;86(9):6433–48. doi: 10.1021/acs.joc.1c00279 (PMC8279475; doi:10.1021/acs.joc.1c00279)
Supplement: Supplementary file 2 — jo1c00279_si_002.zip [file jo1c00279_si_002.zip › 3_C_NPTr10_19_C/10/pdata/1/parm.txt]

Current Data Parameters
NAME        NPTr10_19_C              
EXPNO                10              
PROCNO                1              

F2 - Acquisition Parameters
Date_          20190715              
Time              20.18              
INSTRUM      FOURIER300              
PROBHD   5 mm DUL 13C-1              
PULPROG          zgpg30              
TD                65536              
SOLVENT           CDCl3              
NS                  512              
DS                    4              
SWH           24414.063 Hz           
FIDRES         0.372529 Hz           
AQ            1.3421773 sec          
RG              501.187              
DW               20.480 usec         
DE                 6.50 usec         
TE                298.1 K            
D1           2.00000000 sec          
D11          0.03000000 sec          
D31          0.00001280 sec          
D40          0.00439029 sec          
L4                   37              
L5                   53              
P32               98.00 usec         
TD0                   1              

======== CHANNEL f1 ========
SFO1         75.4878687 MHz          
NUC1                13C              
P1                12.80 usec         
PLW1        30.00000000 W            

======== CHANNEL f2 ========
SFO2        300.1812007 MHz          
NUC2                 1H              
CPDPRG[2        waltz16              
PCPD2             98.00 usec         
PLW2        10.00000000 W            
PLW12        0.17869000 W            
PLW13        0.17869000 W            

F2 - Processing parameters
SI                32768              
SF           75.4803210 MHz          
WDW                  EM              
SSB      0              
LB                 1.00 Hz           
GB       0              
PC                 1.40              
