# Supplementary material for: Chiral Triphenylacetic Acid Esters: Residual Stereoisomerism and Solid-State Variability of Molecular Architectures
Source: J Org Chem. 2021 Apr 28;86(9):6433–48. doi: 10.1021/acs.joc.1c00279 (PMC8279475; doi:10.1021/acs.joc.1c00279)
Supplement: Supplementary file 2 — jo1c00279_si_002.zip [file jo1c00279_si_002.zip › 3_C_NPTr10_19_C/10/pdata/1/peaklist.xml]

<?xml version="1.0" encoding="UTF-8"?>
<PeakList>
  <PeakList1D>
    <PeakList1DHeader creator="nmrsu" date="2019-07-15T20:47:46.477+02:00" expNo="10" name="NPTr10_19_C" owner="" procNo="1" source="C:/IconNMR/Stereochemia_org">
      <PeakPickDetails>F1=261.720001ppm, F2=-61.729370ppm, MI=0.00cm, MAXI=10000.00cm, PC=1.400
      </PeakPickDetails>
    </PeakList1DHeader>
    <Peak1D F1="173.225159" intensity="4.435243e+000" type="0"/>
    <Peak1D F1="143.164764" intensity="1.500000e+001" type="0"/>
    <Peak1D F1="131.152588" intensity="8.459079e-001" type="0"/>
    <Peak1D F1="130.379639" intensity="1.111919e+001" type="0"/>
    <Peak1D F1="130.087082" intensity="9.483543e-001" type="0"/>
    <Peak1D F1="129.614182" intensity="1.097123e+000" type="0"/>
    <Peak1D F1="128.350708" intensity="9.535608e-001" type="0"/>
    <Peak1D F1="127.598648" intensity="1.170881e+001" type="0"/>
    <Peak1D F1="127.305298" intensity="1.316548e+000" type="0"/>
    <Peak1D F1="126.699738" intensity="6.306179e+000" type="0"/>
    <Peak1D F1="124.223785" intensity="8.552772e-001" type="0"/>
    <Peak1D F1="77.462746" intensity="3.959973e+001" type="0"/>
    <Peak1D F1="77.038780" intensity="3.895778e+001" type="0"/>
    <Peak1D F1="76.615257" intensity="3.834326e+001" type="0"/>
    <Peak1D F1="67.712433" intensity="5.022174e+000" type="0"/>
    <Peak1D F1="32.838394" intensity="4.530629e+000" type="0"/>
    <Peak1D F1="31.705866" intensity="3.593008e+000" type="0"/>
    <Peak1D F1="26.315010" intensity="3.022593e+000" type="0"/>
    <Peak1D F1="24.693716" intensity="2.974665e+000" type="0"/>
    <Peak1D F1="22.511053" intensity="4.003791e+000" type="0"/>
    <Peak1D F1="14.027388" intensity="1.500910e+000" type="0"/>
    <Peak1D F1="9.412630" intensity="1.791849e+000" type="0"/>
    <Peak1D F1="5.921516" intensity="7.740803e-001" type="0"/>
  </PeakList1D>
</PeakList>
