# Supplementary material for: Chiral Triphenylacetic Acid Esters: Residual Stereoisomerism and Solid-State Variability of Molecular Architectures
Source: J Org Chem. 2021 Apr 28;86(9):6433–48. doi: 10.1021/acs.joc.1c00279 (PMC8279475; doi:10.1021/acs.joc.1c00279)
Supplement: Supplementary file 2 — jo1c00279_si_002.zip [file jo1c00279_si_002.zip › 3_H_NPTr10_19/10/audita.txt]

##TITLE= Audit trail, TOPSPIN		Version 3.2
##JCAMPDX= 5.01
##ORIGIN= Bruker BioSpin GmbH
##OWNER= nmrsu
$$ C:/IconNMR/prusin/NPTr10_19/10/audita.txt
##AUDIT TRAIL=  $$ (NUMBER, WHEN, WHO, WHERE, PROCESS, VERSION, WHAT)
(   1,<2019-05-29 15:11:52.051 +0200>,<nmrsu/nmrsu>,<CZC4125760>,<go>,<TOPSPIN 3.2>,
      <created by zg
	started at 2019-05-29 15:09:53.615 +0200,
	POWCHK enabled, PULCHK disabled,
       configuration hash MD5:
       1E 46 6A 08 32 4C 5B 7B 8D 25 17 6C AF 54 F5 3E
       data hash MD5: 64K
       73 52 A7 7B 3D D4 A0 02 B4 E1 C7 92 4B 44 2B 27>)
(   2,<2019-05-29 15:11:52.784 +0200>,<nmrsu/nmrsu>,<CZC4125760>,<audit>,<TOPSPIN 3.2>,
      <user comment:
       ICON-NMR User ID: prusin
       data hash MD5: 64K
       73 52 A7 7B 3D D4 A0 02 B4 E1 C7 92 4B 44 2B 27>)
##END=

$$ hash MD5
$$ C8 B3 B1 B8 E5 E9 D7 79 BB 0E E4 FE 69 39 8A 4A
