# Supplementary material for: Chiral Triphenylacetic Acid Esters: Residual Stereoisomerism and Solid-State Variability of Molecular Architectures
Source: J Org Chem. 2021 Apr 28;86(9):6433–48. doi: 10.1021/acs.joc.1c00279 (PMC8279475; doi:10.1021/acs.joc.1c00279)
Supplement: Supplementary file 2 — jo1c00279_si_002.zip [file jo1c00279_si_002.zip › 3_H_NPTr10_19/10/pdata/1/auditp.txt]

##TITLE= Audit trail, TOPSPIN		Version 3.2
##JCAMPDX= 5.01
##ORIGIN= Bruker BioSpin GmbH
##OWNER= nmrsu
$$ C:/IconNMR/prusin/NPTr10_19/10/pdata/1/auditp.txt
##AUDIT TRAIL=  $$ (NUMBER, WHEN, WHO, WHERE, PROCESS, VERSION, WHAT)
(   1,<2019-05-29 15:11:52.051 +0200>,<nmrsu/nmrsu>,<CZC4125760>,<go>,<TOPSPIN 3.2>,
      <created by zg
	started at 2019-05-29 15:09:53.615 +0200,
	POWCHK enabled, PULCHK disabled,
       configuration hash MD5:
       1E 46 6A 08 32 4C 5B 7B 8D 25 17 6C AF 54 F5 3E
       data hash MD5: 64K
       73 52 A7 7B 3D D4 A0 02 B4 E1 C7 92 4B 44 2B 27>)
(   2,<2019-05-29 15:11:52.784 +0200>,<nmrsu/nmrsu>,<CZC4125760>,<audit>,<TOPSPIN 3.2>,
      <user comment:
       ICON-NMR User ID: prusin
       data hash MD5: 64K
       73 52 A7 7B 3D D4 A0 02 B4 E1 C7 92 4B 44 2B 27>)
(   3,<2019-05-29 15:11:53.954 +0200>,<nmrsu/nmrsu>,<CZC4125760>,<proc1d>,<TOPSPIN 3.2>,
      <Start of raw data processing
       ef LB = 0.3 FT_mod = 6 PKNL = 1 SI = 64K 
       data hash MD5: 64K
       88 05 D4 A7 E2 B2 69 61 B1 FA E0 6C 1F 46 D8 BB>)
(   4,<2019-05-29 15:11:54.141 +0200>,<nmrsu/nmrsu>,<CZC4125760>,<proc1d>,<TOPSPIN 3.2>,
      <apk 
       data hash MD5: 64K
       2F 10 1F CF 83 A3 0B A3 CB 59 82 47 F4 CB FE D3>)
(   5,<2019-05-29 15:11:54.266 +0200>,<nmrsu/nmrsu>,<CZC4125760>,<proc1d>,<TOPSPIN 3.2>,
      <abs ABSG = 5 
       data hash MD5: 64K
       79 62 F6 D5 CC 34 18 78 F1 D2 6F C5 02 71 D5 25>)
##END=

$$ hash MD5
$$ 11 82 E5 D2 B8 9D 60 69 2A BB 2C 98 17 86 47 56
