# Supplementary material for: Chiral Triphenylacetic Acid Esters: Residual Stereoisomerism and Solid-State Variability of Molecular Architectures
Source: J Org Chem. 2021 Apr 28;86(9):6433–48. doi: 10.1021/acs.joc.1c00279 (PMC8279475; doi:10.1021/acs.joc.1c00279)
Supplement: Supplementary file 2 — jo1c00279_si_002.zip [file jo1c00279_si_002.zip › 3_H_NPTr10_19/10/pdata/1/peaklist.xml]

<?xml version="1.0" encoding="UTF-8"?>
<PeakList>
  <PeakList1D>
    <PeakList1DHeader creator="nmrsu" date="2019-05-29T15:11:54.297+02:00" expNo="10" name="NPTr10_19" owner="" procNo="1" source="C:/IconNMR/prusin">
      <PeakPickDetails>F1=16.323530ppm, F2=-4.009322ppm, MI=0.00cm, MAXI=10000.00cm, PC=1.000
      </PeakPickDetails>
    </PeakList1DHeader>
    <Peak1D F1="13.891785" intensity="3.784693e-002" type="0"/>
    <Peak1D F1="12.435412" intensity="3.797087e-002" type="0"/>
    <Peak1D F1="12.202190" intensity="3.922253e-002" type="0"/>
    <Peak1D F1="12.113094" intensity="5.421215e-002" type="0"/>
    <Peak1D F1="12.067958" intensity="4.238100e-002" type="0"/>
    <Peak1D F1="7.603524" intensity="7.331230e-002" type="0"/>
    <Peak1D F1="7.504596" intensity="1.348892e-001" type="0"/>
    <Peak1D F1="7.488710" intensity="1.217691e-001" type="0"/>
    <Peak1D F1="7.479524" intensity="6.207802e-002" type="0"/>
    <Peak1D F1="7.358548" intensity="4.384443e-002" type="0"/>
    <Peak1D F1="7.302352" intensity="1.124379e+000" type="0"/>
    <Peak1D F1="7.294604" intensity="2.292996e+000" type="0"/>
    <Peak1D F1="7.287144" intensity="1.459341e+000" type="0"/>
    <Peak1D F1="7.281549" intensity="1.834140e+000" type="0"/>
    <Peak1D F1="7.276142" intensity="3.483881e+000" type="0"/>
    <Peak1D F1="7.266567" intensity="1.069764e+001" type="0"/>
    <Peak1D F1="7.257421" intensity="2.312340e+001" type="0"/>
    <Peak1D F1="7.250819" intensity="5.452235e+001" type="0"/>
    <Peak1D F1="7.246051" intensity="6.374422e+001" type="0"/>
    <Peak1D F1="7.235962" intensity="1.261209e+001" type="0"/>
    <Peak1D F1="7.225704" intensity="7.104158e+000" type="0"/>
    <Peak1D F1="7.221680" intensity="7.581756e+000" type="0"/>
    <Peak1D F1="7.203537" intensity="1.860012e+000" type="0"/>
    <Peak1D F1="7.195706" intensity="1.053387e+000" type="0"/>
    <Peak1D F1="7.141731" intensity="7.994222e-002" type="0"/>
    <Peak1D F1="7.022110" intensity="5.242553e-002" type="0"/>
    <Peak1D F1="6.990785" intensity="1.214793e-001" type="0"/>
    <Peak1D F1="6.983371" intensity="1.334774e-001" type="0"/>
    <Peak1D F1="6.963751" intensity="1.213810e-001" type="0"/>
    <Peak1D F1="6.906284" intensity="7.066356e-002" type="0"/>
    <Peak1D F1="5.674407" intensity="3.732456e-002" type="0"/>
    <Peak1D F1="5.296763" intensity="6.275187e-002" type="0"/>
    <Peak1D F1="4.961932" intensity="5.217102e-001" type="0"/>
    <Peak1D F1="4.942165" intensity="1.812494e+000" type="0"/>
    <Peak1D F1="4.922185" intensity="2.567846e+000" type="0"/>
    <Peak1D F1="4.901824" intensity="1.855471e+000" type="0"/>
    <Peak1D F1="4.881371" intensity="5.454425e-001" type="0"/>
    <Peak1D F1="4.818555" intensity="5.465545e-002" type="0"/>
    <Peak1D F1="2.331521" intensity="3.839759e-002" type="0"/>
    <Peak1D F1="2.289061" intensity="5.304319e-002" type="0"/>
    <Peak1D F1="2.261341" intensity="4.213508e-002" type="0"/>
    <Peak1D F1="1.729257" intensity="4.835456e-002" type="0"/>
    <Peak1D F1="1.711249" intensity="4.366431e-002" type="0"/>
    <Peak1D F1="1.652763" intensity="4.659665e-002" type="0"/>
    <Peak1D F1="1.608374" intensity="1.028915e-001" type="0"/>
    <Peak1D F1="1.587069" intensity="1.287726e-001" type="0"/>
    <Peak1D F1="1.566062" intensity="9.522346e-001" type="0"/>
    <Peak1D F1="1.543178" intensity="1.323976e+001" type="0"/>
    <Peak1D F1="1.520825" intensity="4.339329e+000" type="0"/>
    <Peak1D F1="1.516597" intensity="4.359520e+000" type="0"/>
    <Peak1D F1="1.496302" intensity="4.645613e+000" type="0"/>
    <Peak1D F1="1.472006" intensity="2.880569e+000" type="0"/>
    <Peak1D F1="1.459571" intensity="1.939651e+000" type="0"/>
    <Peak1D F1="1.447949" intensity="2.494584e+000" type="0"/>
    <Peak1D F1="1.430084" intensity="2.103297e+000" type="0"/>
    <Peak1D F1="1.409629" intensity="1.152422e+000" type="0"/>
    <Peak1D F1="1.389650" intensity="2.999439e-001" type="0"/>
    <Peak1D F1="1.362826" intensity="2.238233e-001" type="0"/>
    <Peak1D F1="1.325173" intensity="3.628256e-001" type="0"/>
    <Peak1D F1="1.304081" intensity="7.164909e-001" type="0"/>
    <Peak1D F1="1.268604" intensity="2.788549e+000" type="0"/>
    <Peak1D F1="1.258490" intensity="2.642310e+000" type="0"/>
    <Peak1D F1="1.237239" intensity="1.102263e+000" type="0"/>
    <Peak1D F1="1.209363" intensity="1.794130e+000" type="0"/>
    <Peak1D F1="1.197886" intensity="2.675750e+000" type="0"/>
    <Peak1D F1="1.189165" intensity="3.014144e+000" type="0"/>
    <Peak1D F1="1.177187" intensity="3.469324e+000" type="0"/>
    <Peak1D F1="1.163990" intensity="2.929380e+000" type="0"/>
    <Peak1D F1="1.137138" intensity="2.226849e+000" type="0"/>
    <Peak1D F1="1.127845" intensity="1.995731e+000" type="0"/>
    <Peak1D F1="1.116855" intensity="2.365925e+000" type="0"/>
    <Peak1D F1="1.104244" intensity="2.270290e+000" type="0"/>
    <Peak1D F1="1.092077" intensity="2.181933e+000" type="0"/>
    <Peak1D F1="1.073448" intensity="1.778276e+000" type="0"/>
    <Peak1D F1="1.058623" intensity="1.770158e+000" type="0"/>
    <Peak1D F1="1.032512" intensity="8.564760e-001" type="0"/>
    <Peak1D F1="1.007788" intensity="3.106160e-001" type="0"/>
    <Peak1D F1="0.976853" intensity="1.205294e-001" type="0"/>
    <Peak1D F1="0.947471" intensity="1.267512e-001" type="0"/>
    <Peak1D F1="0.903833" intensity="1.386513e+000" type="0"/>
    <Peak1D F1="0.883292" intensity="3.925727e+000" type="0"/>
    <Peak1D F1="0.855154" intensity="5.806975e+000" type="0"/>
    <Peak1D F1="0.832617" intensity="1.156377e+001" type="0"/>
    <Peak1D F1="0.809306" intensity="4.752985e+000" type="0"/>
    <Peak1D F1="0.739018" intensity="7.289626e+000" type="0"/>
    <Peak1D F1="0.714327" intensity="1.500000e+001" type="0"/>
    <Peak1D F1="0.689386" intensity="6.525605e+000" type="0"/>
    <Peak1D F1="0.655176" intensity="1.169501e-001" type="0"/>
    <Peak1D F1="0.623742" intensity="9.253460e-002" type="0"/>
    <Peak1D F1="0.600572" intensity="6.608005e-002" type="0"/>
    <Peak1D F1="0.525775" intensity="4.645988e-002" type="0"/>
    <Peak1D F1="0.501955" intensity="8.567269e-002" type="0"/>
    <Peak1D F1="0.479576" intensity="4.096887e-002" type="0"/>
    <Peak1D F1="0.195224" intensity="7.114376e-002" type="0"/>
    <Peak1D F1="0.069559" intensity="7.522086e-002" type="0"/>
    <Peak1D F1="0.010532" intensity="5.719240e-001" type="0"/>
    <Peak1D F1="-0.000154" intensity="1.422038e+001" type="0"/>
    <Peak1D F1="-0.010983" intensity="7.450297e-001" type="0"/>
    <Peak1D F1="-0.199427" intensity="5.744367e-002" type="0"/>
    <Peak1D F1="-3.981826" intensity="4.631590e-002" type="0"/>
  </PeakList1D>
</PeakList>
