# Supplementary material for: Chiral Triphenylacetic Acid Esters: Residual Stereoisomerism and Solid-State Variability of Molecular Architectures
Source: J Org Chem. 2021 Apr 28;86(9):6433–48. doi: 10.1021/acs.joc.1c00279 (PMC8279475; doi:10.1021/acs.joc.1c00279)
Supplement: Supplementary file 2 — jo1c00279_si_002.zip [file jo1c00279_si_002.zip › 3_H_NPTr10_19/10/scon2]

##TITLE= Parameter file, TOPSPIN		Version 3.2
##JCAMPDX= 5.0
##DATATYPE= Parameter Values
##NPOINTS= 1	$$ modification sequence number
##ORIGIN= Bruker BioSpin GmbH
##OWNER= nmrsu
$$ 2019-05-29 15:09:53.381 +0200  nmrsu@CZC4125760
$$ C:/IconNMR/prusin/NPTr10_19/10/scon2
$$ process C:\Bruker\TopSpin3.2\prog\mod\go.exe
##$BLKTR= (0..19)
3 3 3 3 3 3 3 3 3 3 3 3 3 3 3 3 3 3 3 3
##$DE1= 4.5
##$DEADC= 0.5
##$DEPA= 4.5
##$DERX= 1.5
##$FILCOR= 0
##$GRADCHAN= 0
##$GRADPRE= (0..1)
10 10
##$HD_BLKTR= (0..19)
1 1 1 1 1 1 1 1 1 1 1 1 1 1 1 1 1 1 1 1
##$HD_DE1= 5
##$HD_DEADC= 0
##$HD_DEPA= 2.5
##$HD_DERX= 0
##END=
