# Supplementary material for: Chiral Triphenylacetic Acid Esters: Residual Stereoisomerism and Solid-State Variability of Molecular Architectures
Source: J Org Chem. 2021 Apr 28;86(9):6433–48. doi: 10.1021/acs.joc.1c00279 (PMC8279475; doi:10.1021/acs.joc.1c00279)
Supplement: Supplementary file 2 — jo1c00279_si_002.zip [file jo1c00279_si_002.zip › 4_C_AAJ00002HB-C13.fid/log]

Fri Nov 22 12:42:47 2019: Experiment started
Fri Nov 22 12:42:56 2019: BS 1 completed
Fri Nov 22 12:43:03 2019: BS 2 completed
Fri Nov 22 12:43:11 2019: BS 3 completed
Fri Nov 22 12:43:19 2019: BS 4 completed
Fri Nov 22 12:43:27 2019: BS 5 completed
Fri Nov 22 12:43:35 2019: BS 6 completed
Fri Nov 22 12:43:42 2019: BS 7 completed
Fri Nov 22 12:43:50 2019: BS 8 completed
Fri Nov 22 12:43:58 2019: BS 9 completed
Fri Nov 22 12:44:06 2019: BS 10 completed
Fri Nov 22 12:44:14 2019: BS 11 completed
Fri Nov 22 12:44:21 2019: BS 12 completed
Fri Nov 22 12:44:29 2019: BS 13 completed
Fri Nov 22 12:44:37 2019: BS 14 completed
Fri Nov 22 12:44:45 2019: BS 15 completed
Fri Nov 22 12:44:53 2019: BS 16 completed
Fri Nov 22 12:45:01 2019: BS 17 completed
Fri Nov 22 12:45:08 2019: BS 18 completed
Fri Nov 22 12:45:16 2019: BS 19 completed
Fri Nov 22 12:45:24 2019: BS 20 completed
Fri Nov 22 12:45:32 2019: BS 21 completed
Fri Nov 22 12:45:40 2019: BS 22 completed
Fri Nov 22 12:45:47 2019: BS 23 completed
Fri Nov 22 12:45:55 2019: BS 24 completed
Fri Nov 22 12:46:03 2019: BS 25 completed
Fri Nov 22 12:46:11 2019: BS 26 completed
Fri Nov 22 12:46:19 2019: BS 27 completed
Fri Nov 22 12:46:26 2019: BS 28 completed
Fri Nov 22 12:46:34 2019: BS 29 completed
Fri Nov 22 12:46:42 2019: BS 30 completed
Fri Nov 22 12:46:50 2019: BS 31 completed
Fri Nov 22 12:46:58 2019: BS 32 completed
Fri Nov 22 12:47:05 2019: BS 33 completed
Fri Nov 22 12:47:13 2019: BS 34 completed
Fri Nov 22 12:47:21 2019: BS 35 completed
Fri Nov 22 12:47:29 2019: BS 36 completed
Fri Nov 22 12:47:37 2019: BS 37 completed
Fri Nov 22 12:47:45 2019: BS 38 completed
Fri Nov 22 12:47:52 2019: BS 39 completed
Fri Nov 22 12:48:00 2019: BS 40 completed
Fri Nov 22 12:48:08 2019: BS 41 completed
Fri Nov 22 12:48:16 2019: BS 42 completed
Fri Nov 22 12:48:24 2019: BS 43 completed
Fri Nov 22 12:48:31 2019: BS 44 completed
Fri Nov 22 12:48:39 2019: BS 45 completed
Fri Nov 22 12:48:47 2019: BS 46 completed
Fri Nov 22 12:48:55 2019: BS 47 completed
Fri Nov 22 12:49:03 2019: BS 48 completed
Fri Nov 22 12:49:10 2019: BS 49 completed
Fri Nov 22 12:49:18 2019: BS 50 completed
Fri Nov 22 12:49:26 2019: BS 51 completed
Fri Nov 22 12:49:34 2019: BS 52 completed
Fri Nov 22 12:49:42 2019: BS 53 completed
Fri Nov 22 12:49:49 2019: BS 54 completed
Fri Nov 22 12:49:57 2019: BS 55 completed
Fri Nov 22 12:50:05 2019: BS 56 completed
Fri Nov 22 12:50:13 2019: BS 57 completed
Fri Nov 22 12:50:21 2019: BS 58 completed
Fri Nov 22 12:50:28 2019: BS 59 completed
Fri Nov 22 12:50:36 2019: BS 60 completed
Fri Nov 22 12:50:44 2019: BS 61 completed
Fri Nov 22 12:50:52 2019: BS 62 completed
Fri Nov 22 12:51:00 2019: BS 63 completed
Fri Nov 22 12:51:08 2019: BS 64 completed
Fri Nov 22 12:51:15 2019: BS 65 completed
Fri Nov 22 12:51:23 2019: BS 66 completed
Fri Nov 22 12:51:31 2019: BS 67 completed
Fri Nov 22 12:51:39 2019: BS 68 completed
Fri Nov 22 12:51:47 2019: BS 69 completed
Fri Nov 22 12:51:54 2019: BS 70 completed
Fri Nov 22 12:52:02 2019: BS 71 completed
Fri Nov 22 12:52:10 2019: BS 72 completed
Fri Nov 22 12:52:18 2019: BS 73 completed
Fri Nov 22 12:52:26 2019: BS 74 completed
Fri Nov 22 12:52:33 2019: BS 75 completed
Fri Nov 22 12:52:41 2019: BS 76 completed
Fri Nov 22 12:52:49 2019: BS 77 completed
Fri Nov 22 12:52:57 2019: BS 78 completed
Fri Nov 22 12:53:05 2019: BS 79 completed
Fri Nov 22 12:53:13 2019: BS 80 completed
Fri Nov 22 12:53:20 2019: BS 81 completed
Fri Nov 22 12:53:28 2019: BS 82 completed
Fri Nov 22 12:53:36 2019: BS 83 completed
Fri Nov 22 12:53:44 2019: BS 84 completed
Fri Nov 22 12:53:52 2019: BS 85 completed
Fri Nov 22 12:53:59 2019: BS 86 completed
Fri Nov 22 12:54:07 2019: BS 87 completed
Fri Nov 22 12:54:15 2019: BS 88 completed
Fri Nov 22 12:54:23 2019: BS 89 completed
Fri Nov 22 12:54:31 2019: BS 90 completed
Fri Nov 22 12:54:38 2019: BS 91 completed
Fri Nov 22 12:54:46 2019: BS 92 completed
Fri Nov 22 12:54:54 2019: BS 93 completed
Fri Nov 22 12:55:02 2019: BS 94 completed
Fri Nov 22 12:55:10 2019: BS 95 completed
Fri Nov 22 12:55:17 2019: BS 96 completed
Fri Nov 22 12:55:25 2019: BS 97 completed
Fri Nov 22 12:55:33 2019: BS 98 completed
Fri Nov 22 12:55:41 2019: BS 99 completed
Fri Nov 22 12:55:49 2019: BS 100 completed
Fri Nov 22 12:55:57 2019: BS 101 completed
Fri Nov 22 12:56:04 2019: BS 102 completed
Fri Nov 22 12:56:12 2019: BS 103 completed
Fri Nov 22 12:56:20 2019: BS 104 completed
Fri Nov 22 12:56:28 2019: BS 105 completed
Fri Nov 22 12:56:36 2019: BS 106 completed
Fri Nov 22 12:56:43 2019: BS 107 completed
Fri Nov 22 12:56:51 2019: BS 108 completed
Fri Nov 22 12:56:59 2019: BS 109 completed
Fri Nov 22 12:57:07 2019: BS 110 completed
Fri Nov 22 12:57:15 2019: BS 111 completed
Fri Nov 22 12:57:22 2019: BS 112 completed
Fri Nov 22 12:57:30 2019: BS 113 completed
Fri Nov 22 12:57:38 2019: BS 114 completed
Fri Nov 22 12:57:46 2019: BS 115 completed
Fri Nov 22 12:57:54 2019: BS 116 completed
Fri Nov 22 12:58:01 2019: BS 117 completed
Fri Nov 22 12:58:09 2019: BS 118 completed
Fri Nov 22 12:58:17 2019: BS 119 completed
Fri Nov 22 12:58:25 2019: BS 120 completed
Fri Nov 22 12:58:33 2019: BS 121 completed
Fri Nov 22 12:58:40 2019: BS 122 completed
Fri Nov 22 12:58:48 2019: BS 123 completed
Fri Nov 22 12:58:56 2019: BS 124 completed
Fri Nov 22 12:59:04 2019: BS 125 completed
Fri Nov 22 12:59:12 2019: BS 126 completed
Fri Nov 22 12:59:20 2019: BS 127 completed
Fri Nov 22 12:59:27 2019: BS 128 completed
Fri Nov 22 12:59:35 2019: BS 129 completed
Fri Nov 22 12:59:43 2019: BS 130 completed
Fri Nov 22 12:59:51 2019: BS 131 completed
Fri Nov 22 12:59:59 2019: BS 132 completed
Fri Nov 22 13:00:06 2019: BS 133 completed
Fri Nov 22 13:00:14 2019: BS 134 completed
Fri Nov 22 13:00:22 2019: BS 135 completed
Fri Nov 22 13:00:30 2019: BS 136 completed
Fri Nov 22 13:00:38 2019: BS 137 completed
Fri Nov 22 13:00:45 2019: BS 138 completed
Fri Nov 22 13:00:53 2019: BS 139 completed
Fri Nov 22 13:01:01 2019: BS 140 completed
Fri Nov 22 13:01:09 2019: BS 141 completed
Fri Nov 22 13:01:17 2019: BS 142 completed
Fri Nov 22 13:01:25 2019: BS 143 completed
Fri Nov 22 13:01:32 2019: BS 144 completed
Fri Nov 22 13:01:40 2019: BS 145 completed
Fri Nov 22 13:01:48 2019: BS 146 completed
Fri Nov 22 13:01:56 2019: BS 147 completed
Fri Nov 22 13:02:03 2019: BS 148 completed
Fri Nov 22 13:02:11 2019: BS 149 completed
Fri Nov 22 13:02:19 2019: BS 150 completed
Fri Nov 22 13:02:27 2019: BS 151 completed
Fri Nov 22 13:02:35 2019: BS 152 completed
Fri Nov 22 13:02:43 2019: BS 153 completed
Fri Nov 22 13:02:50 2019: BS 154 completed
Fri Nov 22 13:02:58 2019: BS 155 completed
Fri Nov 22 13:03:06 2019: BS 156 completed
Fri Nov 22 13:03:14 2019: BS 157 completed
Fri Nov 22 13:03:22 2019: BS 158 completed
Fri Nov 22 13:03:29 2019: BS 159 completed
Fri Nov 22 13:03:37 2019: BS 160 completed
Fri Nov 22 13:03:45 2019: BS 161 completed
Fri Nov 22 13:03:53 2019: BS 162 completed
Fri Nov 22 13:04:01 2019: BS 163 completed
Fri Nov 22 13:04:08 2019: BS 164 completed
Fri Nov 22 13:04:16 2019: BS 165 completed
Fri Nov 22 13:04:24 2019: BS 166 completed
Fri Nov 22 13:04:32 2019: BS 167 completed
Fri Nov 22 13:04:40 2019: BS 168 completed
Fri Nov 22 13:04:47 2019: BS 169 completed
Fri Nov 22 13:04:55 2019: BS 170 completed
Fri Nov 22 13:05:03 2019: BS 171 completed
Fri Nov 22 13:05:11 2019: BS 172 completed
Fri Nov 22 13:05:19 2019: BS 173 completed
Fri Nov 22 13:05:27 2019: BS 174 completed
Fri Nov 22 13:05:34 2019: BS 175 completed
Fri Nov 22 13:05:42 2019: BS 176 completed
Fri Nov 22 13:05:50 2019: BS 177 completed
Fri Nov 22 13:05:58 2019: BS 178 completed
Fri Nov 22 13:06:06 2019: BS 179 completed
Fri Nov 22 13:06:13 2019: BS 180 completed
Fri Nov 22 13:06:21 2019: BS 181 completed
Fri Nov 22 13:06:29 2019: BS 182 completed
Fri Nov 22 13:06:37 2019: BS 183 completed
Fri Nov 22 13:06:45 2019: BS 184 completed
Fri Nov 22 13:06:52 2019: BS 185 completed
Fri Nov 22 13:07:00 2019: BS 186 completed
Fri Nov 22 13:07:08 2019: BS 187 completed
Fri Nov 22 13:07:16 2019: BS 188 completed
Fri Nov 22 13:07:24 2019: BS 189 completed
Fri Nov 22 13:13:07 2019: BS 233 completed
Fri Nov 22 13:13:15 2019: BS 234 completed
Fri Nov 22 13:13:23 2019: BS 235 completed
Fri Nov 22 13:13:31 2019: BS 236 completed
Fri Nov 22 13:13:39 2019: BS 237 completed
Fri Nov 22 13:13:46 2019: BS 238 completed
Fri Nov 22 13:13:54 2019: BS 239 completed
Fri Nov 22 13:14:02 2019: BS 240 completed
Fri Nov 22 13:14:10 2019: BS 241 completed
Fri Nov 22 13:14:18 2019: BS 242 completed
Fri Nov 22 13:14:25 2019: BS 243 completed
Fri Nov 22 13:14:33 2019: BS 244 completed
Fri Nov 22 13:14:41 2019: BS 245 completed
Fri Nov 22 13:14:49 2019: BS 246 completed
Fri Nov 22 13:14:57 2019: BS 247 completed
Fri Nov 22 13:15:04 2019: BS 248 completed
Fri Nov 22 13:15:12 2019: BS 249 completed
Fri Nov 22 13:15:20 2019: BS 250 completed
Fri Nov 22 13:15:28 2019: BS 251 completed
Fri Nov 22 13:15:36 2019: BS 252 completed
Fri Nov 22 13:15:43 2019: BS 253 completed
Fri Nov 22 13:15:51 2019: BS 254 completed
Fri Nov 22 13:15:59 2019: BS 255 completed
Fri Nov 22 13:16:07 2019: BS 256 completed
Fri Nov 22 13:16:15 2019: BS 257 completed
Fri Nov 22 13:16:23 2019: BS 258 completed
Fri Nov 22 13:16:30 2019: BS 259 completed
Fri Nov 22 13:16:38 2019: BS 260 completed
Fri Nov 22 13:16:46 2019: BS 261 completed
Fri Nov 22 13:16:54 2019: BS 262 completed
Fri Nov 22 13:17:02 2019: BS 263 completed
Fri Nov 22 13:17:09 2019: BS 264 completed
Fri Nov 22 13:17:17 2019: BS 265 completed
Fri Nov 22 13:17:25 2019: BS 266 completed
Fri Nov 22 13:17:33 2019: BS 267 completed
Fri Nov 22 13:17:41 2019: BS 268 completed
Fri Nov 22 13:17:48 2019: BS 269 completed
Fri Nov 22 13:17:56 2019: BS 270 completed
Fri Nov 22 13:18:04 2019: BS 271 completed
Fri Nov 22 13:18:12 2019: BS 272 completed
Fri Nov 22 13:18:20 2019: BS 273 completed
Fri Nov 22 13:18:27 2019: BS 274 completed
Fri Nov 22 13:18:35 2019: BS 275 completed
Fri Nov 22 13:18:43 2019: BS 276 completed
Fri Nov 22 13:18:51 2019: BS 277 completed
Fri Nov 22 13:18:59 2019: BS 278 completed
Fri Nov 22 13:19:07 2019: BS 279 completed
Fri Nov 22 13:19:14 2019: BS 280 completed
Fri Nov 22 13:19:22 2019: BS 281 completed
Fri Nov 22 13:19:30 2019: BS 282 completed
Fri Nov 22 13:19:38 2019: BS 283 completed
Fri Nov 22 13:19:46 2019: BS 284 completed
Fri Nov 22 13:19:53 2019: BS 285 completed
Fri Nov 22 13:20:01 2019: BS 286 completed
Fri Nov 22 13:20:09 2019: BS 287 completed
Fri Nov 22 13:20:17 2019: BS 288 completed
Fri Nov 22 13:20:25 2019: BS 289 completed
Fri Nov 22 13:20:32 2019: BS 290 completed
Fri Nov 22 13:20:40 2019: BS 291 completed
Fri Nov 22 13:20:48 2019: BS 292 completed
Fri Nov 22 13:20:56 2019: BS 293 completed
Fri Nov 22 13:21:04 2019: BS 294 completed
Fri Nov 22 13:21:11 2019: BS 295 completed
Fri Nov 22 13:21:19 2019: BS 296 completed
Fri Nov 22 13:21:27 2019: BS 297 completed
Fri Nov 22 13:21:35 2019: BS 298 completed
Fri Nov 22 13:21:43 2019: BS 299 completed
Fri Nov 22 13:21:50 2019: BS 300 completed
Fri Nov 22 13:21:58 2019: BS 301 completed
Fri Nov 22 13:22:06 2019: BS 302 completed
Fri Nov 22 13:22:14 2019: BS 303 completed
Fri Nov 22 13:22:22 2019: BS 304 completed
Fri Nov 22 13:22:30 2019: BS 305 completed
Fri Nov 22 13:22:37 2019: BS 306 completed
Fri Nov 22 13:22:45 2019: BS 307 completed
Fri Nov 22 13:22:53 2019: BS 308 completed
Fri Nov 22 13:23:01 2019: BS 309 completed
Fri Nov 22 13:23:09 2019: BS 310 completed
Fri Nov 22 13:23:16 2019: BS 311 completed
Fri Nov 22 13:23:24 2019: BS 312 completed
Fri Nov 22 13:23:32 2019: BS 313 completed
Fri Nov 22 13:23:40 2019: BS 314 completed
Fri Nov 22 13:23:48 2019: BS 315 completed
Fri Nov 22 13:23:55 2019: BS 316 completed
Fri Nov 22 13:24:03 2019: BS 317 completed
Fri Nov 22 13:24:11 2019: BS 318 completed
Fri Nov 22 13:24:19 2019: BS 319 completed
Fri Nov 22 13:24:27 2019: BS 320 completed
Fri Nov 22 13:24:34 2019: BS 321 completed
Fri Nov 22 13:24:42 2019: BS 322 completed
Fri Nov 22 13:24:50 2019: BS 323 completed
Fri Nov 22 13:24:58 2019: BS 324 completed
Fri Nov 22 13:25:06 2019: BS 325 completed
Fri Nov 22 13:25:14 2019: BS 326 completed
Fri Nov 22 13:25:21 2019: BS 327 completed
Fri Nov 22 13:25:29 2019: BS 328 completed
Fri Nov 22 13:25:37 2019: BS 329 completed
Fri Nov 22 13:25:45 2019: BS 330 completed
Fri Nov 22 13:25:53 2019: BS 331 completed
Fri Nov 22 13:26:00 2019: BS 332 completed
Fri Nov 22 13:26:08 2019: BS 333 completed
Fri Nov 22 13:26:16 2019: BS 334 completed
Fri Nov 22 13:26:24 2019: BS 335 completed
Fri Nov 22 13:26:32 2019: BS 336 completed
Fri Nov 22 13:26:39 2019: BS 337 completed
Fri Nov 22 13:26:47 2019: BS 338 completed
Fri Nov 22 13:26:55 2019: BS 339 completed
Fri Nov 22 13:27:03 2019: BS 340 completed
Fri Nov 22 13:27:11 2019: BS 341 completed
Fri Nov 22 13:27:18 2019: BS 342 completed
Fri Nov 22 13:27:26 2019: BS 343 completed
Fri Nov 22 13:27:34 2019: BS 344 completed
Fri Nov 22 13:27:42 2019: BS 345 completed
Fri Nov 22 13:27:50 2019: BS 346 completed
Fri Nov 22 13:27:58 2019: BS 347 completed
Fri Nov 22 13:28:05 2019: BS 348 completed
Fri Nov 22 13:28:13 2019: BS 349 completed
Fri Nov 22 13:28:21 2019: BS 350 completed
Fri Nov 22 13:28:29 2019: BS 351 completed
Fri Nov 22 13:28:37 2019: BS 352 completed
Fri Nov 22 13:28:44 2019: BS 353 completed
Fri Nov 22 13:28:52 2019: BS 354 completed
Fri Nov 22 13:29:00 2019: BS 355 completed
Fri Nov 22 13:29:08 2019: BS 356 completed
Fri Nov 22 13:29:16 2019: BS 357 completed
Fri Nov 22 13:29:23 2019: BS 358 completed
Fri Nov 22 13:29:31 2019: BS 359 completed
Fri Nov 22 13:29:39 2019: BS 360 completed
Fri Nov 22 13:29:47 2019: BS 361 completed
Fri Nov 22 13:29:55 2019: BS 362 completed
Fri Nov 22 13:30:02 2019: BS 363 completed
Fri Nov 22 13:30:10 2019: BS 364 completed
Fri Nov 22 13:30:18 2019: BS 365 completed
Fri Nov 22 13:30:26 2019: BS 366 completed
Fri Nov 22 13:30:34 2019: BS 367 completed
Fri Nov 22 13:30:42 2019: BS 368 completed
Fri Nov 22 13:30:49 2019: BS 369 completed
Fri Nov 22 13:30:57 2019: BS 370 completed
Fri Nov 22 13:31:05 2019: BS 371 completed
Fri Nov 22 13:31:13 2019: BS 372 completed
Fri Nov 22 13:31:21 2019: BS 373 completed
Fri Nov 22 13:31:28 2019: BS 374 completed
Fri Nov 22 13:31:36 2019: BS 375 completed
Fri Nov 22 13:31:44 2019: BS 376 completed
Fri Nov 22 13:31:52 2019: BS 377 completed
Fri Nov 22 13:32:00 2019: BS 378 completed
Fri Nov 22 13:32:07 2019: BS 379 completed
Fri Nov 22 13:32:15 2019: BS 380 completed
Fri Nov 22 13:32:23 2019: BS 381 completed
Fri Nov 22 13:32:31 2019: BS 382 completed
Fri Nov 22 13:32:39 2019: BS 383 completed
Fri Nov 22 13:32:46 2019: BS 384 completed
Fri Nov 22 13:32:54 2019: BS 385 completed
Fri Nov 22 13:33:02 2019: BS 386 completed
Fri Nov 22 13:33:10 2019: BS 387 completed
Fri Nov 22 13:33:18 2019: BS 388 completed
Fri Nov 22 13:33:26 2019: BS 389 completed
Fri Nov 22 13:33:33 2019: BS 390 completed
Fri Nov 22 13:33:41 2019: BS 391 completed
Fri Nov 22 13:33:49 2019: BS 392 completed
Fri Nov 22 13:33:57 2019: BS 393 completed
Fri Nov 22 13:34:05 2019: BS 394 completed
Fri Nov 22 13:34:12 2019: BS 395 completed
Fri Nov 22 13:34:20 2019: BS 396 completed
Fri Nov 22 13:34:28 2019: BS 397 completed
Fri Nov 22 13:34:36 2019: BS 398 completed
Fri Nov 22 13:34:44 2019: BS 399 completed
Fri Nov 22 13:34:51 2019: BS 400 completed
Fri Nov 22 13:34:59 2019: BS 401 completed
Fri Nov 22 13:35:07 2019: BS 402 completed
Fri Nov 22 13:35:15 2019: BS 403 completed
Fri Nov 22 13:35:23 2019: BS 404 completed
Fri Nov 22 13:35:30 2019: BS 405 completed
Fri Nov 22 13:35:38 2019: BS 406 completed
Fri Nov 22 13:35:46 2019: BS 407 completed
Fri Nov 22 13:35:54 2019: BS 408 completed
Fri Nov 22 13:36:02 2019: BS 409 completed
Fri Nov 22 13:36:10 2019: BS 410 completed
Fri Nov 22 13:36:17 2019: BS 411 completed
Fri Nov 22 13:36:25 2019: BS 412 completed
Fri Nov 22 13:36:33 2019: BS 413 completed
Fri Nov 22 13:36:41 2019: BS 414 completed
Fri Nov 22 13:36:49 2019: BS 415 completed
Fri Nov 22 13:36:56 2019: BS 416 completed
Fri Nov 22 13:37:04 2019: BS 417 completed
Fri Nov 22 13:37:12 2019: BS 418 completed
Fri Nov 22 13:37:20 2019: BS 419 completed
Fri Nov 22 13:37:28 2019: BS 420 completed
Fri Nov 22 13:37:35 2019: BS 421 completed
Fri Nov 22 13:37:43 2019: BS 422 completed
Fri Nov 22 13:37:51 2019: BS 423 completed
Fri Nov 22 13:37:59 2019: BS 424 completed
Fri Nov 22 13:38:07 2019: BS 425 completed
Fri Nov 22 13:38:14 2019: BS 426 completed
Fri Nov 22 13:38:22 2019: BS 427 completed
Fri Nov 22 13:38:30 2019: BS 428 completed
Fri Nov 22 13:38:38 2019: BS 429 completed
Fri Nov 22 13:38:46 2019: BS 430 completed
Fri Nov 22 13:38:53 2019: BS 431 completed
Fri Nov 22 13:39:01 2019: BS 432 completed
Fri Nov 22 13:39:09 2019: BS 433 completed
Fri Nov 22 13:39:17 2019: BS 434 completed
Fri Nov 22 13:39:25 2019: BS 435 completed
Fri Nov 22 13:39:32 2019: BS 436 completed
Fri Nov 22 13:39:40 2019: BS 437 completed
Fri Nov 22 13:39:48 2019: BS 438 completed
Fri Nov 22 13:39:56 2019: BS 439 completed
Fri Nov 22 13:40:04 2019: BS 440 completed
Fri Nov 22 13:40:12 2019: BS 441 completed
Fri Nov 22 13:40:19 2019: BS 442 completed
Fri Nov 22 13:40:27 2019: BS 443 completed
Fri Nov 22 13:40:35 2019: BS 444 completed
Fri Nov 22 13:40:43 2019: BS 445 completed
Fri Nov 22 13:40:51 2019: BS 446 completed
Fri Nov 22 13:40:58 2019: BS 447 completed
Fri Nov 22 13:41:06 2019: BS 448 completed
Fri Nov 22 13:41:14 2019: BS 449 completed
Fri Nov 22 13:41:22 2019: BS 450 completed
Fri Nov 22 13:41:30 2019: BS 451 completed
Fri Nov 22 13:41:37 2019: BS 452 completed
Fri Nov 22 13:41:45 2019: BS 453 completed
Fri Nov 22 13:41:53 2019: BS 454 completed
Fri Nov 22 13:42:01 2019: BS 455 completed
Fri Nov 22 13:42:09 2019: BS 456 completed
Fri Nov 22 13:42:17 2019: BS 457 completed
Fri Nov 22 13:42:24 2019: BS 458 completed
Fri Nov 22 13:42:32 2019: BS 459 completed
Fri Nov 22 13:42:40 2019: BS 460 completed
Fri Nov 22 13:42:48 2019: BS 461 completed
Fri Nov 22 13:42:56 2019: BS 462 completed
Fri Nov 22 13:43:03 2019: BS 463 completed
Fri Nov 22 13:43:11 2019: BS 464 completed
Fri Nov 22 13:43:19 2019: BS 465 completed
Fri Nov 22 13:43:27 2019: BS 466 completed
Fri Nov 22 13:43:35 2019: BS 467 completed
Fri Nov 22 13:43:42 2019: BS 468 completed
Fri Nov 22 13:43:50 2019: BS 469 completed
Fri Nov 22 13:43:58 2019: BS 470 completed
Fri Nov 22 13:44:06 2019: BS 471 completed
Fri Nov 22 13:44:14 2019: BS 472 completed
Fri Nov 22 13:44:21 2019: BS 473 completed
Fri Nov 22 13:44:29 2019: BS 474 completed
Fri Nov 22 13:44:37 2019: BS 475 completed
Fri Nov 22 13:44:45 2019: BS 476 completed
Fri Nov 22 13:44:53 2019: BS 477 completed
Fri Nov 22 13:45:00 2019: BS 478 completed
Fri Nov 22 13:45:08 2019: BS 479 completed
Fri Nov 22 13:45:16 2019: BS 480 completed
Fri Nov 22 13:45:24 2019: BS 481 completed
Fri Nov 22 13:45:32 2019: BS 482 completed
Fri Nov 22 13:45:40 2019: BS 483 completed
Fri Nov 22 13:45:47 2019: BS 484 completed
Fri Nov 22 13:45:55 2019: BS 485 completed
Fri Nov 22 13:46:03 2019: BS 486 completed
Fri Nov 22 13:46:11 2019: BS 487 completed
Fri Nov 22 13:46:19 2019: BS 488 completed
Fri Nov 22 13:46:26 2019: BS 489 completed
Fri Nov 22 13:46:34 2019: BS 490 completed
Fri Nov 22 13:46:42 2019: BS 491 completed
Fri Nov 22 13:46:50 2019: BS 492 completed
Fri Nov 22 13:46:58 2019: BS 493 completed
Fri Nov 22 13:47:05 2019: BS 494 completed
Fri Nov 22 13:47:13 2019: BS 495 completed
Fri Nov 22 13:47:21 2019: BS 496 completed
Fri Nov 22 13:47:29 2019: BS 497 completed
Fri Nov 22 13:47:37 2019: BS 498 completed
Fri Nov 22 13:47:45 2019: BS 499 completed
Fri Nov 22 13:47:52 2019: BS 500 completed
Fri Nov 22 13:48:00 2019: BS 501 completed
Fri Nov 22 13:48:08 2019: BS 502 completed
Fri Nov 22 13:48:16 2019: BS 503 completed
Fri Nov 22 13:48:24 2019: BS 504 completed
Fri Nov 22 13:48:31 2019: BS 505 completed
Fri Nov 22 13:48:39 2019: BS 506 completed
Fri Nov 22 13:48:47 2019: BS 507 completed
Fri Nov 22 13:48:55 2019: BS 508 completed
Fri Nov 22 13:49:03 2019: BS 509 completed
Fri Nov 22 13:49:10 2019: BS 510 completed
Fri Nov 22 13:49:18 2019: BS 511 completed
Fri Nov 22 13:49:26 2019: BS 512 completed
Fri Nov 22 13:49:34 2019: BS 513 completed
Fri Nov 22 13:49:42 2019: BS 514 completed
Fri Nov 22 13:49:49 2019: BS 515 completed
Fri Nov 22 13:49:57 2019: BS 516 completed
Fri Nov 22 13:50:05 2019: BS 517 completed
Fri Nov 22 13:50:13 2019: BS 518 completed
Fri Nov 22 13:50:21 2019: BS 519 completed
Fri Nov 22 13:50:29 2019: BS 520 completed
Fri Nov 22 13:50:36 2019: BS 521 completed
Fri Nov 22 13:50:44 2019: BS 522 completed
Fri Nov 22 13:50:52 2019: BS 523 completed
Fri Nov 22 13:51:00 2019: BS 524 completed
Fri Nov 22 13:51:08 2019: BS 525 completed
Fri Nov 22 13:51:15 2019: BS 526 completed
Fri Nov 22 13:51:23 2019: BS 527 completed
Fri Nov 22 13:51:31 2019: BS 528 completed
Fri Nov 22 13:51:39 2019: BS 529 completed
Fri Nov 22 13:51:47 2019: BS 530 completed
Fri Nov 22 13:51:54 2019: BS 531 completed
Fri Nov 22 13:52:02 2019: BS 532 completed
Fri Nov 22 13:52:10 2019: BS 533 completed
Fri Nov 22 13:52:18 2019: BS 534 completed
Fri Nov 22 13:52:26 2019: BS 535 completed
Fri Nov 22 13:52:33 2019: BS 536 completed
Fri Nov 22 13:52:41 2019: BS 537 completed
Fri Nov 22 13:52:49 2019: BS 538 completed
Fri Nov 22 13:52:57 2019: BS 539 completed
Fri Nov 22 13:53:05 2019: BS 540 completed
Fri Nov 22 13:53:13 2019: BS 541 completed
Fri Nov 22 13:53:20 2019: BS 542 completed
Fri Nov 22 13:53:28 2019: BS 543 completed
Fri Nov 22 13:53:36 2019: BS 544 completed
Fri Nov 22 13:53:44 2019: BS 545 completed
Fri Nov 22 13:53:51 2019: BS 546 completed
Fri Nov 22 13:53:59 2019: BS 547 completed
Fri Nov 22 13:54:07 2019: BS 548 completed
Fri Nov 22 13:54:15 2019: BS 549 completed
Fri Nov 22 13:54:23 2019: BS 550 completed
Fri Nov 22 13:54:31 2019: BS 551 completed
Fri Nov 22 13:54:38 2019: BS 552 completed
Fri Nov 22 13:54:46 2019: BS 553 completed
Fri Nov 22 13:54:54 2019: BS 554 completed
Fri Nov 22 13:55:02 2019: BS 555 completed
Fri Nov 22 13:55:10 2019: BS 556 completed
Fri Nov 22 13:55:17 2019: BS 557 completed
Fri Nov 22 13:55:25 2019: BS 558 completed
Fri Nov 22 13:55:33 2019: BS 559 completed
Fri Nov 22 13:55:41 2019: BS 560 completed
Fri Nov 22 13:55:49 2019: BS 561 completed
Fri Nov 22 13:55:56 2019: BS 562 completed
Fri Nov 22 13:56:01 2019: Acquisition aborted
