# Supplementary material for: Chiral Triphenylacetic Acid Esters: Residual Stereoisomerism and Solid-State Variability of Molecular Architectures
Source: J Org Chem. 2021 Apr 28;86(9):6433–48. doi: 10.1021/acs.joc.1c00279 (PMC8279475; doi:10.1021/acs.joc.1c00279)
Supplement: Supplementary file 2 — jo1c00279_si_002.zip [file jo1c00279_si_002.zip › 5_C_NPTr08_19/log]

Mon Mar 22 11:14:13 2021: Experiment started
Mon Mar 22 11:14:22 2021: BS 1 completed
Mon Mar 22 11:14:30 2021: BS 2 completed
Mon Mar 22 11:14:38 2021: BS 3 completed
Mon Mar 22 11:14:46 2021: BS 4 completed
Mon Mar 22 11:14:53 2021: BS 5 completed
Mon Mar 22 11:15:01 2021: BS 6 completed
Mon Mar 22 11:15:09 2021: BS 7 completed
Mon Mar 22 11:15:17 2021: BS 8 completed
Mon Mar 22 11:15:25 2021: BS 9 completed
Mon Mar 22 11:15:32 2021: BS 10 completed
Mon Mar 22 11:15:40 2021: BS 11 completed
Mon Mar 22 11:15:48 2021: BS 12 completed
Mon Mar 22 11:15:56 2021: BS 13 completed
Mon Mar 22 11:16:04 2021: BS 14 completed
Mon Mar 22 11:16:11 2021: BS 15 completed
Mon Mar 22 11:16:19 2021: BS 16 completed
Mon Mar 22 11:16:27 2021: BS 17 completed
Mon Mar 22 11:16:35 2021: BS 18 completed
Mon Mar 22 11:16:43 2021: BS 19 completed
Mon Mar 22 11:16:51 2021: BS 20 completed
Mon Mar 22 11:16:58 2021: BS 21 completed
Mon Mar 22 11:17:06 2021: BS 22 completed
Mon Mar 22 11:17:14 2021: BS 23 completed
Mon Mar 22 11:17:22 2021: BS 24 completed
Mon Mar 22 11:17:30 2021: BS 25 completed
Mon Mar 22 11:17:37 2021: BS 26 completed
Mon Mar 22 11:17:45 2021: BS 27 completed
Mon Mar 22 11:17:53 2021: BS 28 completed
Mon Mar 22 11:18:01 2021: BS 29 completed
Mon Mar 22 11:18:09 2021: BS 30 completed
Mon Mar 22 11:18:16 2021: BS 31 completed
Mon Mar 22 11:18:24 2021: BS 32 completed
Mon Mar 22 11:18:32 2021: BS 33 completed
Mon Mar 22 11:18:40 2021: BS 34 completed
Mon Mar 22 11:18:48 2021: BS 35 completed
Mon Mar 22 11:18:55 2021: BS 36 completed
Mon Mar 22 11:19:03 2021: BS 37 completed
Mon Mar 22 11:19:11 2021: BS 38 completed
Mon Mar 22 11:19:19 2021: BS 39 completed
Mon Mar 22 11:19:27 2021: BS 40 completed
Mon Mar 22 11:19:35 2021: BS 41 completed
Mon Mar 22 11:19:42 2021: BS 42 completed
Mon Mar 22 11:19:50 2021: BS 43 completed
Mon Mar 22 11:19:58 2021: BS 44 completed
Mon Mar 22 11:20:06 2021: BS 45 completed
Mon Mar 22 11:20:14 2021: BS 46 completed
Mon Mar 22 11:20:21 2021: BS 47 completed
Mon Mar 22 11:20:29 2021: BS 48 completed
Mon Mar 22 11:20:37 2021: BS 49 completed
Mon Mar 22 11:20:45 2021: BS 50 completed
Mon Mar 22 11:20:53 2021: BS 51 completed
Mon Mar 22 11:21:00 2021: BS 52 completed
Mon Mar 22 11:21:08 2021: BS 53 completed
Mon Mar 22 11:21:16 2021: BS 54 completed
Mon Mar 22 11:21:24 2021: BS 55 completed
Mon Mar 22 11:21:32 2021: BS 56 completed
Mon Mar 22 11:21:40 2021: BS 57 completed
Mon Mar 22 11:21:47 2021: BS 58 completed
Mon Mar 22 11:21:55 2021: BS 59 completed
Mon Mar 22 11:22:03 2021: BS 60 completed
Mon Mar 22 11:22:11 2021: BS 61 completed
Mon Mar 22 11:22:19 2021: BS 62 completed
Mon Mar 22 11:22:26 2021: BS 63 completed
Mon Mar 22 11:22:34 2021: BS 64 completed
Mon Mar 22 11:22:42 2021: BS 65 completed
Mon Mar 22 11:22:50 2021: BS 66 completed
Mon Mar 22 11:22:58 2021: BS 67 completed
Mon Mar 22 11:23:05 2021: BS 68 completed
Mon Mar 22 11:23:13 2021: BS 69 completed
Mon Mar 22 11:23:21 2021: BS 70 completed
Mon Mar 22 11:23:29 2021: BS 71 completed
Mon Mar 22 11:23:37 2021: BS 72 completed
Mon Mar 22 11:23:44 2021: BS 73 completed
Mon Mar 22 11:23:52 2021: BS 74 completed
Mon Mar 22 11:24:00 2021: BS 75 completed
Mon Mar 22 11:24:08 2021: BS 76 completed
Mon Mar 22 11:24:16 2021: BS 77 completed
Mon Mar 22 11:24:23 2021: BS 78 completed
Mon Mar 22 11:24:31 2021: BS 79 completed
Mon Mar 22 11:24:39 2021: BS 80 completed
Mon Mar 22 11:24:47 2021: BS 81 completed
Mon Mar 22 11:24:55 2021: BS 82 completed
Mon Mar 22 11:25:02 2021: BS 83 completed
Mon Mar 22 11:25:10 2021: BS 84 completed
Mon Mar 22 11:25:18 2021: BS 85 completed
Mon Mar 22 11:25:26 2021: BS 86 completed
Mon Mar 22 11:25:34 2021: BS 87 completed
Mon Mar 22 11:25:42 2021: BS 88 completed
Mon Mar 22 11:25:49 2021: BS 89 completed
Mon Mar 22 11:25:57 2021: BS 90 completed
Mon Mar 22 11:26:05 2021: BS 91 completed
Mon Mar 22 11:26:13 2021: BS 92 completed
Mon Mar 22 11:26:21 2021: BS 93 completed
Mon Mar 22 11:26:28 2021: BS 94 completed
Mon Mar 22 11:26:36 2021: BS 95 completed
Mon Mar 22 11:26:44 2021: BS 96 completed
Mon Mar 22 11:26:52 2021: BS 97 completed
Mon Mar 22 11:27:00 2021: BS 98 completed
Mon Mar 22 11:27:07 2021: BS 99 completed
Mon Mar 22 11:27:15 2021: BS 100 completed
Mon Mar 22 11:27:23 2021: BS 101 completed
Mon Mar 22 11:27:31 2021: BS 102 completed
Mon Mar 22 11:27:39 2021: BS 103 completed
Mon Mar 22 11:27:46 2021: BS 104 completed
Mon Mar 22 11:27:54 2021: BS 105 completed
Mon Mar 22 11:28:02 2021: BS 106 completed
Mon Mar 22 11:28:10 2021: BS 107 completed
Mon Mar 22 11:28:18 2021: BS 108 completed
Mon Mar 22 11:28:26 2021: BS 109 completed
Mon Mar 22 11:28:33 2021: BS 110 completed
Mon Mar 22 11:28:41 2021: BS 111 completed
Mon Mar 22 11:28:49 2021: BS 112 completed
Mon Mar 22 11:28:57 2021: BS 113 completed
Mon Mar 22 11:29:05 2021: BS 114 completed
Mon Mar 22 11:29:12 2021: BS 115 completed
Mon Mar 22 11:29:20 2021: BS 116 completed
Mon Mar 22 11:29:28 2021: BS 117 completed
Mon Mar 22 11:29:36 2021: BS 118 completed
Mon Mar 22 11:29:44 2021: BS 119 completed
Mon Mar 22 11:29:51 2021: BS 120 completed
Mon Mar 22 11:29:59 2021: BS 121 completed
Mon Mar 22 11:30:07 2021: BS 122 completed
Mon Mar 22 11:30:15 2021: BS 123 completed
Mon Mar 22 11:30:23 2021: BS 124 completed
Mon Mar 22 11:30:31 2021: BS 125 completed
Mon Mar 22 11:30:38 2021: BS 126 completed
Mon Mar 22 11:30:46 2021: BS 127 completed
Mon Mar 22 11:30:54 2021: BS 128 completed
Mon Mar 22 11:31:02 2021: BS 129 completed
Mon Mar 22 11:31:10 2021: BS 130 completed
Mon Mar 22 11:31:17 2021: BS 131 completed
Mon Mar 22 11:31:25 2021: BS 132 completed
Mon Mar 22 11:31:33 2021: BS 133 completed
Mon Mar 22 11:31:41 2021: BS 134 completed
Mon Mar 22 11:31:49 2021: BS 135 completed
Mon Mar 22 11:31:56 2021: BS 136 completed
Mon Mar 22 11:32:04 2021: BS 137 completed
Mon Mar 22 11:32:12 2021: BS 138 completed
Mon Mar 22 11:32:20 2021: BS 139 completed
Mon Mar 22 11:32:28 2021: BS 140 completed
Mon Mar 22 11:32:35 2021: BS 141 completed
Mon Mar 22 11:32:43 2021: BS 142 completed
Mon Mar 22 11:32:51 2021: BS 143 completed
Mon Mar 22 11:32:59 2021: BS 144 completed
Mon Mar 22 11:33:07 2021: BS 145 completed
Mon Mar 22 11:33:15 2021: BS 146 completed
Mon Mar 22 11:33:22 2021: BS 147 completed
Mon Mar 22 11:33:30 2021: BS 148 completed
Mon Mar 22 11:33:38 2021: BS 149 completed
Mon Mar 22 11:33:46 2021: BS 150 completed
Mon Mar 22 11:33:54 2021: BS 151 completed
Mon Mar 22 11:34:01 2021: BS 152 completed
Mon Mar 22 11:34:09 2021: BS 153 completed
Mon Mar 22 11:34:17 2021: BS 154 completed
Mon Mar 22 11:34:25 2021: BS 155 completed
Mon Mar 22 11:34:33 2021: BS 156 completed
Mon Mar 22 11:34:40 2021: BS 157 completed
Mon Mar 22 11:34:48 2021: BS 158 completed
Mon Mar 22 11:34:56 2021: BS 159 completed
Mon Mar 22 11:35:04 2021: BS 160 completed
Mon Mar 22 11:35:12 2021: BS 161 completed
Mon Mar 22 11:35:19 2021: BS 162 completed
Mon Mar 22 11:35:27 2021: BS 163 completed
Mon Mar 22 11:35:35 2021: BS 164 completed
Mon Mar 22 11:35:43 2021: BS 165 completed
Mon Mar 22 11:35:51 2021: BS 166 completed
Mon Mar 22 11:35:58 2021: BS 167 completed
Mon Mar 22 11:36:06 2021: BS 168 completed
Mon Mar 22 11:36:14 2021: BS 169 completed
Mon Mar 22 11:36:22 2021: BS 170 completed
Mon Mar 22 11:36:30 2021: BS 171 completed
Mon Mar 22 11:36:38 2021: BS 172 completed
Mon Mar 22 11:36:45 2021: BS 173 completed
Mon Mar 22 11:36:53 2021: BS 174 completed
Mon Mar 22 11:37:01 2021: BS 175 completed
Mon Mar 22 11:37:09 2021: BS 176 completed
Mon Mar 22 11:37:17 2021: BS 177 completed
Mon Mar 22 11:37:24 2021: BS 178 completed
Mon Mar 22 11:37:32 2021: BS 179 completed
Mon Mar 22 11:37:40 2021: BS 180 completed
Mon Mar 22 11:37:48 2021: BS 181 completed
Mon Mar 22 11:37:56 2021: BS 182 completed
Mon Mar 22 11:38:03 2021: BS 183 completed
Mon Mar 22 11:38:11 2021: BS 184 completed
Mon Mar 22 11:38:19 2021: BS 185 completed
Mon Mar 22 11:38:27 2021: BS 186 completed
Mon Mar 22 11:38:35 2021: BS 187 completed
Mon Mar 22 11:38:42 2021: BS 188 completed
Mon Mar 22 11:38:50 2021: BS 189 completed
Mon Mar 22 11:38:58 2021: BS 190 completed
Mon Mar 22 11:39:06 2021: BS 191 completed
Mon Mar 22 11:39:14 2021: BS 192 completed
Mon Mar 22 11:39:22 2021: BS 193 completed
Mon Mar 22 11:39:29 2021: BS 194 completed
Mon Mar 22 11:39:37 2021: BS 195 completed
Mon Mar 22 11:39:45 2021: BS 196 completed
Mon Mar 22 11:39:53 2021: BS 197 completed
Mon Mar 22 11:40:01 2021: BS 198 completed
Mon Mar 22 11:40:08 2021: BS 199 completed
Mon Mar 22 11:40:16 2021: BS 200 completed
Mon Mar 22 11:40:24 2021: BS 201 completed
Mon Mar 22 11:40:32 2021: BS 202 completed
Mon Mar 22 11:40:40 2021: BS 203 completed
Mon Mar 22 11:40:47 2021: BS 204 completed
Mon Mar 22 11:40:55 2021: BS 205 completed
Mon Mar 22 11:41:03 2021: BS 206 completed
Mon Mar 22 11:41:11 2021: BS 207 completed
Mon Mar 22 11:41:19 2021: BS 208 completed
Mon Mar 22 11:41:26 2021: BS 209 completed
Mon Mar 22 11:41:34 2021: BS 210 completed
Mon Mar 22 11:41:42 2021: BS 211 completed
Mon Mar 22 11:41:50 2021: BS 212 completed
Mon Mar 22 11:41:58 2021: BS 213 completed
Mon Mar 22 11:42:06 2021: BS 214 completed
Mon Mar 22 11:42:13 2021: BS 215 completed
Mon Mar 22 11:42:21 2021: BS 216 completed
Mon Mar 22 11:42:29 2021: BS 217 completed
Mon Mar 22 11:42:37 2021: BS 218 completed
Mon Mar 22 11:42:45 2021: BS 219 completed
Mon Mar 22 11:42:52 2021: BS 220 completed
Mon Mar 22 11:43:00 2021: BS 221 completed
Mon Mar 22 11:43:08 2021: BS 222 completed
Mon Mar 22 11:43:16 2021: BS 223 completed
Mon Mar 22 11:43:24 2021: BS 224 completed
Mon Mar 22 11:43:31 2021: BS 225 completed
Mon Mar 22 11:43:39 2021: BS 226 completed
Mon Mar 22 11:43:47 2021: BS 227 completed
Mon Mar 22 11:43:55 2021: BS 228 completed
Mon Mar 22 11:44:03 2021: BS 229 completed
Mon Mar 22 11:44:10 2021: BS 230 completed
Mon Mar 22 11:44:18 2021: BS 231 completed
Mon Mar 22 11:44:26 2021: BS 232 completed
Mon Mar 22 11:44:34 2021: BS 233 completed
Mon Mar 22 11:44:42 2021: BS 234 completed
Mon Mar 22 11:44:49 2021: BS 235 completed
Mon Mar 22 11:44:57 2021: BS 236 completed
Mon Mar 22 11:45:05 2021: BS 237 completed
Mon Mar 22 11:45:13 2021: BS 238 completed
Mon Mar 22 11:45:21 2021: BS 239 completed
Mon Mar 22 11:45:29 2021: BS 240 completed
Mon Mar 22 11:45:36 2021: BS 241 completed
Mon Mar 22 11:45:44 2021: BS 242 completed
Mon Mar 22 11:45:52 2021: BS 243 completed
Mon Mar 22 11:46:00 2021: BS 244 completed
Mon Mar 22 11:46:08 2021: BS 245 completed
Mon Mar 22 11:46:15 2021: BS 246 completed
Mon Mar 22 11:46:23 2021: BS 247 completed
Mon Mar 22 11:46:31 2021: BS 248 completed
Mon Mar 22 11:46:39 2021: BS 249 completed
Mon Mar 22 11:46:47 2021: BS 250 completed
Mon Mar 22 11:46:54 2021: BS 251 completed
Mon Mar 22 11:47:02 2021: BS 252 completed
Mon Mar 22 11:47:10 2021: BS 253 completed
Mon Mar 22 11:47:18 2021: BS 254 completed
Mon Mar 22 11:47:26 2021: BS 255 completed
Mon Mar 22 11:47:33 2021: BS 256 completed
Mon Mar 22 11:47:41 2021: BS 257 completed
Mon Mar 22 11:47:49 2021: BS 258 completed
Mon Mar 22 11:47:57 2021: BS 259 completed
Mon Mar 22 11:48:05 2021: BS 260 completed
Mon Mar 22 11:48:13 2021: BS 261 completed
Mon Mar 22 11:48:20 2021: BS 262 completed
Mon Mar 22 11:48:28 2021: BS 263 completed
Mon Mar 22 11:48:36 2021: BS 264 completed
Mon Mar 22 11:48:44 2021: BS 265 completed
Mon Mar 22 11:48:52 2021: BS 266 completed
Mon Mar 22 11:48:59 2021: BS 267 completed
Mon Mar 22 11:49:07 2021: BS 268 completed
Mon Mar 22 11:49:15 2021: BS 269 completed
Mon Mar 22 11:49:23 2021: BS 270 completed
Mon Mar 22 11:49:31 2021: BS 271 completed
Mon Mar 22 11:49:38 2021: BS 272 completed
Mon Mar 22 11:49:46 2021: BS 273 completed
Mon Mar 22 11:49:54 2021: BS 274 completed
Mon Mar 22 11:50:02 2021: BS 275 completed
Mon Mar 22 11:50:10 2021: BS 276 completed
Mon Mar 22 11:50:17 2021: BS 277 completed
Mon Mar 22 11:50:25 2021: BS 278 completed
Mon Mar 22 11:50:33 2021: BS 279 completed
Mon Mar 22 11:50:41 2021: BS 280 completed
Mon Mar 22 11:50:49 2021: BS 281 completed
Mon Mar 22 11:50:57 2021: BS 282 completed
Mon Mar 22 11:51:04 2021: BS 283 completed
Mon Mar 22 11:51:12 2021: BS 284 completed
Mon Mar 22 11:51:20 2021: BS 285 completed
Mon Mar 22 11:51:28 2021: BS 286 completed
Mon Mar 22 11:51:36 2021: BS 287 completed
Mon Mar 22 11:51:43 2021: BS 288 completed
Mon Mar 22 11:51:51 2021: BS 289 completed
Mon Mar 22 11:51:59 2021: BS 290 completed
Mon Mar 22 11:52:07 2021: BS 291 completed
Mon Mar 22 11:52:15 2021: BS 292 completed
Mon Mar 22 11:52:22 2021: BS 293 completed
Mon Mar 22 11:52:30 2021: BS 294 completed
Mon Mar 22 11:52:38 2021: BS 295 completed
Mon Mar 22 11:52:46 2021: BS 296 completed
Mon Mar 22 11:52:54 2021: BS 297 completed
Mon Mar 22 11:53:01 2021: BS 298 completed
Mon Mar 22 11:53:09 2021: BS 299 completed
Mon Mar 22 11:53:17 2021: BS 300 completed
Mon Mar 22 11:53:25 2021: BS 301 completed
Mon Mar 22 11:53:33 2021: BS 302 completed
Mon Mar 22 11:53:41 2021: BS 303 completed
Mon Mar 22 11:53:48 2021: BS 304 completed
Mon Mar 22 11:53:56 2021: BS 305 completed
Mon Mar 22 11:54:04 2021: BS 306 completed
Mon Mar 22 11:54:12 2021: BS 307 completed
Mon Mar 22 11:54:20 2021: BS 308 completed
Mon Mar 22 11:54:27 2021: BS 309 completed
Mon Mar 22 11:54:35 2021: BS 310 completed
Mon Mar 22 11:54:43 2021: BS 311 completed
Mon Mar 22 11:54:51 2021: BS 312 completed
Mon Mar 22 11:54:59 2021: BS 313 completed
Mon Mar 22 11:55:06 2021: BS 314 completed
Mon Mar 22 11:55:14 2021: BS 315 completed
Mon Mar 22 11:55:22 2021: BS 316 completed
Mon Mar 22 11:55:30 2021: BS 317 completed
Mon Mar 22 11:55:38 2021: BS 318 completed
Mon Mar 22 11:55:45 2021: BS 319 completed
Mon Mar 22 11:55:53 2021: BS 320 completed
Mon Mar 22 11:56:01 2021: BS 321 completed
Mon Mar 22 11:56:09 2021: BS 322 completed
Mon Mar 22 11:56:17 2021: BS 323 completed
Mon Mar 22 11:56:25 2021: BS 324 completed
Mon Mar 22 11:56:32 2021: BS 325 completed
Mon Mar 22 11:56:40 2021: BS 326 completed
Mon Mar 22 11:56:48 2021: BS 327 completed
Mon Mar 22 11:56:56 2021: BS 328 completed
Mon Mar 22 11:57:04 2021: BS 329 completed
Mon Mar 22 11:57:11 2021: BS 330 completed
Mon Mar 22 11:57:19 2021: BS 331 completed
Mon Mar 22 11:57:27 2021: BS 332 completed
Mon Mar 22 11:57:35 2021: BS 333 completed
Mon Mar 22 11:57:43 2021: BS 334 completed
Mon Mar 22 11:57:50 2021: BS 335 completed
Mon Mar 22 11:57:58 2021: BS 336 completed
Mon Mar 22 11:58:06 2021: BS 337 completed
Mon Mar 22 11:58:14 2021: BS 338 completed
Mon Mar 22 11:58:22 2021: BS 339 completed
Mon Mar 22 11:58:29 2021: BS 340 completed
Mon Mar 22 11:58:37 2021: BS 341 completed
Mon Mar 22 11:58:45 2021: BS 342 completed
Mon Mar 22 11:58:53 2021: BS 343 completed
Mon Mar 22 11:59:01 2021: BS 344 completed
Mon Mar 22 11:59:08 2021: BS 345 completed
Mon Mar 22 11:59:16 2021: BS 346 completed
Mon Mar 22 11:59:24 2021: BS 347 completed
Mon Mar 22 11:59:32 2021: BS 348 completed
Mon Mar 22 11:59:40 2021: BS 349 completed
Mon Mar 22 11:59:48 2021: BS 350 completed
Mon Mar 22 11:59:55 2021: BS 351 completed
Mon Mar 22 12:00:03 2021: BS 352 completed
Mon Mar 22 12:00:11 2021: BS 353 completed
Mon Mar 22 12:00:19 2021: BS 354 completed
Mon Mar 22 12:00:27 2021: BS 355 completed
Mon Mar 22 12:00:34 2021: BS 356 completed
Mon Mar 22 12:00:42 2021: BS 357 completed
Mon Mar 22 12:00:50 2021: BS 358 completed
Mon Mar 22 12:00:58 2021: BS 359 completed
Mon Mar 22 12:01:06 2021: BS 360 completed
Mon Mar 22 12:01:13 2021: BS 361 completed
Mon Mar 22 12:01:21 2021: BS 362 completed
Mon Mar 22 12:01:29 2021: BS 363 completed
Mon Mar 22 12:01:37 2021: BS 364 completed
Mon Mar 22 12:01:45 2021: BS 365 completed
Mon Mar 22 12:01:52 2021: BS 366 completed
Mon Mar 22 12:02:00 2021: BS 367 completed
Mon Mar 22 12:02:08 2021: BS 368 completed
Mon Mar 22 12:02:16 2021: BS 369 completed
Mon Mar 22 12:02:24 2021: BS 370 completed
Mon Mar 22 12:02:32 2021: BS 371 completed
Mon Mar 22 12:02:39 2021: BS 372 completed
Mon Mar 22 12:02:47 2021: BS 373 completed
Mon Mar 22 12:02:55 2021: BS 374 completed
Mon Mar 22 12:03:03 2021: BS 375 completed
Mon Mar 22 12:03:11 2021: BS 376 completed
Mon Mar 22 12:03:18 2021: BS 377 completed
Mon Mar 22 12:03:26 2021: BS 378 completed
Mon Mar 22 12:03:34 2021: BS 379 completed
Mon Mar 22 12:03:42 2021: BS 380 completed
Mon Mar 22 12:03:50 2021: BS 381 completed
Mon Mar 22 12:03:57 2021: BS 382 completed
Mon Mar 22 12:04:05 2021: BS 383 completed
Mon Mar 22 12:04:13 2021: BS 384 completed
Mon Mar 22 12:04:21 2021: BS 385 completed
Mon Mar 22 12:04:29 2021: BS 386 completed
Mon Mar 22 12:04:36 2021: BS 387 completed
Mon Mar 22 12:04:44 2021: BS 388 completed
Mon Mar 22 12:04:52 2021: BS 389 completed
Mon Mar 22 12:05:00 2021: BS 390 completed
Mon Mar 22 12:05:08 2021: BS 391 completed
Mon Mar 22 12:05:16 2021: BS 392 completed
Mon Mar 22 12:05:23 2021: BS 393 completed
Mon Mar 22 12:05:31 2021: BS 394 completed
Mon Mar 22 12:05:39 2021: BS 395 completed
Mon Mar 22 12:05:47 2021: BS 396 completed
Mon Mar 22 12:05:55 2021: BS 397 completed
Mon Mar 22 12:06:02 2021: BS 398 completed
Mon Mar 22 12:06:10 2021: BS 399 completed
Mon Mar 22 12:06:18 2021: BS 400 completed
Mon Mar 22 12:06:26 2021: BS 401 completed
Mon Mar 22 12:06:34 2021: BS 402 completed
Mon Mar 22 12:06:41 2021: BS 403 completed
Mon Mar 22 12:06:49 2021: BS 404 completed
Mon Mar 22 12:06:57 2021: BS 405 completed
Mon Mar 22 12:07:05 2021: BS 406 completed
Mon Mar 22 12:07:13 2021: BS 407 completed
Mon Mar 22 12:07:20 2021: BS 408 completed
Mon Mar 22 12:07:28 2021: BS 409 completed
Mon Mar 22 12:07:36 2021: BS 410 completed
Mon Mar 22 12:07:44 2021: BS 411 completed
Mon Mar 22 12:07:52 2021: BS 412 completed
Mon Mar 22 12:08:00 2021: BS 413 completed
Mon Mar 22 12:08:07 2021: BS 414 completed
Mon Mar 22 12:08:15 2021: BS 415 completed
Mon Mar 22 12:08:23 2021: BS 416 completed
Mon Mar 22 12:08:31 2021: BS 417 completed
Mon Mar 22 12:08:39 2021: BS 418 completed
Mon Mar 22 12:08:46 2021: BS 419 completed
Mon Mar 22 12:08:54 2021: BS 420 completed
Mon Mar 22 12:09:02 2021: BS 421 completed
Mon Mar 22 12:09:10 2021: BS 422 completed
Mon Mar 22 12:09:18 2021: BS 423 completed
Mon Mar 22 12:09:25 2021: BS 424 completed
Mon Mar 22 12:09:33 2021: BS 425 completed
Mon Mar 22 12:09:41 2021: BS 426 completed
Mon Mar 22 12:09:49 2021: BS 427 completed
Mon Mar 22 12:09:57 2021: BS 428 completed
Mon Mar 22 12:10:04 2021: BS 429 completed
Mon Mar 22 12:10:12 2021: BS 430 completed
Mon Mar 22 12:10:20 2021: BS 431 completed
Mon Mar 22 12:10:28 2021: BS 432 completed
Mon Mar 22 12:10:36 2021: BS 433 completed
Mon Mar 22 12:10:43 2021: BS 434 completed
