# Supplementary material for: Chiral Triphenylacetic Acid Esters: Residual Stereoisomerism and Solid-State Variability of Molecular Architectures
Source: J Org Chem. 2021 Apr 28;86(9):6433–48. doi: 10.1021/acs.joc.1c00279 (PMC8279475; doi:10.1021/acs.joc.1c00279)
Supplement: Supplementary file 2 — jo1c00279_si_002.zip [file jo1c00279_si_002.zip › 5_H_NPTr08_19/log]

Mon Mar 22 10:46:01 2021: Experiment started
Mon Mar 22 10:46:29 2021: BS 1 completed
Mon Mar 22 10:46:55 2021: BS 2 completed
Mon Mar 22 10:47:21 2021: BS 3 completed
Mon Mar 22 10:47:47 2021: BS 4 completed
Mon Mar 22 10:48:13 2021: BS 5 completed
Mon Mar 22 10:48:39 2021: BS 6 completed
Mon Mar 22 10:49:05 2021: BS 7 completed
Mon Mar 22 10:49:31 2021: Acquisition complete
