# Supplementary material for: Chiral Triphenylacetic Acid Esters: Residual Stereoisomerism and Solid-State Variability of Molecular Architectures
Source: J Org Chem. 2021 Apr 28;86(9):6433–48. doi: 10.1021/acs.joc.1c00279 (PMC8279475; doi:10.1021/acs.joc.1c00279)
Supplement: Supplementary file 2 — jo1c00279_si_002.zip [file jo1c00279_si_002.zip › 5_rac_C_AAJ00002JY-C13.fid/log]

Thu Oct 29 08:05:48 2020: Experiment started
Thu Oct 29 08:05:58 2020: BS 1 completed
Thu Oct 29 08:06:06 2020: BS 2 completed
Thu Oct 29 08:06:14 2020: BS 3 completed
Thu Oct 29 08:06:21 2020: BS 4 completed
Thu Oct 29 08:06:29 2020: BS 5 completed
Thu Oct 29 08:06:37 2020: BS 6 completed
Thu Oct 29 08:06:45 2020: BS 7 completed
Thu Oct 29 08:06:53 2020: BS 8 completed
Thu Oct 29 08:07:00 2020: BS 9 completed
Thu Oct 29 08:07:08 2020: BS 10 completed
Thu Oct 29 08:07:16 2020: BS 11 completed
Thu Oct 29 08:07:24 2020: BS 12 completed
Thu Oct 29 08:07:32 2020: BS 13 completed
Thu Oct 29 08:07:39 2020: BS 14 completed
Thu Oct 29 08:07:47 2020: BS 15 completed
Thu Oct 29 08:07:55 2020: BS 16 completed
Thu Oct 29 08:08:03 2020: BS 17 completed
Thu Oct 29 08:08:11 2020: BS 18 completed
Thu Oct 29 08:08:19 2020: BS 19 completed
Thu Oct 29 08:08:26 2020: BS 20 completed
Thu Oct 29 08:08:34 2020: BS 21 completed
Thu Oct 29 08:08:42 2020: BS 22 completed
Thu Oct 29 08:08:50 2020: BS 23 completed
Thu Oct 29 08:08:58 2020: BS 24 completed
Thu Oct 29 08:09:05 2020: BS 25 completed
Thu Oct 29 08:12:21 2020: BS 50 completed
Thu Oct 29 08:12:28 2020: BS 51 completed
Thu Oct 29 08:12:36 2020: BS 52 completed
Thu Oct 29 08:12:44 2020: BS 53 completed
Thu Oct 29 08:12:52 2020: BS 54 completed
Thu Oct 29 08:13:00 2020: BS 55 completed
Thu Oct 29 08:13:07 2020: BS 56 completed
Thu Oct 29 08:13:15 2020: BS 57 completed
Thu Oct 29 08:13:23 2020: BS 58 completed
Thu Oct 29 08:13:31 2020: BS 59 completed
Thu Oct 29 08:13:39 2020: BS 60 completed
Thu Oct 29 08:13:47 2020: BS 61 completed
Thu Oct 29 08:13:54 2020: BS 62 completed
Thu Oct 29 08:14:02 2020: BS 63 completed
Thu Oct 29 08:14:10 2020: BS 64 completed
Thu Oct 29 08:14:18 2020: BS 65 completed
Thu Oct 29 08:14:26 2020: BS 66 completed
Thu Oct 29 08:14:33 2020: BS 67 completed
Thu Oct 29 08:14:41 2020: BS 68 completed
Thu Oct 29 08:14:49 2020: BS 69 completed
Thu Oct 29 08:14:57 2020: BS 70 completed
Thu Oct 29 08:15:05 2020: BS 71 completed
Thu Oct 29 08:15:12 2020: BS 72 completed
Thu Oct 29 08:15:20 2020: BS 73 completed
Thu Oct 29 08:15:28 2020: BS 74 completed
Thu Oct 29 08:15:36 2020: BS 75 completed
Thu Oct 29 08:15:44 2020: BS 76 completed
Thu Oct 29 08:15:51 2020: BS 77 completed
Thu Oct 29 08:15:59 2020: BS 78 completed
Thu Oct 29 08:16:07 2020: BS 79 completed
Thu Oct 29 08:16:15 2020: BS 80 completed
Thu Oct 29 08:16:23 2020: BS 81 completed
Thu Oct 29 08:16:31 2020: BS 82 completed
Thu Oct 29 08:16:38 2020: BS 83 completed
Thu Oct 29 08:16:46 2020: BS 84 completed
Thu Oct 29 08:16:54 2020: BS 85 completed
Thu Oct 29 08:17:02 2020: BS 86 completed
Thu Oct 29 08:17:10 2020: BS 87 completed
Thu Oct 29 08:17:17 2020: BS 88 completed
Thu Oct 29 08:17:25 2020: BS 89 completed
Thu Oct 29 08:17:33 2020: BS 90 completed
Thu Oct 29 08:17:41 2020: BS 91 completed
Thu Oct 29 08:17:49 2020: BS 92 completed
Thu Oct 29 08:17:56 2020: BS 93 completed
Thu Oct 29 08:18:04 2020: BS 94 completed
Thu Oct 29 08:18:12 2020: BS 95 completed
Thu Oct 29 08:18:20 2020: BS 96 completed
Thu Oct 29 08:18:28 2020: BS 97 completed
Thu Oct 29 08:18:35 2020: BS 98 completed
Thu Oct 29 08:18:43 2020: BS 99 completed
Thu Oct 29 08:18:51 2020: BS 100 completed
Thu Oct 29 08:18:59 2020: BS 101 completed
Thu Oct 29 08:19:07 2020: BS 102 completed
Thu Oct 29 08:19:15 2020: BS 103 completed
Thu Oct 29 08:19:22 2020: BS 104 completed
Thu Oct 29 08:19:30 2020: BS 105 completed
Thu Oct 29 08:19:38 2020: BS 106 completed
Thu Oct 29 08:19:46 2020: BS 107 completed
Thu Oct 29 08:19:54 2020: BS 108 completed
Thu Oct 29 08:20:01 2020: BS 109 completed
Thu Oct 29 08:20:09 2020: BS 110 completed
Thu Oct 29 08:20:17 2020: BS 111 completed
Thu Oct 29 08:20:25 2020: BS 112 completed
Thu Oct 29 08:20:33 2020: BS 113 completed
Thu Oct 29 08:20:40 2020: BS 114 completed
Thu Oct 29 08:20:48 2020: BS 115 completed
Thu Oct 29 08:20:56 2020: BS 116 completed
Thu Oct 29 08:21:04 2020: BS 117 completed
Thu Oct 29 08:21:12 2020: BS 118 completed
Thu Oct 29 08:21:19 2020: BS 119 completed
Thu Oct 29 08:21:27 2020: BS 120 completed
Thu Oct 29 08:21:35 2020: BS 121 completed
Thu Oct 29 08:21:43 2020: BS 122 completed
Thu Oct 29 08:21:51 2020: BS 123 completed
Thu Oct 29 08:21:59 2020: BS 124 completed
Thu Oct 29 08:22:06 2020: BS 125 completed
Thu Oct 29 08:22:14 2020: BS 126 completed
Thu Oct 29 08:22:22 2020: BS 127 completed
Thu Oct 29 08:22:30 2020: BS 128 completed
Thu Oct 29 08:22:38 2020: BS 129 completed
Thu Oct 29 08:22:45 2020: BS 130 completed
Thu Oct 29 08:22:53 2020: BS 131 completed
Thu Oct 29 08:23:01 2020: BS 132 completed
Thu Oct 29 08:23:09 2020: BS 133 completed
Thu Oct 29 08:23:17 2020: BS 134 completed
Thu Oct 29 08:23:24 2020: BS 135 completed
Thu Oct 29 08:23:32 2020: BS 136 completed
Thu Oct 29 08:23:40 2020: BS 137 completed
Thu Oct 29 08:23:48 2020: BS 138 completed
Thu Oct 29 08:23:56 2020: BS 139 completed
Thu Oct 29 08:24:03 2020: BS 140 completed
Thu Oct 29 08:24:11 2020: BS 141 completed
Thu Oct 29 08:24:19 2020: BS 142 completed
Thu Oct 29 08:24:27 2020: BS 143 completed
Thu Oct 29 08:24:35 2020: BS 144 completed
Thu Oct 29 08:24:42 2020: BS 145 completed
Thu Oct 29 08:24:50 2020: BS 146 completed
Thu Oct 29 08:24:58 2020: BS 147 completed
Thu Oct 29 08:25:06 2020: BS 148 completed
Thu Oct 29 08:25:14 2020: BS 149 completed
Thu Oct 29 08:25:22 2020: BS 150 completed
Thu Oct 29 08:25:29 2020: BS 151 completed
Thu Oct 29 08:25:37 2020: BS 152 completed
Thu Oct 29 08:25:45 2020: BS 153 completed
Thu Oct 29 08:25:53 2020: BS 154 completed
Thu Oct 29 08:26:01 2020: BS 155 completed
Thu Oct 29 08:26:08 2020: BS 156 completed
Thu Oct 29 08:26:16 2020: BS 157 completed
Thu Oct 29 08:26:24 2020: BS 158 completed
Thu Oct 29 08:26:32 2020: BS 159 completed
Thu Oct 29 08:26:40 2020: BS 160 completed
Thu Oct 29 08:26:47 2020: BS 161 completed
Thu Oct 29 08:26:55 2020: BS 162 completed
Thu Oct 29 08:27:03 2020: BS 163 completed
Thu Oct 29 08:27:11 2020: BS 164 completed
Thu Oct 29 08:27:19 2020: BS 165 completed
Thu Oct 29 08:27:27 2020: BS 166 completed
Thu Oct 29 08:27:34 2020: BS 167 completed
Thu Oct 29 08:27:42 2020: BS 168 completed
Thu Oct 29 08:27:50 2020: BS 169 completed
Thu Oct 29 08:27:58 2020: BS 170 completed
Thu Oct 29 08:28:06 2020: BS 171 completed
Thu Oct 29 08:28:13 2020: BS 172 completed
Thu Oct 29 08:28:21 2020: BS 173 completed
Thu Oct 29 08:28:29 2020: BS 174 completed
Thu Oct 29 08:28:37 2020: BS 175 completed
Thu Oct 29 08:28:45 2020: BS 176 completed
Thu Oct 29 08:28:52 2020: BS 177 completed
Thu Oct 29 08:29:00 2020: BS 178 completed
Thu Oct 29 08:29:08 2020: BS 179 completed
Thu Oct 29 08:29:16 2020: BS 180 completed
Thu Oct 29 08:29:24 2020: BS 181 completed
Thu Oct 29 08:29:31 2020: BS 182 completed
Thu Oct 29 08:29:39 2020: BS 183 completed
Thu Oct 29 08:29:47 2020: BS 184 completed
Thu Oct 29 08:29:55 2020: BS 185 completed
Thu Oct 29 08:30:03 2020: BS 186 completed
Thu Oct 29 08:30:10 2020: BS 187 completed
Thu Oct 29 08:30:18 2020: BS 188 completed
Thu Oct 29 08:30:26 2020: BS 189 completed
Thu Oct 29 08:30:34 2020: BS 190 completed
Thu Oct 29 08:30:42 2020: BS 191 completed
Thu Oct 29 08:30:50 2020: BS 192 completed
Thu Oct 29 08:30:57 2020: BS 193 completed
Thu Oct 29 08:31:05 2020: BS 194 completed
Thu Oct 29 08:31:13 2020: BS 195 completed
Thu Oct 29 08:31:21 2020: BS 196 completed
Thu Oct 29 08:31:29 2020: BS 197 completed
Thu Oct 29 08:31:36 2020: BS 198 completed
Thu Oct 29 08:31:44 2020: BS 199 completed
Thu Oct 29 08:31:52 2020: BS 200 completed
Thu Oct 29 08:32:00 2020: BS 201 completed
Thu Oct 29 08:32:08 2020: BS 202 completed
Thu Oct 29 08:32:15 2020: BS 203 completed
Thu Oct 29 08:32:23 2020: BS 204 completed
Thu Oct 29 08:32:31 2020: BS 205 completed
Thu Oct 29 08:32:39 2020: BS 206 completed
Thu Oct 29 08:32:47 2020: BS 207 completed
Thu Oct 29 08:32:54 2020: BS 208 completed
Thu Oct 29 08:33:02 2020: BS 209 completed
Thu Oct 29 08:33:10 2020: BS 210 completed
Thu Oct 29 08:33:18 2020: BS 211 completed
Thu Oct 29 08:33:26 2020: BS 212 completed
Thu Oct 29 08:33:34 2020: BS 213 completed
Thu Oct 29 08:33:41 2020: BS 214 completed
Thu Oct 29 08:33:49 2020: BS 215 completed
Thu Oct 29 08:33:57 2020: BS 216 completed
Thu Oct 29 08:34:05 2020: BS 217 completed
Thu Oct 29 08:34:13 2020: BS 218 completed
Thu Oct 29 08:34:20 2020: BS 219 completed
Thu Oct 29 08:34:28 2020: BS 220 completed
Thu Oct 29 08:34:36 2020: BS 221 completed
Thu Oct 29 08:34:44 2020: BS 222 completed
Thu Oct 29 08:34:52 2020: BS 223 completed
Thu Oct 29 08:34:59 2020: BS 224 completed
Thu Oct 29 08:35:07 2020: BS 225 completed
Thu Oct 29 08:35:15 2020: BS 226 completed
Thu Oct 29 08:35:23 2020: BS 227 completed
Thu Oct 29 08:35:31 2020: BS 228 completed
Thu Oct 29 08:35:38 2020: BS 229 completed
Thu Oct 29 08:35:46 2020: BS 230 completed
Thu Oct 29 08:35:54 2020: BS 231 completed
Thu Oct 29 08:36:02 2020: BS 232 completed
Thu Oct 29 08:36:10 2020: BS 233 completed
Thu Oct 29 08:36:18 2020: BS 234 completed
Thu Oct 29 08:36:25 2020: BS 235 completed
Thu Oct 29 08:36:33 2020: BS 236 completed
Thu Oct 29 08:36:41 2020: BS 237 completed
Thu Oct 29 08:36:49 2020: BS 238 completed
Thu Oct 29 08:36:57 2020: BS 239 completed
Thu Oct 29 08:37:04 2020: BS 240 completed
Thu Oct 29 08:37:12 2020: BS 241 completed
Thu Oct 29 08:37:20 2020: BS 242 completed
Thu Oct 29 08:37:28 2020: BS 243 completed
Thu Oct 29 08:37:36 2020: BS 244 completed
Thu Oct 29 08:37:43 2020: BS 245 completed
Thu Oct 29 08:37:51 2020: BS 246 completed
Thu Oct 29 08:37:59 2020: BS 247 completed
Thu Oct 29 08:38:07 2020: BS 248 completed
Thu Oct 29 08:38:15 2020: BS 249 completed
Thu Oct 29 08:38:22 2020: BS 250 completed
Thu Oct 29 08:38:30 2020: BS 251 completed
Thu Oct 29 08:38:38 2020: BS 252 completed
Thu Oct 29 08:38:46 2020: BS 253 completed
Thu Oct 29 08:38:54 2020: BS 254 completed
Thu Oct 29 08:39:01 2020: BS 255 completed
Thu Oct 29 08:39:09 2020: BS 256 completed
Thu Oct 29 08:39:17 2020: BS 257 completed
Thu Oct 29 08:39:25 2020: BS 258 completed
Thu Oct 29 08:39:33 2020: BS 259 completed
Thu Oct 29 08:39:41 2020: BS 260 completed
Thu Oct 29 08:39:48 2020: BS 261 completed
Thu Oct 29 08:39:56 2020: BS 262 completed
Thu Oct 29 08:40:04 2020: BS 263 completed
Thu Oct 29 08:40:12 2020: BS 264 completed
Thu Oct 29 08:40:20 2020: BS 265 completed
Thu Oct 29 08:40:27 2020: BS 266 completed
Thu Oct 29 08:40:35 2020: BS 267 completed
Thu Oct 29 08:40:43 2020: BS 268 completed
Thu Oct 29 08:40:51 2020: BS 269 completed
Thu Oct 29 08:40:59 2020: BS 270 completed
Thu Oct 29 08:41:06 2020: BS 271 completed
Thu Oct 29 08:41:14 2020: BS 272 completed
Thu Oct 29 08:41:22 2020: BS 273 completed
Thu Oct 29 08:41:30 2020: BS 274 completed
Thu Oct 29 08:41:38 2020: BS 275 completed
Thu Oct 29 08:41:46 2020: BS 276 completed
Thu Oct 29 08:41:53 2020: BS 277 completed
Thu Oct 29 08:42:01 2020: BS 278 completed
Thu Oct 29 08:42:09 2020: BS 279 completed
Thu Oct 29 08:42:17 2020: BS 280 completed
Thu Oct 29 08:42:25 2020: BS 281 completed
Thu Oct 29 08:42:32 2020: BS 282 completed
Thu Oct 29 08:42:40 2020: BS 283 completed
Thu Oct 29 08:42:48 2020: BS 284 completed
Thu Oct 29 08:42:56 2020: BS 285 completed
Thu Oct 29 08:43:50 2020: BS 292 completed
Thu Oct 29 08:43:58 2020: BS 293 completed
Thu Oct 29 08:44:06 2020: BS 294 completed
Thu Oct 29 08:44:14 2020: BS 295 completed
Thu Oct 29 08:44:22 2020: BS 296 completed
Thu Oct 29 08:44:30 2020: BS 297 completed
Thu Oct 29 08:44:37 2020: BS 298 completed
Thu Oct 29 08:44:45 2020: BS 299 completed
Thu Oct 29 08:44:53 2020: BS 300 completed
Thu Oct 29 08:45:01 2020: BS 301 completed
Thu Oct 29 08:45:09 2020: BS 302 completed
Thu Oct 29 08:45:16 2020: BS 303 completed
Thu Oct 29 08:45:24 2020: BS 304 completed
Thu Oct 29 08:45:32 2020: BS 305 completed
Thu Oct 29 08:45:40 2020: BS 306 completed
Thu Oct 29 08:45:48 2020: BS 307 completed
Thu Oct 29 08:45:55 2020: BS 308 completed
Thu Oct 29 08:46:03 2020: BS 309 completed
Thu Oct 29 08:46:11 2020: BS 310 completed
Thu Oct 29 08:46:19 2020: BS 311 completed
Thu Oct 29 08:46:27 2020: BS 312 completed
Thu Oct 29 08:46:34 2020: BS 313 completed
Thu Oct 29 08:46:42 2020: BS 314 completed
Thu Oct 29 08:46:50 2020: BS 315 completed
Thu Oct 29 08:46:58 2020: BS 316 completed
Thu Oct 29 08:47:06 2020: BS 317 completed
Thu Oct 29 08:47:13 2020: BS 318 completed
Thu Oct 29 08:47:21 2020: BS 319 completed
Thu Oct 29 08:47:29 2020: BS 320 completed
Thu Oct 29 08:47:37 2020: BS 321 completed
Thu Oct 29 08:47:45 2020: BS 322 completed
Thu Oct 29 08:47:53 2020: BS 323 completed
Thu Oct 29 08:48:00 2020: BS 324 completed
Thu Oct 29 08:48:08 2020: BS 325 completed
Thu Oct 29 08:48:16 2020: BS 326 completed
Thu Oct 29 08:48:24 2020: BS 327 completed
Thu Oct 29 08:48:32 2020: BS 328 completed
Thu Oct 29 08:48:39 2020: BS 329 completed
Thu Oct 29 08:48:47 2020: BS 330 completed
Thu Oct 29 08:48:55 2020: BS 331 completed
Thu Oct 29 08:49:03 2020: BS 332 completed
Thu Oct 29 08:49:11 2020: BS 333 completed
Thu Oct 29 08:49:18 2020: BS 334 completed
Thu Oct 29 08:49:26 2020: BS 335 completed
Thu Oct 29 08:49:34 2020: BS 336 completed
Thu Oct 29 08:49:42 2020: BS 337 completed
Thu Oct 29 08:49:50 2020: BS 338 completed
Thu Oct 29 08:49:58 2020: BS 339 completed
Thu Oct 29 08:50:05 2020: BS 340 completed
Thu Oct 29 08:50:13 2020: BS 341 completed
Thu Oct 29 08:50:21 2020: BS 342 completed
Thu Oct 29 08:50:29 2020: BS 343 completed
Thu Oct 29 08:50:37 2020: BS 344 completed
Thu Oct 29 08:50:44 2020: BS 345 completed
Thu Oct 29 08:50:52 2020: BS 346 completed
Thu Oct 29 08:51:00 2020: BS 347 completed
Thu Oct 29 08:51:08 2020: BS 348 completed
Thu Oct 29 08:51:16 2020: BS 349 completed
Thu Oct 29 08:51:23 2020: BS 350 completed
Thu Oct 29 08:51:31 2020: BS 351 completed
Thu Oct 29 08:51:39 2020: BS 352 completed
Thu Oct 29 08:51:47 2020: BS 353 completed
Thu Oct 29 08:51:55 2020: BS 354 completed
Thu Oct 29 08:52:02 2020: BS 355 completed
Thu Oct 29 08:52:10 2020: BS 356 completed
Thu Oct 29 08:52:18 2020: BS 357 completed
Thu Oct 29 08:52:26 2020: BS 358 completed
Thu Oct 29 08:52:34 2020: BS 359 completed
Thu Oct 29 08:52:41 2020: BS 360 completed
Thu Oct 29 08:52:49 2020: BS 361 completed
Thu Oct 29 08:52:57 2020: BS 362 completed
Thu Oct 29 08:53:05 2020: BS 363 completed
Thu Oct 29 08:53:13 2020: BS 364 completed
Thu Oct 29 08:53:21 2020: BS 365 completed
Thu Oct 29 08:53:28 2020: BS 366 completed
Thu Oct 29 08:53:36 2020: BS 367 completed
Thu Oct 29 08:53:44 2020: BS 368 completed
Thu Oct 29 08:53:52 2020: BS 369 completed
Thu Oct 29 08:54:00 2020: BS 370 completed
Thu Oct 29 08:54:07 2020: BS 371 completed
Thu Oct 29 08:54:15 2020: BS 372 completed
Thu Oct 29 08:54:23 2020: BS 373 completed
Thu Oct 29 08:54:31 2020: BS 374 completed
Thu Oct 29 08:54:39 2020: BS 375 completed
Thu Oct 29 08:54:46 2020: BS 376 completed
Thu Oct 29 08:54:54 2020: BS 377 completed
Thu Oct 29 08:55:02 2020: BS 378 completed
Thu Oct 29 08:55:10 2020: BS 379 completed
Thu Oct 29 08:55:18 2020: BS 380 completed
Thu Oct 29 08:55:25 2020: BS 381 completed
Thu Oct 29 08:55:33 2020: BS 382 completed
Thu Oct 29 08:55:41 2020: BS 383 completed
Thu Oct 29 08:55:49 2020: BS 384 completed
Thu Oct 29 08:55:57 2020: BS 385 completed
Thu Oct 29 08:56:05 2020: BS 386 completed
Thu Oct 29 08:56:12 2020: BS 387 completed
Thu Oct 29 08:56:20 2020: BS 388 completed
Thu Oct 29 08:56:28 2020: BS 389 completed
Thu Oct 29 08:56:36 2020: BS 390 completed
Thu Oct 29 08:56:44 2020: BS 391 completed
Thu Oct 29 08:56:51 2020: BS 392 completed
Thu Oct 29 08:56:59 2020: BS 393 completed
Thu Oct 29 08:57:07 2020: BS 394 completed
Thu Oct 29 08:57:15 2020: BS 395 completed
Thu Oct 29 08:57:23 2020: BS 396 completed
Thu Oct 29 08:57:30 2020: BS 397 completed
Thu Oct 29 08:57:38 2020: BS 398 completed
Thu Oct 29 08:57:46 2020: BS 399 completed
Thu Oct 29 08:57:54 2020: BS 400 completed
Thu Oct 29 08:58:02 2020: BS 401 completed
Thu Oct 29 08:58:09 2020: BS 402 completed
Thu Oct 29 08:58:17 2020: BS 403 completed
Thu Oct 29 08:58:25 2020: BS 404 completed
Thu Oct 29 08:58:33 2020: BS 405 completed
Thu Oct 29 08:58:41 2020: BS 406 completed
Thu Oct 29 08:58:49 2020: BS 407 completed
Thu Oct 29 08:58:56 2020: BS 408 completed
Thu Oct 29 08:59:04 2020: BS 409 completed
Thu Oct 29 08:59:12 2020: BS 410 completed
Thu Oct 29 08:59:20 2020: BS 411 completed
Thu Oct 29 08:59:28 2020: BS 412 completed
Thu Oct 29 08:59:35 2020: BS 413 completed
Thu Oct 29 08:59:43 2020: BS 414 completed
Thu Oct 29 08:59:51 2020: BS 415 completed
Thu Oct 29 08:59:59 2020: BS 416 completed
Thu Oct 29 09:00:07 2020: BS 417 completed
Thu Oct 29 09:00:14 2020: BS 418 completed
Thu Oct 29 09:00:22 2020: BS 419 completed
Thu Oct 29 09:00:30 2020: BS 420 completed
Thu Oct 29 09:00:38 2020: BS 421 completed
Thu Oct 29 09:00:46 2020: BS 422 completed
Thu Oct 29 09:00:53 2020: BS 423 completed
Thu Oct 29 09:01:01 2020: BS 424 completed
Thu Oct 29 09:01:09 2020: BS 425 completed
Thu Oct 29 09:01:17 2020: BS 426 completed
Thu Oct 29 09:01:25 2020: BS 427 completed
Thu Oct 29 09:01:33 2020: BS 428 completed
Thu Oct 29 09:01:40 2020: BS 429 completed
Thu Oct 29 09:01:48 2020: BS 430 completed
Thu Oct 29 09:01:56 2020: BS 431 completed
Thu Oct 29 09:02:04 2020: BS 432 completed
Thu Oct 29 09:02:12 2020: BS 433 completed
Thu Oct 29 09:02:19 2020: BS 434 completed
Thu Oct 29 09:02:27 2020: BS 435 completed
Thu Oct 29 09:02:35 2020: BS 436 completed
Thu Oct 29 09:02:43 2020: BS 437 completed
Thu Oct 29 09:02:51 2020: BS 438 completed
Thu Oct 29 09:02:58 2020: BS 439 completed
Thu Oct 29 09:03:06 2020: BS 440 completed
Thu Oct 29 09:03:14 2020: BS 441 completed
Thu Oct 29 09:03:22 2020: BS 442 completed
Thu Oct 29 09:03:30 2020: BS 443 completed
Thu Oct 29 09:03:37 2020: BS 444 completed
Thu Oct 29 09:03:45 2020: BS 445 completed
Thu Oct 29 09:03:53 2020: BS 446 completed
Thu Oct 29 09:04:01 2020: BS 447 completed
Thu Oct 29 09:04:09 2020: BS 448 completed
Thu Oct 29 09:04:17 2020: BS 449 completed
Thu Oct 29 09:04:24 2020: BS 450 completed
Thu Oct 29 09:04:32 2020: BS 451 completed
Thu Oct 29 09:04:40 2020: BS 452 completed
Thu Oct 29 09:04:48 2020: BS 453 completed
Thu Oct 29 09:04:56 2020: BS 454 completed
Thu Oct 29 09:05:03 2020: BS 455 completed
Thu Oct 29 09:05:11 2020: BS 456 completed
Thu Oct 29 09:05:19 2020: BS 457 completed
Thu Oct 29 09:05:27 2020: BS 458 completed
Thu Oct 29 09:05:35 2020: BS 459 completed
Thu Oct 29 09:05:42 2020: BS 460 completed
Thu Oct 29 09:05:50 2020: BS 461 completed
Thu Oct 29 09:05:58 2020: BS 462 completed
Thu Oct 29 09:06:06 2020: BS 463 completed
Thu Oct 29 09:06:14 2020: BS 464 completed
Thu Oct 29 09:06:21 2020: BS 465 completed
Thu Oct 29 09:06:29 2020: BS 466 completed
Thu Oct 29 09:06:37 2020: BS 467 completed
Thu Oct 29 09:06:45 2020: BS 468 completed
Thu Oct 29 09:06:53 2020: BS 469 completed
Thu Oct 29 09:07:00 2020: BS 470 completed
Thu Oct 29 09:07:08 2020: BS 471 completed
Thu Oct 29 09:07:16 2020: BS 472 completed
Thu Oct 29 09:07:24 2020: BS 473 completed
Thu Oct 29 09:07:32 2020: BS 474 completed
Thu Oct 29 09:07:40 2020: BS 475 completed
Thu Oct 29 09:07:47 2020: BS 476 completed
Thu Oct 29 09:07:55 2020: BS 477 completed
Thu Oct 29 09:08:03 2020: BS 478 completed
Thu Oct 29 09:08:11 2020: BS 479 completed
Thu Oct 29 09:08:19 2020: BS 480 completed
Thu Oct 29 09:08:26 2020: BS 481 completed
Thu Oct 29 09:08:34 2020: BS 482 completed
Thu Oct 29 09:08:42 2020: BS 483 completed
Thu Oct 29 09:08:50 2020: BS 484 completed
Thu Oct 29 09:08:58 2020: BS 485 completed
Thu Oct 29 09:09:06 2020: BS 486 completed
Thu Oct 29 09:09:13 2020: BS 487 completed
Thu Oct 29 09:09:21 2020: BS 488 completed
Thu Oct 29 09:09:29 2020: BS 489 completed
Thu Oct 29 09:09:37 2020: BS 490 completed
Thu Oct 29 09:09:44 2020: BS 491 completed
Thu Oct 29 09:09:52 2020: BS 492 completed
Thu Oct 29 09:10:00 2020: BS 493 completed
Thu Oct 29 09:10:08 2020: BS 494 completed
Thu Oct 29 09:10:16 2020: BS 495 completed
Thu Oct 29 09:10:24 2020: BS 496 completed
Thu Oct 29 09:10:31 2020: BS 497 completed
Thu Oct 29 09:10:39 2020: BS 498 completed
Thu Oct 29 09:10:47 2020: BS 499 completed
Thu Oct 29 09:10:55 2020: BS 500 completed
Thu Oct 29 09:11:03 2020: BS 501 completed
Thu Oct 29 09:11:10 2020: BS 502 completed
Thu Oct 29 09:11:18 2020: BS 503 completed
Thu Oct 29 09:11:26 2020: BS 504 completed
Thu Oct 29 09:11:33 2020: Acquisition aborted
