# Supplementary material for: Chiral Triphenylacetic Acid Esters: Residual Stereoisomerism and Solid-State Variability of Molecular Architectures
Source: J Org Chem. 2021 Apr 28;86(9):6433–48. doi: 10.1021/acs.joc.1c00279 (PMC8279475; doi:10.1021/acs.joc.1c00279)
Supplement: Supplementary file 2 — jo1c00279_si_002.zip [file jo1c00279_si_002.zip › 5_rac_H_AAJ00002JY-szer.fid/log]

Thu Oct 29 07:42:16 2020: Experiment started
Thu Oct 29 07:42:46 2020: BS 1 completed
Thu Oct 29 07:43:14 2020: BS 2 completed
Thu Oct 29 07:43:42 2020: BS 3 completed
Thu Oct 29 07:44:10 2020: BS 4 completed
Thu Oct 29 07:44:38 2020: BS 5 completed
Thu Oct 29 07:45:06 2020: BS 6 completed
Thu Oct 29 07:45:34 2020: BS 7 completed
Thu Oct 29 07:46:02 2020: Acquisition complete
