# Supplementary material for: Chiral Triphenylacetic Acid Esters: Residual Stereoisomerism and Solid-State Variability of Molecular Architectures
Source: J Org Chem. 2021 Apr 28;86(9):6433–48. doi: 10.1021/acs.joc.1c00279 (PMC8279475; doi:10.1021/acs.joc.1c00279)
Supplement: Supplementary file 2 — jo1c00279_si_002.zip [file jo1c00279_si_002.zip › 6_C_NPTr02_21_czysty/log]

Thu Mar 25 12:43:02 2021: Experiment started
Thu Mar 25 12:43:57 2021: BS 1 completed
Thu Mar 25 12:44:49 2021: BS 2 completed
Thu Mar 25 12:45:42 2021: BS 3 completed
Thu Mar 25 12:46:35 2021: BS 4 completed
Thu Mar 25 12:47:28 2021: BS 5 completed
Thu Mar 25 12:48:21 2021: BS 6 completed
Thu Mar 25 12:49:13 2021: BS 7 completed
Thu Mar 25 12:50:06 2021: BS 8 completed
Thu Mar 25 12:50:59 2021: BS 9 completed
Thu Mar 25 12:51:52 2021: BS 10 completed
Thu Mar 25 12:52:45 2021: BS 11 completed
Thu Mar 25 12:53:37 2021: BS 12 completed
