# Supplementary material for: Chiral Triphenylacetic Acid Esters: Residual Stereoisomerism and Solid-State Variability of Molecular Architectures
Source: J Org Chem. 2021 Apr 28;86(9):6433–48. doi: 10.1021/acs.joc.1c00279 (PMC8279475; doi:10.1021/acs.joc.1c00279)
Supplement: Supplementary file 2 — jo1c00279_si_002.zip [file jo1c00279_si_002.zip › 6_H_NPTr02_21_czysty/log]

Thu Mar 25 12:24:36 2021: Experiment started
Thu Mar 25 12:25:49 2021: BS 3 completed
Thu Mar 25 12:26:13 2021: BS 4 completed
Thu Mar 25 12:26:37 2021: BS 5 completed
Thu Mar 25 12:27:01 2021: BS 6 completed
Thu Mar 25 12:27:25 2021: BS 7 completed
Thu Mar 25 12:27:49 2021: BS 8 completed
Thu Mar 25 12:28:13 2021: BS 9 completed
Thu Mar 25 12:28:37 2021: BS 10 completed
Thu Mar 25 12:29:01 2021: BS 11 completed
Thu Mar 25 12:29:25 2021: BS 12 completed
Thu Mar 25 12:29:49 2021: BS 13 completed
Thu Mar 25 12:30:13 2021: BS 14 completed
Thu Mar 25 12:30:37 2021: BS 15 completed
Thu Mar 25 12:31:01 2021: Acquisition complete
