# Supplementary material for: Chiral Triphenylacetic Acid Esters: Residual Stereoisomerism and Solid-State Variability of Molecular Architectures
Source: J Org Chem. 2021 Apr 28;86(9):6433–48. doi: 10.1021/acs.joc.1c00279 (PMC8279475; doi:10.1021/acs.joc.1c00279)
Supplement: Supplementary file 2 — jo1c00279_si_002.zip [file jo1c00279_si_002.zip › 7_C_NPTr29_19_czysty/log]

Thu Mar 25 10:57:46 2021: Experiment started
Thu Mar 25 11:00:43 2021: BS 5 completed
Thu Mar 25 11:01:18 2021: BS 6 completed
Thu Mar 25 11:01:54 2021: BS 7 completed
Thu Mar 25 11:02:29 2021: BS 8 completed
Thu Mar 25 11:03:04 2021: BS 9 completed
Thu Mar 25 11:03:39 2021: BS 10 completed
Thu Mar 25 11:04:14 2021: BS 11 completed
Thu Mar 25 11:04:50 2021: BS 12 completed
Thu Mar 25 11:05:25 2021: BS 13 completed
Thu Mar 25 11:06:00 2021: BS 14 completed
Thu Mar 25 11:06:35 2021: BS 15 completed
Thu Mar 25 11:07:10 2021: BS 16 completed
Thu Mar 25 11:07:46 2021: BS 17 completed
Thu Mar 25 11:08:21 2021: BS 18 completed
Thu Mar 25 11:08:56 2021: BS 19 completed
Thu Mar 25 11:09:31 2021: BS 20 completed
Thu Mar 25 11:10:06 2021: BS 21 completed
Thu Mar 25 11:10:42 2021: BS 22 completed
Thu Mar 25 11:11:17 2021: BS 23 completed
Thu Mar 25 11:11:52 2021: BS 24 completed
Thu Mar 25 11:12:27 2021: BS 25 completed
Thu Mar 25 11:13:02 2021: BS 26 completed
Thu Mar 25 11:13:38 2021: BS 27 completed
Thu Mar 25 11:14:13 2021: BS 28 completed
Thu Mar 25 11:14:48 2021: BS 29 completed
Thu Mar 25 11:15:23 2021: BS 30 completed
Thu Mar 25 11:15:58 2021: BS 31 completed
Thu Mar 25 11:16:34 2021: BS 32 completed
Thu Mar 25 11:17:09 2021: BS 33 completed
Thu Mar 25 11:17:44 2021: BS 34 completed
Thu Mar 25 11:18:19 2021: BS 35 completed
Thu Mar 25 11:18:54 2021: BS 36 completed
Thu Mar 25 11:19:30 2021: BS 37 completed
Thu Mar 25 11:20:05 2021: BS 38 completed
Thu Mar 25 11:20:40 2021: BS 39 completed
Thu Mar 25 11:21:15 2021: BS 40 completed
Thu Mar 25 11:21:50 2021: BS 41 completed
Thu Mar 25 11:22:26 2021: BS 42 completed
Thu Mar 25 11:23:01 2021: BS 43 completed
Thu Mar 25 11:23:36 2021: BS 44 completed
Thu Mar 25 11:24:11 2021: BS 45 completed
Thu Mar 25 11:24:46 2021: BS 46 completed
Thu Mar 25 11:25:22 2021: BS 47 completed
Thu Mar 25 11:25:57 2021: BS 48 completed
Thu Mar 25 11:26:32 2021: BS 49 completed
Thu Mar 25 11:27:07 2021: BS 50 completed
Thu Mar 25 11:27:42 2021: BS 51 completed
Thu Mar 25 11:28:18 2021: BS 52 completed
Thu Mar 25 11:28:53 2021: BS 53 completed
Thu Mar 25 11:29:28 2021: BS 54 completed
Thu Mar 25 11:30:03 2021: BS 55 completed
Thu Mar 25 11:30:38 2021: BS 56 completed
Thu Mar 25 11:31:14 2021: BS 57 completed
Thu Mar 25 11:31:49 2021: BS 58 completed
Thu Mar 25 11:32:24 2021: BS 59 completed
Thu Mar 25 11:32:59 2021: BS 60 completed
Thu Mar 25 11:33:34 2021: BS 61 completed
Thu Mar 25 11:34:10 2021: BS 62 completed
Thu Mar 25 11:34:45 2021: BS 63 completed
Thu Mar 25 11:35:20 2021: BS 64 completed
Thu Mar 25 11:35:55 2021: BS 65 completed
Thu Mar 25 11:36:30 2021: BS 66 completed
Thu Mar 25 11:37:06 2021: BS 67 completed
Thu Mar 25 11:37:41 2021: BS 68 completed
Thu Mar 25 11:38:16 2021: BS 69 completed
Thu Mar 25 11:38:51 2021: BS 70 completed
Thu Mar 25 11:39:26 2021: BS 71 completed
Thu Mar 25 11:40:02 2021: BS 72 completed
Thu Mar 25 11:40:37 2021: BS 73 completed
Thu Mar 25 11:41:12 2021: BS 74 completed
Thu Mar 25 11:41:47 2021: BS 75 completed
Thu Mar 25 11:42:23 2021: BS 76 completed
Thu Mar 25 11:42:58 2021: BS 77 completed
Thu Mar 25 11:43:33 2021: BS 78 completed
Thu Mar 25 11:44:08 2021: BS 79 completed
Thu Mar 25 11:44:43 2021: BS 80 completed
Thu Mar 25 11:45:19 2021: BS 81 completed
Thu Mar 25 11:45:54 2021: BS 82 completed
Thu Mar 25 11:46:29 2021: BS 83 completed
Thu Mar 25 11:47:04 2021: BS 84 completed
Thu Mar 25 11:47:39 2021: BS 85 completed
Thu Mar 25 11:48:15 2021: BS 86 completed
Thu Mar 25 11:48:50 2021: BS 87 completed
Thu Mar 25 11:49:25 2021: BS 88 completed
Thu Mar 25 11:50:00 2021: BS 89 completed
Thu Mar 25 11:50:35 2021: BS 90 completed
Thu Mar 25 11:51:11 2021: BS 91 completed
Thu Mar 25 11:51:46 2021: BS 92 completed
Thu Mar 25 11:52:21 2021: BS 93 completed
Thu Mar 25 11:52:56 2021: BS 94 completed
Thu Mar 25 11:53:31 2021: BS 95 completed
Thu Mar 25 11:54:07 2021: BS 96 completed
Thu Mar 25 11:54:42 2021: BS 97 completed
Thu Mar 25 11:55:17 2021: BS 98 completed
Thu Mar 25 11:55:52 2021: BS 99 completed
Thu Mar 25 11:56:27 2021: BS 100 completed
Thu Mar 25 11:57:03 2021: BS 101 completed
Thu Mar 25 11:57:38 2021: BS 102 completed
Thu Mar 25 11:58:13 2021: BS 103 completed
Thu Mar 25 11:58:48 2021: BS 104 completed
Thu Mar 25 11:59:23 2021: BS 105 completed
Thu Mar 25 11:59:59 2021: BS 106 completed
Thu Mar 25 12:00:34 2021: BS 107 completed
Thu Mar 25 12:01:09 2021: BS 108 completed
Thu Mar 25 12:01:44 2021: BS 109 completed
Thu Mar 25 12:02:19 2021: BS 110 completed
Thu Mar 25 12:02:55 2021: BS 111 completed
Thu Mar 25 12:03:30 2021: BS 112 completed
Thu Mar 25 12:04:05 2021: BS 113 completed
Thu Mar 25 12:04:40 2021: BS 114 completed
Thu Mar 25 12:05:15 2021: BS 115 completed
Thu Mar 25 12:05:51 2021: BS 116 completed
Thu Mar 25 12:06:26 2021: BS 117 completed
Thu Mar 25 12:07:01 2021: BS 118 completed
Thu Mar 25 12:07:36 2021: BS 119 completed
Thu Mar 25 12:08:11 2021: BS 120 completed
Thu Mar 25 12:08:47 2021: BS 121 completed
Thu Mar 25 12:09:22 2021: BS 122 completed
Thu Mar 25 12:09:57 2021: BS 123 completed
Thu Mar 25 12:10:32 2021: BS 124 completed
Thu Mar 25 12:11:07 2021: BS 125 completed
Thu Mar 25 12:11:43 2021: BS 126 completed
Thu Mar 25 12:12:18 2021: BS 127 completed
Thu Mar 25 12:12:53 2021: BS 128 completed
Thu Mar 25 12:13:28 2021: BS 129 completed
Thu Mar 25 12:14:03 2021: BS 130 completed
Thu Mar 25 12:14:39 2021: BS 131 completed
Thu Mar 25 12:15:14 2021: BS 132 completed
Thu Mar 25 12:15:49 2021: BS 133 completed
Thu Mar 25 12:16:24 2021: BS 134 completed
Thu Mar 25 12:16:59 2021: BS 135 completed
Thu Mar 25 12:17:35 2021: BS 136 completed
Thu Mar 25 12:18:10 2021: BS 137 completed
Thu Mar 25 12:18:45 2021: BS 138 completed
Thu Mar 25 12:18:53 2021: Acquisition aborted
