# Supplementary material for: Chiral Triphenylacetic Acid Esters: Residual Stereoisomerism and Solid-State Variability of Molecular Architectures
Source: J Org Chem. 2021 Apr 28;86(9):6433–48. doi: 10.1021/acs.joc.1c00279 (PMC8279475; doi:10.1021/acs.joc.1c00279)
Supplement: Supplementary file 2 — jo1c00279_si_002.zip [file jo1c00279_si_002.zip › 7_H_NPTr29_19_czysty/log]

Thu Mar 25 10:51:20 2021: Experiment started
Thu Mar 25 10:51:45 2021: BS 1 completed
Thu Mar 25 10:52:09 2021: BS 2 completed
Thu Mar 25 10:52:33 2021: BS 3 completed
Thu Mar 25 10:52:57 2021: BS 4 completed
Thu Mar 25 10:54:33 2021: BS 8 completed
Thu Mar 25 10:54:57 2021: BS 9 completed
Thu Mar 25 10:55:21 2021: BS 10 completed
Thu Mar 25 10:55:45 2021: BS 11 completed
Thu Mar 25 10:56:09 2021: BS 12 completed
Thu Mar 25 10:56:33 2021: BS 13 completed
Thu Mar 25 10:56:57 2021: BS 14 completed
Thu Mar 25 10:57:21 2021: BS 15 completed
Thu Mar 25 10:57:45 2021: Acquisition complete
