# Supplementary material for: Chiral Triphenylacetic Acid Esters: Residual Stereoisomerism and Solid-State Variability of Molecular Architectures
Source: J Org Chem. 2021 Apr 28;86(9):6433–48. doi: 10.1021/acs.joc.1c00279 (PMC8279475; doi:10.1021/acs.joc.1c00279)
Supplement: Supplementary file 2 — jo1c00279_si_002.zip [file jo1c00279_si_002.zip › 8_C_AAJ00002HC-C13.fid/log]

Tue Nov 26 11:15:41 2019: Experiment started
Tue Nov 26 11:15:50 2019: BS 1 completed
Tue Nov 26 11:15:58 2019: BS 2 completed
Tue Nov 26 11:16:06 2019: BS 3 completed
Tue Nov 26 11:16:13 2019: BS 4 completed
Tue Nov 26 11:16:21 2019: BS 5 completed
Tue Nov 26 11:16:29 2019: BS 6 completed
Tue Nov 26 11:16:37 2019: BS 7 completed
Tue Nov 26 11:16:45 2019: BS 8 completed
Tue Nov 26 11:16:52 2019: BS 9 completed
Tue Nov 26 11:17:00 2019: BS 10 completed
Tue Nov 26 11:17:08 2019: BS 11 completed
Tue Nov 26 11:17:16 2019: BS 12 completed
Tue Nov 26 11:17:24 2019: BS 13 completed
Tue Nov 26 11:17:32 2019: BS 14 completed
Tue Nov 26 11:17:39 2019: BS 15 completed
Tue Nov 26 11:17:47 2019: BS 16 completed
Tue Nov 26 11:17:55 2019: BS 17 completed
Tue Nov 26 11:18:03 2019: BS 18 completed
Tue Nov 26 11:18:11 2019: BS 19 completed
Tue Nov 26 11:18:18 2019: BS 20 completed
Tue Nov 26 11:18:26 2019: BS 21 completed
Tue Nov 26 11:18:34 2019: BS 22 completed
Tue Nov 26 11:18:42 2019: BS 23 completed
Tue Nov 26 11:18:50 2019: BS 24 completed
Tue Nov 26 11:18:57 2019: BS 25 completed
Tue Nov 26 11:19:05 2019: BS 26 completed
Tue Nov 26 11:19:13 2019: BS 27 completed
Tue Nov 26 11:19:21 2019: BS 28 completed
Tue Nov 26 11:19:29 2019: BS 29 completed
Tue Nov 26 11:19:36 2019: BS 30 completed
Tue Nov 26 11:19:44 2019: BS 31 completed
Tue Nov 26 11:19:52 2019: BS 32 completed
Tue Nov 26 11:20:00 2019: BS 33 completed
Tue Nov 26 11:20:08 2019: BS 34 completed
Tue Nov 26 11:20:16 2019: BS 35 completed
Tue Nov 26 11:20:23 2019: BS 36 completed
Tue Nov 26 11:20:31 2019: BS 37 completed
Tue Nov 26 11:20:39 2019: BS 38 completed
Tue Nov 26 11:20:47 2019: BS 39 completed
Tue Nov 26 11:20:55 2019: BS 40 completed
Tue Nov 26 11:21:02 2019: BS 41 completed
Tue Nov 26 11:21:10 2019: BS 42 completed
Tue Nov 26 11:21:18 2019: BS 43 completed
Tue Nov 26 11:21:26 2019: BS 44 completed
Tue Nov 26 11:21:34 2019: BS 45 completed
Tue Nov 26 11:21:41 2019: BS 46 completed
Tue Nov 26 11:21:49 2019: BS 47 completed
Tue Nov 26 11:21:57 2019: BS 48 completed
Tue Nov 26 11:22:05 2019: BS 49 completed
Tue Nov 26 11:22:13 2019: BS 50 completed
Tue Nov 26 11:22:20 2019: BS 51 completed
Tue Nov 26 11:22:28 2019: BS 52 completed
Tue Nov 26 11:22:36 2019: BS 53 completed
Tue Nov 26 11:22:44 2019: BS 54 completed
Tue Nov 26 11:22:52 2019: BS 55 completed
Tue Nov 26 11:22:59 2019: BS 56 completed
Tue Nov 26 11:23:07 2019: BS 57 completed
Tue Nov 26 11:23:15 2019: BS 58 completed
Tue Nov 26 11:23:23 2019: BS 59 completed
Tue Nov 26 11:23:31 2019: BS 60 completed
Tue Nov 26 11:23:39 2019: BS 61 completed
Tue Nov 26 11:23:46 2019: BS 62 completed
Tue Nov 26 11:23:54 2019: BS 63 completed
Tue Nov 26 11:24:02 2019: BS 64 completed
Tue Nov 26 11:24:10 2019: BS 65 completed
Tue Nov 26 11:24:18 2019: BS 66 completed
Tue Nov 26 11:24:25 2019: BS 67 completed
Tue Nov 26 11:24:33 2019: BS 68 completed
Tue Nov 26 11:24:41 2019: BS 69 completed
Tue Nov 26 11:24:49 2019: BS 70 completed
Tue Nov 26 11:24:57 2019: BS 71 completed
Tue Nov 26 11:25:04 2019: BS 72 completed
Tue Nov 26 11:25:12 2019: BS 73 completed
Tue Nov 26 11:25:20 2019: BS 74 completed
Tue Nov 26 11:25:28 2019: BS 75 completed
Tue Nov 26 11:25:36 2019: BS 76 completed
Tue Nov 26 11:25:43 2019: BS 77 completed
Tue Nov 26 11:25:51 2019: BS 78 completed
Tue Nov 26 11:25:59 2019: BS 79 completed
Tue Nov 26 11:26:07 2019: BS 80 completed
Tue Nov 26 11:26:15 2019: BS 81 completed
Tue Nov 26 11:26:23 2019: BS 82 completed
Tue Nov 26 11:26:30 2019: BS 83 completed
Tue Nov 26 11:26:38 2019: BS 84 completed
Tue Nov 26 11:26:46 2019: BS 85 completed
Tue Nov 26 11:26:54 2019: BS 86 completed
Tue Nov 26 11:27:02 2019: BS 87 completed
Tue Nov 26 11:27:09 2019: BS 88 completed
Tue Nov 26 11:27:17 2019: BS 89 completed
Tue Nov 26 11:27:25 2019: BS 90 completed
Tue Nov 26 11:27:33 2019: BS 91 completed
Tue Nov 26 11:27:41 2019: BS 92 completed
Tue Nov 26 11:27:48 2019: BS 93 completed
Tue Nov 26 11:27:56 2019: BS 94 completed
Tue Nov 26 11:28:04 2019: BS 95 completed
Tue Nov 26 11:28:12 2019: BS 96 completed
Tue Nov 26 11:28:20 2019: BS 97 completed
Tue Nov 26 11:28:27 2019: BS 98 completed
Tue Nov 26 11:28:35 2019: BS 99 completed
Tue Nov 26 11:28:43 2019: BS 100 completed
Tue Nov 26 11:28:51 2019: BS 101 completed
Tue Nov 26 11:28:59 2019: BS 102 completed
Tue Nov 26 11:29:07 2019: BS 103 completed
Tue Nov 26 11:29:14 2019: BS 104 completed
Tue Nov 26 11:29:22 2019: BS 105 completed
Tue Nov 26 11:29:30 2019: BS 106 completed
Tue Nov 26 11:29:38 2019: BS 107 completed
Tue Nov 26 11:29:46 2019: BS 108 completed
Tue Nov 26 11:29:53 2019: BS 109 completed
Tue Nov 26 11:30:01 2019: BS 110 completed
Tue Nov 26 11:30:09 2019: BS 111 completed
Tue Nov 26 11:30:17 2019: BS 112 completed
Tue Nov 26 11:30:25 2019: BS 113 completed
Tue Nov 26 11:30:32 2019: BS 114 completed
Tue Nov 26 11:30:40 2019: BS 115 completed
Tue Nov 26 11:30:48 2019: BS 116 completed
Tue Nov 26 11:30:56 2019: BS 117 completed
Tue Nov 26 11:31:04 2019: BS 118 completed
Tue Nov 26 11:31:11 2019: BS 119 completed
Tue Nov 26 11:31:19 2019: BS 120 completed
Tue Nov 26 11:31:27 2019: BS 121 completed
Tue Nov 26 11:31:35 2019: BS 122 completed
Tue Nov 26 11:31:43 2019: BS 123 completed
Tue Nov 26 11:31:50 2019: BS 124 completed
Tue Nov 26 11:31:58 2019: BS 125 completed
Tue Nov 26 11:32:06 2019: BS 126 completed
Tue Nov 26 11:32:14 2019: BS 127 completed
Tue Nov 26 11:32:22 2019: BS 128 completed
Tue Nov 26 11:32:30 2019: BS 129 completed
Tue Nov 26 11:32:37 2019: BS 130 completed
Tue Nov 26 11:32:45 2019: BS 131 completed
Tue Nov 26 11:32:53 2019: BS 132 completed
Tue Nov 26 11:33:01 2019: BS 133 completed
Tue Nov 26 11:33:09 2019: BS 134 completed
Tue Nov 26 11:33:16 2019: BS 135 completed
Tue Nov 26 11:33:24 2019: BS 136 completed
Tue Nov 26 11:33:32 2019: BS 137 completed
Tue Nov 26 11:33:40 2019: BS 138 completed
Tue Nov 26 11:33:48 2019: BS 139 completed
Tue Nov 26 11:33:55 2019: BS 140 completed
Tue Nov 26 11:34:03 2019: BS 141 completed
Tue Nov 26 11:34:11 2019: BS 142 completed
Tue Nov 26 11:34:19 2019: BS 143 completed
Tue Nov 26 11:34:27 2019: BS 144 completed
Tue Nov 26 11:34:35 2019: BS 145 completed
Tue Nov 26 11:34:42 2019: BS 146 completed
Tue Nov 26 11:34:50 2019: BS 147 completed
Tue Nov 26 11:34:58 2019: BS 148 completed
Tue Nov 26 11:35:06 2019: BS 149 completed
Tue Nov 26 11:35:14 2019: BS 150 completed
Tue Nov 26 11:35:21 2019: BS 151 completed
Tue Nov 26 11:35:29 2019: BS 152 completed
Tue Nov 26 11:35:37 2019: BS 153 completed
Tue Nov 26 11:35:45 2019: BS 154 completed
Tue Nov 26 11:35:53 2019: BS 155 completed
Tue Nov 26 11:36:00 2019: BS 156 completed
Tue Nov 26 11:36:08 2019: BS 157 completed
Tue Nov 26 11:36:16 2019: BS 158 completed
Tue Nov 26 11:36:24 2019: BS 159 completed
Tue Nov 26 11:36:32 2019: BS 160 completed
Tue Nov 26 11:36:39 2019: BS 161 completed
Tue Nov 26 11:36:47 2019: BS 162 completed
Tue Nov 26 11:36:55 2019: BS 163 completed
Tue Nov 26 11:37:03 2019: BS 164 completed
Tue Nov 26 11:37:11 2019: BS 165 completed
Tue Nov 26 11:37:18 2019: BS 166 completed
Tue Nov 26 11:37:26 2019: BS 167 completed
Tue Nov 26 11:37:34 2019: BS 168 completed
Tue Nov 26 11:37:42 2019: BS 169 completed
Tue Nov 26 11:37:50 2019: BS 170 completed
Tue Nov 26 11:37:58 2019: BS 171 completed
Tue Nov 26 11:38:05 2019: BS 172 completed
Tue Nov 26 11:38:13 2019: BS 173 completed
Tue Nov 26 11:38:21 2019: BS 174 completed
Tue Nov 26 11:38:29 2019: BS 175 completed
Tue Nov 26 11:38:37 2019: BS 176 completed
Tue Nov 26 11:38:44 2019: BS 177 completed
Tue Nov 26 11:38:52 2019: BS 178 completed
Tue Nov 26 11:39:00 2019: BS 179 completed
Tue Nov 26 11:39:08 2019: BS 180 completed
Tue Nov 26 11:39:16 2019: BS 181 completed
Tue Nov 26 11:39:23 2019: BS 182 completed
Tue Nov 26 11:39:31 2019: BS 183 completed
Tue Nov 26 11:39:39 2019: BS 184 completed
Tue Nov 26 11:39:47 2019: BS 185 completed
Tue Nov 26 11:39:55 2019: BS 186 completed
Tue Nov 26 11:40:02 2019: BS 187 completed
Tue Nov 26 11:40:10 2019: BS 188 completed
Tue Nov 26 11:40:18 2019: BS 189 completed
Tue Nov 26 11:40:26 2019: BS 190 completed
Tue Nov 26 11:40:34 2019: BS 191 completed
Tue Nov 26 11:40:42 2019: BS 192 completed
Tue Nov 26 11:40:49 2019: BS 193 completed
Tue Nov 26 11:40:57 2019: BS 194 completed
Tue Nov 26 11:41:05 2019: BS 195 completed
Tue Nov 26 11:41:13 2019: BS 196 completed
Tue Nov 26 11:41:21 2019: BS 197 completed
Tue Nov 26 11:41:28 2019: BS 198 completed
Tue Nov 26 11:41:36 2019: BS 199 completed
Tue Nov 26 11:41:44 2019: BS 200 completed
Tue Nov 26 11:41:52 2019: BS 201 completed
Tue Nov 26 11:42:00 2019: BS 202 completed
Tue Nov 26 11:42:07 2019: BS 203 completed
Tue Nov 26 11:42:15 2019: BS 204 completed
Tue Nov 26 11:42:23 2019: BS 205 completed
Tue Nov 26 11:42:31 2019: BS 206 completed
Tue Nov 26 11:42:39 2019: BS 207 completed
Tue Nov 26 11:42:46 2019: BS 208 completed
Tue Nov 26 11:42:54 2019: BS 209 completed
Tue Nov 26 11:43:02 2019: BS 210 completed
Tue Nov 26 11:43:10 2019: BS 211 completed
Tue Nov 26 11:43:18 2019: BS 212 completed
Tue Nov 26 11:43:26 2019: BS 213 completed
Tue Nov 26 11:43:33 2019: BS 214 completed
Tue Nov 26 11:43:41 2019: BS 215 completed
Tue Nov 26 11:43:49 2019: BS 216 completed
Tue Nov 26 11:43:57 2019: BS 217 completed
Tue Nov 26 11:44:05 2019: BS 218 completed
Tue Nov 26 11:44:12 2019: BS 219 completed
Tue Nov 26 11:44:20 2019: BS 220 completed
Tue Nov 26 11:44:28 2019: BS 221 completed
Tue Nov 26 11:44:36 2019: BS 222 completed
Tue Nov 26 11:44:44 2019: BS 223 completed
Tue Nov 26 11:44:51 2019: BS 224 completed
Tue Nov 26 11:44:59 2019: BS 225 completed
Tue Nov 26 11:45:07 2019: BS 226 completed
Tue Nov 26 11:45:15 2019: BS 227 completed
Tue Nov 26 11:45:23 2019: BS 228 completed
Tue Nov 26 11:45:30 2019: BS 229 completed
Tue Nov 26 11:45:38 2019: BS 230 completed
Tue Nov 26 11:45:46 2019: BS 231 completed
Tue Nov 26 11:45:54 2019: BS 232 completed
Tue Nov 26 11:46:02 2019: BS 233 completed
Tue Nov 26 11:46:09 2019: BS 234 completed
Tue Nov 26 11:46:17 2019: BS 235 completed
Tue Nov 26 11:46:25 2019: BS 236 completed
Tue Nov 26 11:46:33 2019: BS 237 completed
Tue Nov 26 11:46:41 2019: BS 238 completed
Tue Nov 26 11:46:49 2019: BS 239 completed
Tue Nov 26 11:46:56 2019: BS 240 completed
Tue Nov 26 11:47:04 2019: BS 241 completed
Tue Nov 26 11:47:12 2019: BS 242 completed
Tue Nov 26 11:47:20 2019: BS 243 completed
Tue Nov 26 11:47:28 2019: BS 244 completed
Tue Nov 26 11:47:35 2019: BS 245 completed
Tue Nov 26 11:47:43 2019: BS 246 completed
Tue Nov 26 11:47:51 2019: BS 247 completed
Tue Nov 26 11:47:59 2019: BS 248 completed
Tue Nov 26 11:48:07 2019: BS 249 completed
Tue Nov 26 11:48:14 2019: BS 250 completed
Tue Nov 26 11:48:22 2019: BS 251 completed
Tue Nov 26 11:48:30 2019: BS 252 completed
Tue Nov 26 11:48:38 2019: BS 253 completed
Tue Nov 26 11:48:46 2019: BS 254 completed
Tue Nov 26 11:48:53 2019: BS 255 completed
Tue Nov 26 11:49:01 2019: BS 256 completed
Tue Nov 26 11:49:09 2019: BS 257 completed
Tue Nov 26 11:49:17 2019: BS 258 completed
Tue Nov 26 11:49:25 2019: BS 259 completed
Tue Nov 26 11:49:33 2019: BS 260 completed
Tue Nov 26 11:49:40 2019: BS 261 completed
Tue Nov 26 11:49:48 2019: BS 262 completed
Tue Nov 26 11:49:56 2019: BS 263 completed
Tue Nov 26 11:50:04 2019: BS 264 completed
Tue Nov 26 11:50:12 2019: BS 265 completed
Tue Nov 26 11:50:19 2019: BS 266 completed
Tue Nov 26 11:50:27 2019: BS 267 completed
Tue Nov 26 11:50:35 2019: BS 268 completed
Tue Nov 26 11:50:43 2019: BS 269 completed
Tue Nov 26 11:50:51 2019: BS 270 completed
Tue Nov 26 11:50:58 2019: BS 271 completed
Tue Nov 26 11:51:06 2019: BS 272 completed
Tue Nov 26 11:51:14 2019: BS 273 completed
Tue Nov 26 11:51:22 2019: BS 274 completed
Tue Nov 26 11:51:30 2019: BS 275 completed
Tue Nov 26 11:51:37 2019: BS 276 completed
Tue Nov 26 11:51:45 2019: BS 277 completed
Tue Nov 26 11:51:53 2019: BS 278 completed
Tue Nov 26 11:52:01 2019: BS 279 completed
Tue Nov 26 11:52:09 2019: BS 280 completed
Tue Nov 26 11:52:16 2019: BS 281 completed
Tue Nov 26 11:52:24 2019: BS 282 completed
Tue Nov 26 11:52:32 2019: BS 283 completed
Tue Nov 26 11:52:40 2019: BS 284 completed
Tue Nov 26 11:52:48 2019: BS 285 completed
Tue Nov 26 11:52:56 2019: BS 286 completed
Tue Nov 26 11:53:03 2019: BS 287 completed
Tue Nov 26 11:53:11 2019: BS 288 completed
Tue Nov 26 11:53:19 2019: BS 289 completed
Tue Nov 26 11:53:27 2019: BS 290 completed
Tue Nov 26 11:53:35 2019: BS 291 completed
Tue Nov 26 11:53:42 2019: BS 292 completed
Tue Nov 26 11:53:50 2019: BS 293 completed
Tue Nov 26 11:53:58 2019: BS 294 completed
Tue Nov 26 11:54:06 2019: BS 295 completed
Tue Nov 26 11:54:14 2019: BS 296 completed
Tue Nov 26 11:54:21 2019: BS 297 completed
Tue Nov 26 11:54:29 2019: BS 298 completed
Tue Nov 26 11:54:37 2019: BS 299 completed
Tue Nov 26 11:54:45 2019: BS 300 completed
Tue Nov 26 11:54:53 2019: BS 301 completed
Tue Nov 26 11:55:00 2019: BS 302 completed
Tue Nov 26 11:55:08 2019: BS 303 completed
Tue Nov 26 11:55:16 2019: BS 304 completed
Tue Nov 26 11:55:24 2019: BS 305 completed
Tue Nov 26 11:55:32 2019: BS 306 completed
Tue Nov 26 11:55:40 2019: BS 307 completed
Tue Nov 26 11:55:47 2019: BS 308 completed
Tue Nov 26 11:55:55 2019: BS 309 completed
Tue Nov 26 11:56:03 2019: BS 310 completed
Tue Nov 26 11:56:11 2019: BS 311 completed
Tue Nov 26 11:56:19 2019: BS 312 completed
Tue Nov 26 11:56:26 2019: BS 313 completed
Tue Nov 26 11:56:34 2019: BS 314 completed
Tue Nov 26 11:56:42 2019: BS 315 completed
Tue Nov 26 11:56:50 2019: BS 316 completed
Tue Nov 26 11:56:58 2019: BS 317 completed
Tue Nov 26 11:57:05 2019: BS 318 completed
Tue Nov 26 11:57:13 2019: BS 319 completed
Tue Nov 26 11:57:21 2019: BS 320 completed
Tue Nov 26 11:57:29 2019: BS 321 completed
Tue Nov 26 11:57:37 2019: BS 322 completed
Tue Nov 26 11:57:45 2019: BS 323 completed
Tue Nov 26 11:57:52 2019: BS 324 completed
Tue Nov 26 11:58:00 2019: BS 325 completed
Tue Nov 26 11:58:08 2019: BS 326 completed
Tue Nov 26 11:58:16 2019: BS 327 completed
Tue Nov 26 11:58:23 2019: BS 328 completed
Tue Nov 26 11:58:31 2019: BS 329 completed
Tue Nov 26 11:58:39 2019: BS 330 completed
Tue Nov 26 11:58:47 2019: BS 331 completed
Tue Nov 26 11:58:55 2019: BS 332 completed
Tue Nov 26 11:59:03 2019: BS 333 completed
Tue Nov 26 11:59:10 2019: BS 334 completed
Tue Nov 26 11:59:18 2019: BS 335 completed
Tue Nov 26 11:59:26 2019: BS 336 completed
Tue Nov 26 11:59:34 2019: BS 337 completed
Tue Nov 26 11:59:42 2019: BS 338 completed
Tue Nov 26 11:59:49 2019: BS 339 completed
Tue Nov 26 11:59:57 2019: BS 340 completed
Tue Nov 26 12:00:05 2019: BS 341 completed
Tue Nov 26 12:00:13 2019: BS 342 completed
Tue Nov 26 12:00:21 2019: BS 343 completed
Tue Nov 26 12:00:28 2019: BS 344 completed
Tue Nov 26 12:00:36 2019: BS 345 completed
Tue Nov 26 12:00:44 2019: BS 346 completed
Tue Nov 26 12:00:52 2019: BS 347 completed
Tue Nov 26 12:01:00 2019: BS 348 completed
Tue Nov 26 12:01:07 2019: BS 349 completed
Tue Nov 26 12:01:15 2019: BS 350 completed
Tue Nov 26 12:01:23 2019: BS 351 completed
Tue Nov 26 12:01:31 2019: BS 352 completed
Tue Nov 26 12:01:39 2019: BS 353 completed
Tue Nov 26 12:01:47 2019: BS 354 completed
Tue Nov 26 12:01:54 2019: BS 355 completed
Tue Nov 26 12:02:02 2019: BS 356 completed
Tue Nov 26 12:02:10 2019: BS 357 completed
Tue Nov 26 12:02:18 2019: BS 358 completed
Tue Nov 26 12:02:26 2019: BS 359 completed
Tue Nov 26 12:02:33 2019: BS 360 completed
Tue Nov 26 12:02:41 2019: BS 361 completed
Tue Nov 26 12:02:49 2019: BS 362 completed
Tue Nov 26 12:02:57 2019: BS 363 completed
Tue Nov 26 12:03:05 2019: BS 364 completed
Tue Nov 26 12:03:12 2019: BS 365 completed
Tue Nov 26 12:03:20 2019: BS 366 completed
Tue Nov 26 12:03:28 2019: BS 367 completed
Tue Nov 26 12:03:36 2019: BS 368 completed
Tue Nov 26 12:03:44 2019: BS 369 completed
Tue Nov 26 12:03:51 2019: BS 370 completed
Tue Nov 26 12:03:59 2019: BS 371 completed
Tue Nov 26 12:04:07 2019: BS 372 completed
Tue Nov 26 12:04:15 2019: BS 373 completed
Tue Nov 26 12:04:23 2019: BS 374 completed
Tue Nov 26 12:04:31 2019: BS 375 completed
Tue Nov 26 12:04:38 2019: BS 376 completed
Tue Nov 26 12:04:46 2019: BS 377 completed
Tue Nov 26 12:04:54 2019: BS 378 completed
Tue Nov 26 12:05:02 2019: BS 379 completed
Tue Nov 26 12:05:10 2019: BS 380 completed
Tue Nov 26 12:05:17 2019: BS 381 completed
Tue Nov 26 12:05:25 2019: BS 382 completed
Tue Nov 26 12:05:33 2019: BS 383 completed
Tue Nov 26 12:05:41 2019: BS 384 completed
Tue Nov 26 12:05:49 2019: BS 385 completed
Tue Nov 26 12:05:56 2019: BS 386 completed
Tue Nov 26 12:06:04 2019: BS 387 completed
Tue Nov 26 12:06:12 2019: BS 388 completed
Tue Nov 26 12:06:20 2019: BS 389 completed
Tue Nov 26 12:06:28 2019: BS 390 completed
Tue Nov 26 12:06:35 2019: BS 391 completed
Tue Nov 26 12:06:43 2019: BS 392 completed
Tue Nov 26 12:06:51 2019: BS 393 completed
Tue Nov 26 12:06:59 2019: BS 394 completed
Tue Nov 26 12:07:07 2019: BS 395 completed
Tue Nov 26 12:07:15 2019: BS 396 completed
Tue Nov 26 12:07:22 2019: BS 397 completed
Tue Nov 26 12:07:30 2019: BS 398 completed
Tue Nov 26 12:07:38 2019: BS 399 completed
Tue Nov 26 12:07:46 2019: BS 400 completed
Tue Nov 26 12:07:54 2019: BS 401 completed
Tue Nov 26 12:08:01 2019: BS 402 completed
Tue Nov 26 12:08:09 2019: BS 403 completed
Tue Nov 26 12:08:17 2019: BS 404 completed
Tue Nov 26 12:08:25 2019: BS 405 completed
Tue Nov 26 12:08:33 2019: BS 406 completed
Tue Nov 26 12:08:40 2019: BS 407 completed
Tue Nov 26 12:08:48 2019: BS 408 completed
Tue Nov 26 12:08:56 2019: BS 409 completed
Tue Nov 26 12:09:04 2019: BS 410 completed
Tue Nov 26 12:09:12 2019: BS 411 completed
Tue Nov 26 12:09:19 2019: BS 412 completed
Tue Nov 26 12:09:27 2019: BS 413 completed
Tue Nov 26 12:09:35 2019: BS 414 completed
Tue Nov 26 12:09:43 2019: BS 415 completed
Tue Nov 26 12:09:51 2019: BS 416 completed
Tue Nov 26 12:09:59 2019: BS 417 completed
Tue Nov 26 12:10:06 2019: BS 418 completed
Tue Nov 26 12:10:14 2019: BS 419 completed
Tue Nov 26 12:10:22 2019: BS 420 completed
Tue Nov 26 12:10:30 2019: BS 421 completed
Tue Nov 26 12:10:38 2019: BS 422 completed
Tue Nov 26 12:10:45 2019: BS 423 completed
Tue Nov 26 12:10:53 2019: BS 424 completed
Tue Nov 26 12:11:01 2019: BS 425 completed
Tue Nov 26 12:11:09 2019: BS 426 completed
Tue Nov 26 12:11:17 2019: BS 427 completed
Tue Nov 26 12:11:24 2019: BS 428 completed
Tue Nov 26 12:11:32 2019: BS 429 completed
Tue Nov 26 12:11:40 2019: BS 430 completed
Tue Nov 26 12:11:48 2019: BS 431 completed
Tue Nov 26 12:11:56 2019: BS 432 completed
Tue Nov 26 12:12:03 2019: BS 433 completed
Tue Nov 26 12:12:11 2019: BS 434 completed
Tue Nov 26 12:12:19 2019: BS 435 completed
Tue Nov 26 12:12:27 2019: BS 436 completed
Tue Nov 26 12:12:35 2019: BS 437 completed
Tue Nov 26 12:12:42 2019: BS 438 completed
Tue Nov 26 12:12:50 2019: BS 439 completed
Tue Nov 26 12:12:58 2019: BS 440 completed
Tue Nov 26 12:13:06 2019: BS 441 completed
Tue Nov 26 12:13:14 2019: BS 442 completed
Tue Nov 26 12:13:22 2019: BS 443 completed
Tue Nov 26 12:13:29 2019: BS 444 completed
Tue Nov 26 12:13:37 2019: BS 445 completed
Tue Nov 26 12:13:45 2019: BS 446 completed
Tue Nov 26 12:13:53 2019: BS 447 completed
Tue Nov 26 12:14:01 2019: BS 448 completed
Tue Nov 26 12:14:08 2019: BS 449 completed
Tue Nov 26 12:14:16 2019: BS 450 completed
Tue Nov 26 12:14:24 2019: BS 451 completed
Tue Nov 26 12:14:32 2019: BS 452 completed
Tue Nov 26 12:14:40 2019: BS 453 completed
Tue Nov 26 12:14:47 2019: BS 454 completed
Tue Nov 26 12:14:55 2019: BS 455 completed
Tue Nov 26 12:15:03 2019: BS 456 completed
Tue Nov 26 12:15:11 2019: BS 457 completed
Tue Nov 26 12:15:19 2019: BS 458 completed
Tue Nov 26 12:15:26 2019: BS 459 completed
Tue Nov 26 12:15:34 2019: BS 460 completed
Tue Nov 26 12:15:42 2019: BS 461 completed
Tue Nov 26 12:15:50 2019: BS 462 completed
Tue Nov 26 12:15:58 2019: BS 463 completed
Tue Nov 26 12:16:06 2019: BS 464 completed
Tue Nov 26 12:16:13 2019: BS 465 completed
Tue Nov 26 12:16:21 2019: BS 466 completed
Tue Nov 26 12:16:29 2019: BS 467 completed
Tue Nov 26 12:16:37 2019: BS 468 completed
Tue Nov 26 12:16:45 2019: BS 469 completed
Tue Nov 26 12:16:52 2019: BS 470 completed
Tue Nov 26 12:17:00 2019: BS 471 completed
Tue Nov 26 12:17:08 2019: BS 472 completed
Tue Nov 26 12:17:16 2019: BS 473 completed
Tue Nov 26 12:17:24 2019: BS 474 completed
Tue Nov 26 12:17:31 2019: BS 475 completed
Tue Nov 26 12:17:39 2019: BS 476 completed
Tue Nov 26 12:17:47 2019: BS 477 completed
Tue Nov 26 12:17:55 2019: BS 478 completed
Tue Nov 26 12:18:03 2019: BS 479 completed
Tue Nov 26 12:18:10 2019: BS 480 completed
Tue Nov 26 12:18:18 2019: BS 481 completed
Tue Nov 26 12:18:26 2019: BS 482 completed
Tue Nov 26 12:18:34 2019: BS 483 completed
Tue Nov 26 12:18:42 2019: BS 484 completed
Tue Nov 26 12:18:50 2019: BS 485 completed
Tue Nov 26 12:18:57 2019: BS 486 completed
Tue Nov 26 12:19:05 2019: BS 487 completed
Tue Nov 26 12:19:13 2019: BS 488 completed
Tue Nov 26 12:19:21 2019: BS 489 completed
Tue Nov 26 12:19:29 2019: BS 490 completed
Tue Nov 26 12:19:36 2019: BS 491 completed
Tue Nov 26 12:19:44 2019: BS 492 completed
Tue Nov 26 12:19:52 2019: BS 493 completed
Tue Nov 26 12:20:00 2019: BS 494 completed
Tue Nov 26 12:20:08 2019: BS 495 completed
Tue Nov 26 12:20:15 2019: BS 496 completed
Tue Nov 26 12:20:23 2019: BS 497 completed
Tue Nov 26 12:20:31 2019: BS 498 completed
Tue Nov 26 12:20:39 2019: BS 499 completed
Tue Nov 26 12:20:47 2019: BS 500 completed
Tue Nov 26 12:20:55 2019: BS 501 completed
Tue Nov 26 12:21:02 2019: BS 502 completed
Tue Nov 26 12:21:10 2019: BS 503 completed
Tue Nov 26 12:21:18 2019: BS 504 completed
Tue Nov 26 12:21:26 2019: BS 505 completed
Tue Nov 26 12:21:34 2019: BS 506 completed
Tue Nov 26 12:21:41 2019: BS 507 completed
Tue Nov 26 12:21:49 2019: BS 508 completed
Tue Nov 26 12:21:57 2019: BS 509 completed
Tue Nov 26 12:22:05 2019: BS 510 completed
Tue Nov 26 12:22:13 2019: BS 511 completed
Tue Nov 26 12:22:20 2019: BS 512 completed
Tue Nov 26 12:22:28 2019: BS 513 completed
Tue Nov 26 12:22:36 2019: BS 514 completed
Tue Nov 26 12:22:44 2019: BS 515 completed
Tue Nov 26 12:22:52 2019: BS 516 completed
Tue Nov 26 12:22:59 2019: BS 517 completed
Tue Nov 26 12:23:07 2019: BS 518 completed
Tue Nov 26 12:23:15 2019: BS 519 completed
Tue Nov 26 12:23:23 2019: BS 520 completed
Tue Nov 26 12:23:31 2019: BS 521 completed
Tue Nov 26 12:23:38 2019: BS 522 completed
Tue Nov 26 12:23:46 2019: BS 523 completed
Tue Nov 26 12:23:54 2019: BS 524 completed
Tue Nov 26 12:24:02 2019: BS 525 completed
Tue Nov 26 12:24:10 2019: BS 526 completed
Tue Nov 26 12:24:17 2019: BS 527 completed
Tue Nov 26 12:24:25 2019: BS 528 completed
Tue Nov 26 12:24:33 2019: BS 529 completed
Tue Nov 26 12:24:41 2019: BS 530 completed
Tue Nov 26 12:24:49 2019: BS 531 completed
Tue Nov 26 12:24:57 2019: BS 532 completed
Tue Nov 26 12:25:04 2019: BS 533 completed
Tue Nov 26 12:25:12 2019: BS 534 completed
Tue Nov 26 12:25:20 2019: BS 535 completed
Tue Nov 26 12:25:28 2019: BS 536 completed
Tue Nov 26 12:25:36 2019: BS 537 completed
Tue Nov 26 12:25:43 2019: BS 538 completed
Tue Nov 26 12:25:51 2019: BS 539 completed
Tue Nov 26 12:25:59 2019: BS 540 completed
Tue Nov 26 12:26:07 2019: BS 541 completed
Tue Nov 26 12:26:15 2019: BS 542 completed
Tue Nov 26 12:26:22 2019: BS 543 completed
Tue Nov 26 12:26:30 2019: BS 544 completed
Tue Nov 26 12:26:38 2019: BS 545 completed
Tue Nov 26 12:26:46 2019: BS 546 completed
Tue Nov 26 12:26:54 2019: BS 547 completed
Tue Nov 26 12:27:02 2019: BS 548 completed
Tue Nov 26 12:27:09 2019: BS 549 completed
Tue Nov 26 12:27:17 2019: BS 550 completed
Tue Nov 26 12:27:25 2019: BS 551 completed
Tue Nov 26 12:27:33 2019: BS 552 completed
Tue Nov 26 12:27:41 2019: BS 553 completed
Tue Nov 26 12:27:48 2019: BS 554 completed
Tue Nov 26 12:27:56 2019: BS 555 completed
Tue Nov 26 12:28:04 2019: BS 556 completed
Tue Nov 26 12:28:12 2019: BS 557 completed
Tue Nov 26 12:28:20 2019: BS 558 completed
Tue Nov 26 12:28:27 2019: BS 559 completed
Tue Nov 26 12:28:35 2019: BS 560 completed
Tue Nov 26 12:28:43 2019: BS 561 completed
Tue Nov 26 12:28:51 2019: BS 562 completed
Tue Nov 26 12:28:59 2019: BS 563 completed
Tue Nov 26 12:29:06 2019: BS 564 completed
Tue Nov 26 12:29:14 2019: BS 565 completed
Tue Nov 26 12:29:22 2019: BS 566 completed
Tue Nov 26 12:29:30 2019: BS 567 completed
Tue Nov 26 12:29:38 2019: BS 568 completed
Tue Nov 26 12:29:45 2019: BS 569 completed
Tue Nov 26 12:29:53 2019: BS 570 completed
Tue Nov 26 12:30:01 2019: BS 571 completed
Tue Nov 26 12:30:09 2019: BS 572 completed
Tue Nov 26 12:30:17 2019: BS 573 completed
Tue Nov 26 12:30:25 2019: BS 574 completed
Tue Nov 26 12:30:32 2019: BS 575 completed
Tue Nov 26 12:30:40 2019: BS 576 completed
Tue Nov 26 12:30:48 2019: BS 577 completed
Tue Nov 26 12:30:56 2019: BS 578 completed
Tue Nov 26 12:31:04 2019: BS 579 completed
Tue Nov 26 12:31:11 2019: BS 580 completed
Tue Nov 26 12:31:19 2019: BS 581 completed
Tue Nov 26 12:31:27 2019: BS 582 completed
Tue Nov 26 12:31:35 2019: BS 583 completed
Tue Nov 26 12:31:43 2019: BS 584 completed
Tue Nov 26 12:31:50 2019: BS 585 completed
Tue Nov 26 12:31:58 2019: BS 586 completed
Tue Nov 26 12:32:06 2019: BS 587 completed
Tue Nov 26 12:32:14 2019: BS 588 completed
Tue Nov 26 12:32:22 2019: BS 589 completed
Tue Nov 26 12:32:29 2019: BS 590 completed
Tue Nov 26 12:32:37 2019: BS 591 completed
Tue Nov 26 12:32:45 2019: BS 592 completed
Tue Nov 26 12:32:53 2019: BS 593 completed
Tue Nov 26 12:33:01 2019: BS 594 completed
Tue Nov 26 12:33:09 2019: BS 595 completed
Tue Nov 26 12:33:16 2019: BS 596 completed
Tue Nov 26 12:33:24 2019: BS 597 completed
Tue Nov 26 12:33:32 2019: BS 598 completed
Tue Nov 26 12:33:40 2019: BS 599 completed
Tue Nov 26 12:33:48 2019: BS 600 completed
Tue Nov 26 12:33:55 2019: BS 601 completed
Tue Nov 26 12:34:03 2019: BS 602 completed
Tue Nov 26 12:34:11 2019: BS 603 completed
Tue Nov 26 12:34:19 2019: BS 604 completed
Tue Nov 26 12:34:27 2019: BS 605 completed
Tue Nov 26 12:34:34 2019: BS 606 completed
Tue Nov 26 12:34:42 2019: BS 607 completed
Tue Nov 26 12:34:50 2019: BS 608 completed
Tue Nov 26 12:34:58 2019: BS 609 completed
Tue Nov 26 12:35:06 2019: BS 610 completed
Tue Nov 26 12:35:13 2019: BS 611 completed
Tue Nov 26 12:35:21 2019: BS 612 completed
Tue Nov 26 12:35:29 2019: BS 613 completed
Tue Nov 26 12:35:37 2019: BS 614 completed
Tue Nov 26 12:35:45 2019: BS 615 completed
Tue Nov 26 12:35:52 2019: BS 616 completed
Tue Nov 26 12:36:00 2019: BS 617 completed
Tue Nov 26 12:36:08 2019: BS 618 completed
Tue Nov 26 12:36:16 2019: BS 619 completed
Tue Nov 26 12:36:24 2019: BS 620 completed
Tue Nov 26 12:36:32 2019: BS 621 completed
Tue Nov 26 12:36:39 2019: BS 622 completed
Tue Nov 26 12:36:47 2019: BS 623 completed
Tue Nov 26 12:36:55 2019: BS 624 completed
Tue Nov 26 12:37:03 2019: BS 625 completed
Tue Nov 26 12:37:11 2019: BS 626 completed
Tue Nov 26 12:37:18 2019: BS 627 completed
Tue Nov 26 12:37:26 2019: BS 628 completed
Tue Nov 26 12:37:34 2019: BS 629 completed
Tue Nov 26 12:37:42 2019: BS 630 completed
Tue Nov 26 12:37:50 2019: BS 631 completed
Tue Nov 26 12:37:57 2019: BS 632 completed
Tue Nov 26 12:38:05 2019: BS 633 completed
Tue Nov 26 12:38:13 2019: BS 634 completed
Tue Nov 26 12:38:21 2019: BS 635 completed
Tue Nov 26 12:38:29 2019: BS 636 completed
Tue Nov 26 12:38:36 2019: BS 637 completed
Tue Nov 26 12:38:44 2019: BS 638 completed
Tue Nov 26 12:38:52 2019: BS 639 completed
Tue Nov 26 12:39:00 2019: BS 640 completed
Tue Nov 26 12:39:08 2019: BS 641 completed
Tue Nov 26 12:39:16 2019: BS 642 completed
Tue Nov 26 12:39:23 2019: BS 643 completed
Tue Nov 26 12:39:31 2019: BS 644 completed
Tue Nov 26 12:39:39 2019: BS 645 completed
Tue Nov 26 12:39:47 2019: BS 646 completed
Tue Nov 26 12:39:55 2019: BS 647 completed
Tue Nov 26 12:40:02 2019: BS 648 completed
Tue Nov 26 12:40:10 2019: BS 649 completed
Tue Nov 26 12:40:18 2019: BS 650 completed
Tue Nov 26 12:40:26 2019: BS 651 completed
Tue Nov 26 12:40:34 2019: BS 652 completed
Tue Nov 26 12:40:41 2019: BS 653 completed
Tue Nov 26 12:40:49 2019: BS 654 completed
Tue Nov 26 12:40:57 2019: BS 655 completed
Tue Nov 26 12:41:05 2019: BS 656 completed
Tue Nov 26 12:41:13 2019: BS 657 completed
Tue Nov 26 12:41:20 2019: BS 658 completed
Tue Nov 26 12:41:28 2019: BS 659 completed
Tue Nov 26 12:41:36 2019: BS 660 completed
Tue Nov 26 12:41:44 2019: BS 661 completed
Tue Nov 26 12:41:52 2019: BS 662 completed
Tue Nov 26 12:42:00 2019: BS 663 completed
Tue Nov 26 12:42:07 2019: BS 664 completed
Tue Nov 26 12:42:15 2019: BS 665 completed
Tue Nov 26 12:42:23 2019: BS 666 completed
Tue Nov 26 12:42:31 2019: BS 667 completed
Tue Nov 26 12:42:39 2019: BS 668 completed
Tue Nov 26 12:42:46 2019: BS 669 completed
Tue Nov 26 12:42:54 2019: BS 670 completed
Tue Nov 26 12:43:02 2019: BS 671 completed
Tue Nov 26 12:43:10 2019: BS 672 completed
Tue Nov 26 12:43:18 2019: BS 673 completed
Tue Nov 26 12:43:25 2019: BS 674 completed
Tue Nov 26 12:43:33 2019: BS 675 completed
Tue Nov 26 12:43:41 2019: BS 676 completed
Tue Nov 26 12:43:49 2019: BS 677 completed
Tue Nov 26 12:43:57 2019: BS 678 completed
Tue Nov 26 12:44:04 2019: BS 679 completed
Tue Nov 26 12:44:12 2019: BS 680 completed
Tue Nov 26 12:44:20 2019: BS 681 completed
Tue Nov 26 12:44:28 2019: BS 682 completed
Tue Nov 26 12:44:36 2019: BS 683 completed
Tue Nov 26 12:44:44 2019: BS 684 completed
Tue Nov 26 12:44:51 2019: BS 685 completed
Tue Nov 26 12:44:59 2019: BS 686 completed
Tue Nov 26 12:45:07 2019: BS 687 completed
Tue Nov 26 12:45:15 2019: BS 688 completed
Tue Nov 26 12:45:23 2019: BS 689 completed
Tue Nov 26 12:45:30 2019: BS 690 completed
Tue Nov 26 12:45:38 2019: BS 691 completed
Tue Nov 26 12:45:46 2019: BS 692 completed
Tue Nov 26 12:45:54 2019: BS 693 completed
Tue Nov 26 12:46:02 2019: BS 694 completed
Tue Nov 26 12:46:09 2019: BS 695 completed
Tue Nov 26 12:46:17 2019: BS 696 completed
Tue Nov 26 12:46:25 2019: BS 697 completed
Tue Nov 26 12:46:33 2019: BS 698 completed
Tue Nov 26 12:46:41 2019: BS 699 completed
Tue Nov 26 12:46:48 2019: BS 700 completed
Tue Nov 26 12:46:56 2019: BS 701 completed
Tue Nov 26 12:47:04 2019: BS 702 completed
Tue Nov 26 12:47:12 2019: BS 703 completed
Tue Nov 26 12:47:20 2019: BS 704 completed
Tue Nov 26 12:47:27 2019: BS 705 completed
Tue Nov 26 12:47:35 2019: BS 706 completed
Tue Nov 26 12:47:43 2019: BS 707 completed
Tue Nov 26 12:47:51 2019: BS 708 completed
Tue Nov 26 12:47:59 2019: BS 709 completed
Tue Nov 26 12:48:07 2019: BS 710 completed
Tue Nov 26 12:48:14 2019: BS 711 completed
Tue Nov 26 12:48:22 2019: BS 712 completed
Tue Nov 26 12:48:30 2019: BS 713 completed
Tue Nov 26 12:48:38 2019: BS 714 completed
Tue Nov 26 12:48:46 2019: BS 715 completed
Tue Nov 26 12:48:53 2019: BS 716 completed
Tue Nov 26 12:49:01 2019: BS 717 completed
Tue Nov 26 12:49:09 2019: BS 718 completed
Tue Nov 26 12:49:17 2019: BS 719 completed
Tue Nov 26 12:49:25 2019: BS 720 completed
Tue Nov 26 12:49:32 2019: BS 721 completed
Tue Nov 26 12:49:40 2019: BS 722 completed
Tue Nov 26 12:49:48 2019: BS 723 completed
Tue Nov 26 12:49:56 2019: BS 724 completed
Tue Nov 26 12:50:04 2019: BS 725 completed
Tue Nov 26 12:50:11 2019: BS 726 completed
Tue Nov 26 12:50:19 2019: BS 727 completed
Tue Nov 26 12:50:27 2019: BS 728 completed
Tue Nov 26 12:50:35 2019: BS 729 completed
Tue Nov 26 12:50:43 2019: BS 730 completed
Tue Nov 26 12:50:51 2019: BS 731 completed
Tue Nov 26 12:50:58 2019: BS 732 completed
Tue Nov 26 12:51:06 2019: BS 733 completed
Tue Nov 26 12:51:14 2019: BS 734 completed
Tue Nov 26 12:51:22 2019: BS 735 completed
Tue Nov 26 12:51:30 2019: BS 736 completed
Tue Nov 26 12:51:37 2019: BS 737 completed
Tue Nov 26 12:51:45 2019: BS 738 completed
Tue Nov 26 12:51:53 2019: BS 739 completed
Tue Nov 26 12:52:01 2019: BS 740 completed
Tue Nov 26 12:52:09 2019: BS 741 completed
Tue Nov 26 12:52:16 2019: BS 742 completed
Tue Nov 26 12:52:24 2019: BS 743 completed
Tue Nov 26 12:52:32 2019: BS 744 completed
Tue Nov 26 12:52:40 2019: BS 745 completed
Tue Nov 26 12:52:48 2019: BS 746 completed
Tue Nov 26 12:52:55 2019: BS 747 completed
Tue Nov 26 12:53:03 2019: BS 748 completed
Tue Nov 26 12:53:11 2019: BS 749 completed
Tue Nov 26 12:53:19 2019: BS 750 completed
Tue Nov 26 12:53:27 2019: BS 751 completed
Tue Nov 26 12:53:35 2019: BS 752 completed
Tue Nov 26 12:53:42 2019: BS 753 completed
Tue Nov 26 12:53:50 2019: BS 754 completed
Tue Nov 26 12:53:55 2019: Acquisition aborted
